# Supplementary material for: Experimentally determined traits shape bacterial community composition one and five years following wildfire
Source: Nat Ecol Evol. 2023 Jul 31;7(9):1419–31. doi: 10.1038/s41559-023-02135-4 (PMC10482699; doi:10.1038/s41559-023-02135-4)
Supplement: Supplementary file 4 — Supplementary Tables 11 and 16. [file 41559_2023_2135_MOESM4_ESM.xlsx]

## Sheet: Johnson_Supplementary_Table_1
Supplementary Table 1. Site characteristics, location, and soil properties grouped by dominant vegetation type.
Site	Slope position	Aspect	Overstory density (%)	Latitude	Longitude	Sand (%)	Silt (%)	Clay (%)
Picea spp.
4	Middle	ESE	98	59° 27' 44.62" N	112° 17' 51.10" W	62.5	32.5	5
6	Lower	NW	52	59° 28' 19.14" N	112° 16' 23.58" W	70.5	19.5	10
7	Level	NNW	96	59° 35' 29.05" N	112° 16' 13.72" W	NA	NA	NA
12	Toe		91	59° 48' 28.97" N	112° 00' 18.41" W	NA	NA	NA
13	Level		79	59° 58' 24.99" N	112° 26' 57.74" W	NA	NA	NA
17	Level		92	60° 01' 48.23" N	112° 53' 21.29" W	NA	NA	NA
18	Level		92	60° 00' 54.13" N	112° 52' 42.88" W	33	37	30
Populus tremuloides
2	Level		94	59° 27' 07.18" N	112° 19' 35.98" W	54.5	32	13.5
5	Middle	NW	97	59° 27' 41.18" N	112° 17' 00.31" W	59.5	31	9.5
8	Level	S	99	59° 38' 59.28" N	112° 12' 45.89" W	68	25	7
11	Level		99	59° 47' 45.65" N	112° 02' 27.45" W	59	32	9
14	Level		89	60° 02' 54.21" N	112° 47' 50.94" W	72	20	8
15	Lower	NW	93	60° 02' 21.03" N	112° 52' 45.09" W	70	19	11
Pinus banksiana
1	Upper	W	96	59° 24' 38.19" N	112° 23' 50.15" W	23	43	34
3	Level		100	59° 27' 25.16" N	112° 19' 27.27" W	51.5	36	12.5
9	Level		97	59° 41' 04.03" N	112° 10' 18.51" W	54	29.5	16.5
10	Level		100	59° 42' 04.70" N	112° 10' 13.50" W	49	41	10
16	Level		85	60° 01' 17.15" N	112° 58' 14.23" W	50	32.5	17.5
19	Middle	SSE	91	60° 02' 05.49" N	113° 08' 40.44" W	93	3	4

## Sheet: Johnson_Supplementary_Table_2
Supplementary Table 2. Mean soil temperature and degree hours above 21 °C at the O horizon-mineral soil interface and 1 cm above core base. Standard deviation in parentheses.
Burn treatment	Soil horizon	Maximum temp. at O/Mineral interface (°C)	Maximum temp. 1 cm above base of core (°C)	Degree hours at O/Mineral interface	Degree hours 1 cm above base of core
Picea spp.
Dry soil	O (n=7)	357.3 (234.1)	152 (179)	699.3 (545.3)	242.2 (297.5)
	Mineral (n=3)	292.3 (249.1)	75.9 (68.2)	521 (606.4)	135.2 (163.8)
Moist soil	O (n=7)	29.9 (6.3)	28.6 (3.3)	19.3 (7.2)	26.3 (7.6)
	Mineral (n=2)	28.1 (2.7)	29 (1.7)	25.8 (0)	34.9 (5.4)
Pinus banksiana
Dry soil	O (n=6)	359.6 (157.6)	71.5 (35.1)	487.5 (314.4)	108.4 (53.3)
	Mineral (n=6)	359.6 (157.6)	71.5 (35.1)	487.5 (314.4)	108.4 (53.3)
Moist soil	O (n=6)	30.5 (5.3)	26.8 (1.9)	15 (5.5)	19.2 (7.8)
	Mineral (n=6)	30.5 (5.3)	26.8 (1.9)	15 (5.5)	19.2 (7.8)
Populus tremuloides
Dry soil	O (n=6)	439.5 (159)	199.6 (210.4)	745.9 (396.5)	323.5 (334.8)
	Mineral (n=4)	413.8 (195.9)	176.1 (230.5)	584.1 (309.3)	224.1 (246.5)
Moist soil	O (n=6)	28.1 (3.4)	25.9 (0.4)	16.7 (4.8)	20.2 (7)
	Mineral (n=4)	28 (4.1)	25.8 (0.5)	14.3 (3.9)	18.5 (7.5)

## Sheet: Johnson_Supplementary_Table_3
Supplementary Table 3. Mean soil pH, total C, total N, and horizon thickness for dry and moist soil burn samples and unburned soil grouped by dominant vegetation. Standard deviation in parentheses.
Burn treatment	Soil horizon	C:N	Total C (%)	Total N (%)	pH	Pre-burn horizon thickness (cm)	Post-burn horizon thickness (cm)
	Picea spp.
Control	O (n=7)	22.6 (6.1)	37.8 (9.3)	1.7 (0.5)	4.5 (1)	8.9 (1.8)	8.9 (1.8)
	Mineral (n=2)	14.8 (5.4)	1.5 (0)	0.1 (0)	3.9 (0)	3.7 (1)	3.7 (1)
Dry soil	O (n=7)	14.9 (5.1)	20.5 (13.5)	1.3 (0.9)	6.6 (1.4)	8 (2.6)	5.5 (2.2)
	Mineral (n=3)	13.4 (6.3)	1.8 (1.1)	0.1 (0)	5.1 (1.2)	4.5 (1.8)	4.5 (1.8)
Moist soil	O (n=7)	21.8 (4.8)	35.2 (11.5)	1.6 (0.5)	5.1 (1)	9.2 (1.6)	8.1 (1.7)
	Mineral (n=2)	15.1 (4.6)	1.6 (0.1)	0.1 (0)	3.7 (0.3)	2.7 (2.4)	2.7 (2.4)
	Pinus banksiana
Control	O (n=6)	24 (4)	23.1 (9.6)	0.9 (0.5)	4.1 (0.4)	5.4 (0.5)	5.4 (0.5)
	Mineral (n=6)	16.3 (4.7)	0.8 (0.2)	0	4.1 (0.7)	4.6 (0.5)	4.6 (0.5)
Dry soil	O (n=6)	12.5 (3.9)	12.2 (9.8)	0.9 (0.6)	7.4 (0.3)	5.5 (0.8)	3.5 (0.8)
	Mineral (n=6)	14.4 (2.6)	1.2 (0.3)	0	4.6 (0.5)	4.5 (0.8)	4.5 (0.8)
Moist soil	O (n=6)	22.7 (0.5)	29.8 (7.7)	1.3 (0.3)	4.3 (0.6)	4.7 (0.8)	3.5 (0.9)
	Mineral (n=6)	15.7 (3.7)	1.2 (0.3)	0	4.1 (0.7)	5.2 (0.8)	5.2 (0.8)
	Populus tremuloides
Control	O (n=6)	14.8 (2.1)	19.6 (9.7)	1.3 (0.8)	4.7 (0.3)	7.3 (3)	7.3 (3)
	Mineral (n=4)	12.5 (2.4)	1.3 (0.3)	0.1 (0)	4.7 (1.1)	5.3 (1.1)	5.3 (1.1)
Dry soil	O (n=6)	10 (1.9)	13.7 (9.3)	1.4 (1)	7.5 (0.5)	7.5 (2.5)	5.3 (2)
	Mineral (n=4)	9 (3.7)	3.1 (2.5)	0.5 (0.6)	4.7 (1.1)	3.5 (2.6)	3.5 (2.6)
Moist soil	O (n=6)	14.7 (2.4)	23.6 (15.2)	1.6 (1)	5.1 (0.2)	6.9 (1.7)	5.9 (1.9)
	Mineral (n=4)	15.2 (2.4)	2.4 (1)	0.1 (0)	4.2 (0.3)	3.8 (1.1)	3.8 (1.1)

## Sheet: Johnson_Supplementary_Table_4
Supplementary Table 4. Mean (SD) 2-pool decay coefficients for modelling microbial respiration post-burn. M1 is the fractional active (or fast) C pool, and k1 is the respiration rate constants for the fast C pool.
	Fast growth incubation		Affinity for post-fire environment incubation - Autoclaved		Affinity for post-fire environment incubation – Not autoclaved
	k1	M1	k1	M1	k1	M1
Unburned soil	0.0036 (0.015)	0.096 (0.10)	0.045 (0.039)	0.095 (0.061)	0.014 (0.014)	0.28 (0.17)
Moist soil	0.16 (0.12)	0.019 (0.013)	0.046 (0.023)	0.096 (0.058)	0.069 (0.12)	0.14 (0.13)
Dry soil	0.016 (0.075)	0.034 (0.021)	0.062 (0.027)	0.072 (0.039)	0.058 (0.029)	0.074 (0.045)

## Sheet: Johnson_Supplementary_Table_5
Supplementary Table 5. Mean (SD) 2-pool decay coefficients for modelling microbial respiration post-burn. M2 is the fractional slow C pool, and k2 is the respiration rate constant for the slow C pool.
	Fast growth incubation		Affinity for post-fire environment incubation - Autoclaved		Affinity for post-fire environment incubation – Not autoclaved
	k2	M2	k2	M2	k2	M2
Unburned soil	0.0025 (0.00098)	0.89 (0.0025)	0.00088 (0.00057)	0.89 (0.063)	0.00039 (0.00063)	0.71 (0.17)
Moist soil	0.0017 (0.00085)	0.97 (0.018)	0.00088 (0.00054)	0.87 (0.06)	0.00091 (0.00092)	0.84 (0.00091)
Dry soil	0.00098 (0.00072)	0.05 (0.024)	0.00053 (0.00025)	0.90 (0.064)	0.00052 (0.00031)	0.89 (0.093)

## Sheet: Johnson_Supplementary_Table_6
Supplementary Table 6. PERMANOVA results for full model for 16S from cDNA 24h after burning.
	Df	Sums of sqs	Mean sqs	F.Model	R2	Pr(>F)	R2 single-component model
Dominant Vegetation	2	0.000322	0.000161	2.0359	0.03604	0.001	0.03804
Pre-burn horizon thickness (cm)	1	0.000214	0.000214	2.6995	0.02389	0.002	0.02259
pH	1	0.000789	0.000788	9.9644	0.0882	0.001	0.13376
Total C (%)	1	0.000281	0.000281	3.5526	0.03145	0.001	0.0315
Total N (%)	1	0.00018	0.00018	2.277	0.04269	0.003	0.03408
Soil texture	4	0.000593	0.000148	1.8746	0.06637	0.001	0.08829
Burn treatment	2	0.000222	0.000111	1.3994	0.08195	0.05	0.07969
Soil horizon	1	0.69043	0.000167	2.1112	0.01869	0.011	0.04257
Residuals	78	0.006172	7.91e-05		0.69043
Total	91	0.00894			1

## Sheet: Johnson_Supplementary_Table_7
Supplementary Table 7. PERMANOVA results for full model from 16S gDNA 24h after burning
	Df	Sums of sqs	Mean sqs	F.Model	R2	Pr(>F)	R2 single-componentmodel
Dominant Vegetation	2	0.001197	0.000598	3.017	0.05246	0.001	0.04618
Pre-burn horizon thickness (cm)	1	0.000746	0.000746	3.7606	0.03269	0.001	0.04093
pH	1	0.001238	0.001238	6.2422	0.05427	0.001	0.04924
Total C (%)	1	0.000848	0.000848	4.2757	0.03717	0.001	0.05109
Total N (%)	1	0.00035	0.00035	1.7636	0.01533	0.032	0.05114
Soil texture	4	0.002038	0.000509	2.568	0.0893	0.001	0.11346
Burn treatment	2	0.000666	0.000333	1.6781	0.02918	0.017	0.04097
Soil horizon	1	0.00046	0.00046	2.3204	0.02017	0.002	0.04873
Residuals	77	0.015275	0.000198		0.66942
Total	90	0.022818			1

## Sheet: Johnson_Supplementary_Table_8
Supplementary Table 8. PERMANOVA results for full model for microbial community composition at end of 5-week fast-growth incubation.
	Df	Sums Of Sqs	Mean Sqs	F.Model	R2	Pr(>F)	Individual model (R2)
Dominant Vegetation	2	0.000578	0.000289	2.0566	0.03493	0.001	0.03434
Pre-burn horizon thickness (cm)	1	0.000372	0.000372	2.6458	0.02247	0.002	0.02668
pH	1	0.001791	0.001791	12.7459	0.10823	0.001	0.11184
Total C (%)	1	0.000657	0.000657	4.6747	0.03969	0.001	0.04664
Total N (%)	1	0.000206	0.000206	1.4633	0.01243	0.071	0.04832
Soil texture	4	0.001023	0.000256	1.8206	0.06184	0.001	0.08092
Burn treatment	2	0.000693	0.000346	2.4648	0.04186	0.001	0.09525
Soil horizon	1	0.000269	0.000269	1.9115	0.01623	0.011	0.05924
Residuals	78	0.010957	0.00014		0.66233
Total	91	0.016543			1

## Sheet: Johnson_Supplementary_Table_9
Supplementary Table 9. PERMANOVA results for full model for microbial community composition at end of 6-month post-fire affinity incubation.
	Df	Sums Of Sqs	Mean Sqs	F.Model	R2	Pr(>F)	Individual model (R2)
Dominant Vegetation	2	0.001674	0.000837	3.845	0.03293	0.001	0.03286
Pre-burn horizon thickness (cm)	1	0.00088	0.00088	4.0411	0.0173	0.001	0.02287
pH	1	0.003791	0.003791	17.4128	0.07456	0.001	0.08042
Total C (%)	1	0.001445	0.001445	6.6355	0.02841	0.001	0.03597
Total N (%)	1	0.000711	0.000711	3.2656	0.01398	0.001	0.03738
Soil texture	4	0.002902	0.000726	3.3324	0.05707	0.001	0.07111
Burn treatment	2	0.000806	0.000403	1.8507	0.01585	0.001	0.04714
Soil horizon	1	0.000689	0.000689	3.1666	0.01356	0.001	0.05143
Autoclave	1	0.000938	0.000938	4.3073	0.01844	0.001	0.01831
Residuals	170	0.03701	0.000218		0.7279
Total	184	0.050845			1

## Sheet: Johnson_Supplementary_Table_10
Supplementary Table 10. Observed OTUs in each laboratory sample*
Burn treatment	Incubation treatment	Mean observed taxa (SD)
		O horizon	Mineral horizon
Control	24h post-burn (RNA)	689 (146)	767 (260)
	24h post-burn (DNA)	827 (210)	883 (205)
	5 weeks	881 (332)	1184 (420)
	6 months autoclaved + inoculated	614 (185)	685 (183)
Moist	24h post-burn (RNA)	680 (237)	630 (97)
	24h post-burn (DNA)	822 (221)	678 (99)
	5 weeks	904 (367)	988 (332)
	6 months autoclaved + inoculated	630 (176)	660 (208)
Dry	24h post-burn (RNA)	696 (334)	728 (235)
	24h post-burn (DNA)	1224 (576)	862 (298)
	5 weeks	870 (760)	740 (404)
	6 months autoclaved + inoculated	796 (440)	631 (194)

[truncated: 6 more sheets: Johnson_Supplementary_Table_11, Johnson_Supplementary_Table_12, Johnson_Supplementary_Table_13, Johnson_Supplementary_Table_14, Johnson_Supplementary_Table_15, Johnson_Supplementary_Table_16]
