# Supplementary material for: Experimentally determined traits shape bacterial community composition one and five years following wildfire
Source: Nat Ecol Evol. 2023 Jul 31;7(9):1419–31. doi: 10.1038/s41559-023-02135-4 (PMC10482699; doi:10.1038/s41559-023-02135-4)
Supplement: Supplementary file 5 — Statistical source data for Supplementary Fig. 1. [file 41559_2023_2135_MOESM5_ESM.csv]

core.id	horizon	burn.trtmt	change.pH	BC.distance.btw.burned.and.control
19UW-WB-01-06	A	dry	0.52	0.401413254
19UW-WB-02-07	A	dry	-0.37	0.682320353
19UW-WB-03-02	A	dry	0.89	0.757110916
19UW-WB-05-07	A	dry	0.01	0.520513929
19UW-WB-06-08	A	dry	-0.05	0.791379201
19UW-WB-09-08	A	dry	1.37	0.728646518
19UW-WB-10-04	A	dry	0.33	0.643748898
19UW-WB-16-09	A	dry	-0.5	0.736976763
19UW-WB-18-05	A	dry	2.01	0.885177434
19UW-WB-19-07	A	dry	0.08	0.507395156
19UW-WB-01-06	O	dry	2.68	0.640341378
19UW-WB-02-07	O	dry	3.34	0.820116878
19UW-WB-03-02	O	dry	4.23	0.964688619
19UW-WB-04-03	O	dry	0.3	0.699963133
19UW-WB-05-07	O	dry	3.19	0.853023393
19UW-WB-06-08	O	dry	4.09	0.871559633
19UW-WB-07-06	O	dry	-0.21	0.340234779
19UW-WB-08-10	O	dry	2.25	0.923254672
19UW-WB-09-08	O	dry	3.36	0.883455667
19UW-WB-10-04	O	dry	3.53	0.857474346
19UW-WB-11-10	O	dry	3.44	0.892071416
19UW-WB-12-02	O	dry	3.85	0.971595018
19UW-WB-13-03	O	dry	0.74	0.750547046
19UW-WB-14-07	O	dry	3.31	0.937289597
19UW-WB-15-03	O	dry	1.5	0.869176771
19UW-WB-16-09	O	dry	2.49	0.915042468
19UW-WB-17-01	O	dry	2.08	0.899162877
19UW-WB-18-05	O	dry	4.11	0.859818072
19UW-WB-19-07	O	dry	3.36	0.85449781
