# Supplementary material for: Experimentally determined traits shape bacterial community composition one and five years following wildfire
Source: Nat Ecol Evol. 2023 Jul 31;7(9):1419–31. doi: 10.1038/s41559-023-02135-4 (PMC10482699; doi:10.1038/s41559-023-02135-4)
Supplement: Source Data Fig. 1 — Statistical source data. [file 41559_2023_2135_MOESM6_ESM.xls]

## Sheet: Johnson_SourceData_Fig1_Map1
ident	Latitude	Longitude
19-UW-WB-01	59.4106	-112.397
19-UW-WB-03	59.457	-112.324
19-UW-WB-02	59.452	-112.327
19-UW-WB-05	59.4614	-112.283
19-UW-WB-06	59.472	-112.273
19UW-WB-04	59.4624	-112.298
19UW-WB-07	59.5914	-112.27
19UW-WB-08	59.6498	-112.213
19UW-WB-09	59.6845	-112.172
19UW-WB-10	59.7013	-112.17
19UW-WB-11	59.796	-112.041
19UW-WB-12	59.808	-112.005
19UW-WB-13	59.9736	-112.449
19UW-WB-14	60.0484	-112.797
19UW-WB-15	60.0392	-112.879
19UW-WB-16	60.0214	-112.971
19UW-WB-17	60.0301	-112.889
19UW-WB-18	60.0336	-113.049
19UW-WB-19	60.0349	-113.145

## Sheet: Johnson_SourceData_Fig1_Map2
Site_ID	Lat	Long
15S-NT-19	62.5402	-116.456
15S-NT-22	62.5097	-116.477
15S-NT-23	62.5076	-116.485
15S-NT-27	62.4843	-116.493
15S-NT-28	62.5375	-116.446
15S-NT-30	62.484	-116.638
15S-NT-33	61.6777	-117.041
15S-NT-34	61.7379	-116.839
15S-NT-36	62.4905	-116.549
15S-NT-38	62.5208	-116.47
15S-NT-39	62.4031	-116.503
15S-NT-40	62.3507	-116.49
15S-NT-41	62.4875	-116.65
15S-NT-42	62.4851	-116.583
15S-NT-U06	62.5568	-116.423
15S-NT-U07	61.8368	-116.706
15S-NT-U08	62.4914	-116.48
15S-NT-U09	62.5635	-116.388
15S-NT-U10	62.5565	-116.394
15S-WB-01	59.7429	-112.244
15S-WB-02	59.7795	-112.35
15S-WB-04	60.3297	-114.159
15S-WB-05	60.3057	-114.102
15S-WB-06	60.3362	-114.156
15S-WB-07	60.1371	-112.662
15S-WB-08	60.1361	-112.669
15S-WB-10	59.8463	-112.417
15S-WB-11	59.8454	-112.422
15S-WB-12	60.2657	-113.975
15S-WB-13	60.2704	-113.973
15S-WB-14	59.7383	-112.228
15S-WB-15	59.7423	-112.224
15S-WB-16	60.3487	-114.182
15S-WB-17	60.3769	-114.227
15S-WB-18	60.2948	-114.103
15S-WB-U01	59.7256	-112.182
15S-WB-U03	59.6638	-112.197
15S-WB-U04	60.3917	-114.24
15S-WB-U05	60.3432	-114.165
