# Supplementary material for: Experimentally determined traits shape bacterial community composition one and five years following wildfire
Source: Nat Ecol Evol. 2023 Jul 31;7(9):1419–31. doi: 10.1038/s41559-023-02135-4 (PMC10482699; doi:10.1038/s41559-023-02135-4)
Supplement: Source Data Fig. 2 — Statistical source data. [file 41559_2023_2135_MOESM7_ESM.xls]

## Sheet: Johnson_SourceData_Fig2A
core.id	burn.trtmt	Temp	Thermo_position	time_s
19UW-WB-01-03	wet	20.8895	Low	0
19UW-WB-01-03	wet	20.8895	Low	0
19UW-WB-01-03	wet	20.7353	Low	60
19UW-WB-01-03	wet	20.7353	Low	60
19UW-WB-01-03	wet	21.2556	Low	120
19UW-WB-01-03	wet	21.2556	Low	120
19UW-WB-01-03	wet	21.6518	Low	180
19UW-WB-01-03	wet	21.6518	Low	180
19UW-WB-01-03	wet	22.7312	Low	240
19UW-WB-01-03	wet	22.7312	Low	240
19UW-WB-01-03	wet	23.4807	Low	300
19UW-WB-01-03	wet	23.4807	Low	300
19UW-WB-01-03	wet	23.9676	Low	360
19UW-WB-01-03	wet	23.9676	Low	360
19UW-WB-01-03	wet	24.3615	Low	420
19UW-WB-01-03	wet	24.3615	Low	420
19UW-WB-01-03	wet	24.6379	Low	480
19UW-WB-01-03	wet	24.6379	Low	480
19UW-WB-01-03	wet	25.0353	Low	540
19UW-WB-01-03	wet	25.0353	Low	540
19UW-WB-01-03	wet	25.3242	Low	600
19UW-WB-01-03	wet	25.3242	Low	600
19UW-WB-01-03	wet	25.6459	Low	660
19UW-WB-01-03	wet	25.6459	Low	660
19UW-WB-01-03	wet	26.0305	Low	720
19UW-WB-01-03	wet	26.0305	Low	720
19UW-WB-01-03	wet	26.2657	Low	780
19UW-WB-01-03	wet	26.2657	Low	780
19UW-WB-01-03	wet	26.4948	Low	840
19UW-WB-01-03	wet	26.4948	Low	840
19UW-WB-01-03	wet	26.6602	Low	900
19UW-WB-01-03	wet	26.6602	Low	900
19UW-WB-01-03	wet	26.7969	Low	960
19UW-WB-01-03	wet	26.7969	Low	960
19UW-WB-01-03	wet	26.9544	Low	1020
19UW-WB-01-03	wet	26.9544	Low	1020
19UW-WB-01-03	wet	27.1513	Low	1080
19UW-WB-01-03	wet	27.1513	Low	1080
19UW-WB-01-03	wet	27.2164	Low	1140
19UW-WB-01-03	wet	27.2164	Low	1140
19UW-WB-01-03	wet	27.5023	Low	1200
19UW-WB-01-03	wet	27.5023	Low	1200
19UW-WB-01-03	wet	27.6207	Low	1260
19UW-WB-01-03	wet	27.6207	Low	1260
19UW-WB-01-03	wet	27.6722	Low	1320
19UW-WB-01-03	wet	27.6722	Low	1320
19UW-WB-01-03	wet	27.8259	Low	1380
19UW-WB-01-03	wet	27.8259	Low	1380
19UW-WB-01-03	wet	27.9659	Low	1440
19UW-WB-01-03	wet	27.9659	Low	1440
19UW-WB-01-03	wet	28.0341	Low	1500
19UW-WB-01-03	wet	28.0341	Low	1500
19UW-WB-01-03	wet	28.1033	Low	1560
19UW-WB-01-03	wet	28.1033	Low	1560
19UW-WB-01-03	wet	28.26	Low	1620
19UW-WB-01-03	wet	28.26	Low	1620
19UW-WB-01-03	wet	28.2815	Low	1680
19UW-WB-01-03	wet	28.2815	Low	1680
19UW-WB-01-03	wet	28.4178	Low	1740
19UW-WB-01-03	wet	28.4178	Low	1740
19UW-WB-01-03	wet	28.4149	Low	1800
19UW-WB-01-03	wet	28.4149	Low	1800
19UW-WB-01-03	wet	28.5082	Low	1860
19UW-WB-01-03	wet	28.5082	Low	1860
19UW-WB-01-03	wet	28.486	Low	1920
19UW-WB-01-03	wet	28.486	Low	1920
19UW-WB-01-03	wet	28.5167	Low	1980
19UW-WB-01-03	wet	28.5167	Low	1980
19UW-WB-01-03	wet	28.5775	Low	2040
19UW-WB-01-03	wet	28.5775	Low	2040
19UW-WB-01-03	wet	28.7353	Low	2100
19UW-WB-01-03	wet	28.7353	Low	2100
19UW-WB-01-03	wet	28.6967	Low	2160
19UW-WB-01-03	wet	28.6967	Low	2160
19UW-WB-01-03	wet	28.7947	Low	2220
19UW-WB-01-03	wet	28.7947	Low	2220
19UW-WB-01-03	wet	28.8446	Low	2280
19UW-WB-01-03	wet	28.8446	Low	2280
19UW-WB-01-03	wet	28.8482	Low	2340
19UW-WB-01-03	wet	28.8482	Low	2340
19UW-WB-01-03	wet	28.9254	Low	2400
19UW-WB-01-03	wet	28.9254	Low	2400
19UW-WB-01-03	wet	28.9398	Low	2460
19UW-WB-01-03	wet	28.9398	Low	2460
19UW-WB-01-03	wet	28.9698	Low	2520
19UW-WB-01-03	wet	28.9698	Low	2520
19UW-WB-01-03	wet	28.9324	Low	2580
19UW-WB-01-03	wet	28.9324	Low	2580
19UW-WB-01-03	wet	28.9807	Low	2640
19UW-WB-01-03	wet	28.9807	Low	2640
19UW-WB-01-03	wet	28.9548	Low	2700
19UW-WB-01-03	wet	28.9548	Low	2700
19UW-WB-01-03	wet	29.0573	Low	2760
19UW-WB-01-03	wet	29.0573	Low	2760
19UW-WB-01-03	wet	29.0586	Low	2820
19UW-WB-01-03	wet	29.0586	Low	2820
19UW-WB-01-03	wet	29.1238	Low	2880
19UW-WB-01-03	wet	29.1238	Low	2880
19UW-WB-01-03	wet	29.1889	Low	2940
19UW-WB-01-03	wet	29.1889	Low	2940
19UW-WB-01-03	wet	29.1823	Low	3000
19UW-WB-01-03	wet	29.1823	Low	3000
19UW-WB-01-03	wet	29.2055	Low	3060
19UW-WB-01-03	wet	29.2055	Low	3060
19UW-WB-01-03	wet	29.239	Low	3120
19UW-WB-01-03	wet	29.239	Low	3120
19UW-WB-01-03	wet	29.2587	Low	3180
19UW-WB-01-03	wet	29.2587	Low	3180
19UW-WB-01-03	wet	29.2567	Low	3240
19UW-WB-01-03	wet	29.2567	Low	3240
19UW-WB-01-03	wet	29.2127	Low	3300
19UW-WB-01-03	wet	29.2127	Low	3300
19UW-WB-01-03	wet	29.2287	Low	3360
19UW-WB-01-03	wet	29.2287	Low	3360
19UW-WB-01-03	wet	29.2242	Low	3420
19UW-WB-01-03	wet	29.2242	Low	3420
19UW-WB-01-03	wet	29.1539	Low	3480
19UW-WB-01-03	wet	29.1539	Low	3480
19UW-WB-01-03	wet	29.0942	Low	3540
19UW-WB-01-03	wet	29.0942	Low	3540
19UW-WB-01-03	wet	29.0639	Low	3600
19UW-WB-01-03	wet	29.0639	Low	3600
19UW-WB-01-03	wet	28.9831	Low	3660
19UW-WB-01-03	wet	28.9831	Low	3660
19UW-WB-01-03	wet	28.9262	Low	3720
19UW-WB-01-03	wet	28.9262	Low	3720
19UW-WB-01-03	wet	28.8306	Low	3780
19UW-WB-01-03	wet	28.8306	Low	3780
19UW-WB-01-03	wet	28.7372	Low	3840
19UW-WB-01-03	wet	28.7372	Low	3840
19UW-WB-01-03	wet	28.6424	Low	3900
19UW-WB-01-03	wet	28.6424	Low	3900
19UW-WB-01-03	wet	28.5733	Low	3960
19UW-WB-01-03	wet	28.5733	Low	3960
19UW-WB-01-03	wet	28.4342	Low	4020
19UW-WB-01-03	wet	28.4342	Low	4020
19UW-WB-01-03	wet	28.4072	Low	4080
19UW-WB-01-03	wet	28.4072	Low	4080
19UW-WB-01-03	wet	28.3159	Low	4140
19UW-WB-01-03	wet	28.3159	Low	4140
19UW-WB-01-03	wet	28.181	Low	4200
19UW-WB-01-03	wet	28.181	Low	4200
19UW-WB-01-03	wet	28.0974	Low	4260
19UW-WB-01-03	wet	28.0974	Low	4260
19UW-WB-01-03	wet	27.9764	Low	4320
19UW-WB-01-03	wet	27.9764	Low	4320
19UW-WB-01-03	wet	27.8967	Low	4380
19UW-WB-01-03	wet	27.8967	Low	4380
19UW-WB-01-03	wet	27.7714	Low	4440
19UW-WB-01-03	wet	27.7714	Low	4440
19UW-WB-01-03	wet	27.7198	Low	4500
19UW-WB-01-03	wet	27.7198	Low	4500
19UW-WB-01-03	wet	27.5905	Low	4560
19UW-WB-01-03	wet	27.5905	Low	4560
19UW-WB-01-03	wet	27.5414	Low	4620
19UW-WB-01-03	wet	27.5414	Low	4620
19UW-WB-01-03	wet	27.3665	Low	4680
19UW-WB-01-03	wet	27.3665	Low	4680
19UW-WB-01-03	wet	27.2505	Low	4740
19UW-WB-01-03	wet	27.2505	Low	4740
19UW-WB-01-03	wet	27.1755	Low	4800
19UW-WB-01-03	wet	27.1755	Low	4800
19UW-WB-01-03	wet	27.0641	Low	4860
19UW-WB-01-03	wet	27.0641	Low	4860
19UW-WB-01-03	wet	26.984	Low	4920
19UW-WB-01-03	wet	26.984	Low	4920
19UW-WB-01-03	wet	26.8396	Low	4980
19UW-WB-01-03	wet	26.8396	Low	4980
19UW-WB-01-03	wet	26.736	Low	5040
19UW-WB-01-03	wet	26.736	Low	5040
19UW-WB-01-03	wet	26.6384	Low	5100
19UW-WB-01-03	wet	26.6384	Low	5100
19UW-WB-01-03	wet	26.5281	Low	5160
19UW-WB-01-03	wet	26.5281	Low	5160
19UW-WB-01-03	wet	26.4046	Low	5220
19UW-WB-01-03	wet	26.4046	Low	5220
19UW-WB-01-03	wet	26.3233	Low	5280
19UW-WB-01-03	wet	26.3233	Low	5280
19UW-WB-01-03	wet	26.2053	Low	5340
19UW-WB-01-03	wet	26.2053	Low	5340
19UW-WB-01-03	wet	26.1069	Low	5400
19UW-WB-01-03	wet	26.1069	Low	5400
19UW-WB-01-03	wet	25.9877	Low	5460
19UW-WB-01-03	wet	25.9877	Low	5460
19UW-WB-01-03	wet	25.9055	Low	5520
19UW-WB-01-03	wet	25.9055	Low	5520
19UW-WB-01-03	wet	25.7833	Low	5580
19UW-WB-01-03	wet	25.7833	Low	5580
19UW-WB-01-03	wet	25.659	Low	5640
19UW-WB-01-03	wet	25.659	Low	5640
19UW-WB-01-03	wet	25.5389	Low	5700
19UW-WB-01-03	wet	25.5389	Low	5700
19UW-WB-01-03	wet	25.4885	Low	5760
19UW-WB-01-03	wet	25.4885	Low	5760
19UW-WB-01-03	wet	25.3935	Low	5820
19UW-WB-01-03	wet	25.3935	Low	5820
19UW-WB-01-03	wet	25.2789	Low	5880
19UW-WB-01-03	wet	25.2789	Low	5880
19UW-WB-01-03	wet	25.1963	Low	5940
19UW-WB-01-03	wet	25.1963	Low	5940
19UW-WB-01-03	wet	25.0616	Low	6000
19UW-WB-01-03	wet	25.0616	Low	6000
19UW-WB-01-03	wet	24.9908	Low	6060
19UW-WB-01-03	wet	24.9908	Low	6060
19UW-WB-01-03	wet	24.8783	Low	6120
19UW-WB-01-03	wet	24.8783	Low	6120
19UW-WB-01-03	wet	24.7931	Low	6180
19UW-WB-01-03	wet	24.7931	Low	6180
19UW-WB-01-03	wet	24.7194	Low	6240
19UW-WB-01-03	wet	24.7194	Low	6240
19UW-WB-01-03	wet	24.6149	Low	6300
19UW-WB-01-03	wet	24.6149	Low	6300
19UW-WB-01-03	wet	24.5088	Low	6360
19UW-WB-01-03	wet	24.5088	Low	6360
19UW-WB-01-03	wet	24.4127	Low	6420
19UW-WB-01-03	wet	24.4127	Low	6420
19UW-WB-01-03	wet	24.3398	Low	6480
19UW-WB-01-03	wet	24.3398	Low	6480
19UW-WB-01-03	wet	24.26	Low	6540
19UW-WB-01-03	wet	24.26	Low	6540
19UW-WB-01-03	wet	24.1745	Low	6600
19UW-WB-01-03	wet	24.1745	Low	6600
19UW-WB-01-03	wet	24.1085	Low	6660
19UW-WB-01-03	wet	24.1085	Low	6660
19UW-WB-01-03	wet	24.0196	Low	6720
19UW-WB-01-03	wet	24.0196	Low	6720
19UW-WB-01-03	wet	23.9602	Low	6780
19UW-WB-01-03	wet	23.9602	Low	6780
19UW-WB-01-03	wet	23.8672	Low	6840
19UW-WB-01-03	wet	23.8672	Low	6840
19UW-WB-01-03	wet	23.7872	Low	6900
19UW-WB-01-03	wet	23.7872	Low	6900
19UW-WB-01-03	wet	23.7329	Low	6960
19UW-WB-01-03	wet	23.7329	Low	6960
19UW-WB-01-03	wet	23.623	Low	7020
19UW-WB-01-03	wet	23.623	Low	7020
19UW-WB-01-03	wet	23.5667	Low	7080
19UW-WB-01-03	wet	23.5667	Low	7080
19UW-WB-01-03	wet	23.5159	Low	7140
19UW-WB-01-03	wet	23.5159	Low	7140
19UW-WB-01-03	wet	23.4859	Low	7200
19UW-WB-01-03	wet	23.4859	Low	7200
19UW-WB-01-03	wet	23.4101	Low	7260
19UW-WB-01-03	wet	23.4101	Low	7260
19UW-WB-01-03	wet	23.3421	Low	7320
19UW-WB-01-03	wet	23.3421	Low	7320
19UW-WB-01-03	wet	23.2607	Low	7380
19UW-WB-01-03	wet	23.2607	Low	7380
19UW-WB-01-03	wet	23.1736	Low	7440
19UW-WB-01-03	wet	23.1736	Low	7440
19UW-WB-01-03	wet	23.1261	Low	7500
19UW-WB-01-03	wet	23.1261	Low	7500
19UW-WB-01-03	wet	23.0621	Low	7560
19UW-WB-01-03	wet	23.0621	Low	7560
19UW-WB-01-03	wet	23.0232	Low	7620
19UW-WB-01-03	wet	23.0232	Low	7620
19UW-WB-01-03	wet	22.9827	Low	7680
19UW-WB-01-03	wet	22.9827	Low	7680
19UW-WB-01-03	wet	22.8974	Low	7740
19UW-WB-01-03	wet	22.8974	Low	7740
19UW-WB-01-03	wet	22.8453	Low	7800
19UW-WB-01-03	wet	22.8453	Low	7800
19UW-WB-01-03	wet	22.7946	Low	7860
19UW-WB-01-03	wet	22.7946	Low	7860
19UW-WB-01-03	wet	22.7657	Low	7920
19UW-WB-01-03	wet	22.7657	Low	7920
19UW-WB-01-03	wet	22.6723	Low	7980
19UW-WB-01-03	wet	22.6723	Low	7980
19UW-WB-01-03	wet	22.5849	Low	8040
19UW-WB-01-03	wet	22.5849	Low	8040
19UW-WB-01-03	wet	22.5736	Low	8100
19UW-WB-01-03	wet	22.5736	Low	8100
19UW-WB-01-03	wet	22.5384	Low	8160
19UW-WB-01-03	wet	22.5384	Low	8160
19UW-WB-01-03	wet	22.5123	Low	8220
19UW-WB-01-03	wet	22.5123	Low	8220
19UW-WB-01-03	wet	22.4293	Low	8280
19UW-WB-01-03	wet	22.4293	Low	8280
19UW-WB-01-03	wet	22.3721	Low	8340
19UW-WB-01-03	wet	22.3721	Low	8340
19UW-WB-01-03	wet	22.3501	Low	8400
19UW-WB-01-03	wet	22.3501	Low	8400
19UW-WB-01-03	wet	22.2881	Low	8460
19UW-WB-01-03	wet	22.2881	Low	8460
19UW-WB-01-03	wet	22.2288	Low	8520
19UW-WB-01-03	wet	22.2288	Low	8520
19UW-WB-01-03	wet	22.1971	Low	8580
19UW-WB-01-03	wet	22.1971	Low	8580
19UW-WB-01-03	wet	22.1266	Low	8640
19UW-WB-01-03	wet	22.1266	Low	8640
19UW-WB-01-03	wet	22.1124	Low	8700
19UW-WB-01-03	wet	22.1124	Low	8700
19UW-WB-01-03	wet	22.0837	Low	8760
19UW-WB-01-03	wet	22.0837	Low	8760
19UW-WB-01-03	wet	22.047	Low	8820
19UW-WB-01-03	wet	22.047	Low	8820
19UW-WB-01-03	wet	21.9947	Low	8880
19UW-WB-01-03	wet	21.9947	Low	8880
19UW-WB-01-03	wet	21.9821	Low	8940
19UW-WB-01-03	wet	21.9821	Low	8940
19UW-WB-01-03	wet	21.9316	Low	9000
19UW-WB-01-03	wet	21.9316	Low	9000
19UW-WB-01-03	wet	21.889	Low	9060
19UW-WB-01-03	wet	21.889	Low	9060
19UW-WB-01-03	wet	21.8303	Low	9120
19UW-WB-01-03	wet	21.8303	Low	9120
19UW-WB-01-03	wet	21.7689	Low	9180
19UW-WB-01-03	wet	21.7689	Low	9180
19UW-WB-01-03	wet	21.7714	Low	9240
19UW-WB-01-03	wet	21.7714	Low	9240
19UW-WB-01-03	wet	21.7346	Low	9300
19UW-WB-01-03	wet	21.7346	Low	9300
19UW-WB-01-03	wet	21.6916	Low	9360
19UW-WB-01-03	wet	21.6916	Low	9360
19UW-WB-01-03	wet	21.6176	Low	9420
19UW-WB-01-03	wet	21.6176	Low	9420
19UW-WB-01-03	wet	21.5934	Low	9480
19UW-WB-01-03	wet	21.5934	Low	9480
19UW-WB-01-03	wet	21.6019	Low	9540
19UW-WB-01-03	wet	21.6019	Low	9540
19UW-WB-01-03	wet	21.5501	Low	9600
19UW-WB-01-03	wet	21.5501	Low	9600
19UW-WB-01-03	wet	21.5057	Low	9660
19UW-WB-01-03	wet	21.5057	Low	9660
19UW-WB-01-03	wet	21.5074	Low	9720
19UW-WB-01-03	wet	21.5074	Low	9720
19UW-WB-01-03	wet	21.4482	Low	9780
19UW-WB-01-03	wet	21.4482	Low	9780
19UW-WB-01-03	wet	21.4602	Low	9840
19UW-WB-01-03	wet	21.4602	Low	9840
19UW-WB-01-03	wet	21.3924	Low	9900
19UW-WB-01-03	wet	21.3924	Low	9900
19UW-WB-01-03	wet	21.3834	Low	9960
19UW-WB-01-03	wet	21.3834	Low	9960
19UW-WB-01-03	wet	21.3397	Low	10020
19UW-WB-01-03	wet	21.3397	Low	10020
19UW-WB-01-03	wet	21.3049	Low	10080
19UW-WB-01-03	wet	21.3049	Low	10080
19UW-WB-01-03	wet	21.2731	Low	10140
19UW-WB-01-03	wet	21.2731	Low	10140
19UW-WB-01-03	wet	21.2194	Low	10200
19UW-WB-01-03	wet	21.2194	Low	10200
19UW-WB-01-03	wet	21.1857	Low	10260
19UW-WB-01-03	wet	21.1857	Low	10260
19UW-WB-01-03	wet	21.1896	Low	10320
19UW-WB-01-03	wet	21.1896	Low	10320
19UW-WB-01-03	wet	21.1298	Low	10380
19UW-WB-01-03	wet	21.1298	Low	10380
19UW-WB-01-03	wet	21.1334	Low	10440
19UW-WB-01-03	wet	21.1334	Low	10440
19UW-WB-01-03	wet	21.1044	Low	10500
19UW-WB-01-03	wet	21.1044	Low	10500
19UW-WB-01-03	wet	21.0823	Low	10560
19UW-WB-01-03	wet	21.0823	Low	10560
19UW-WB-01-03	wet	21.0567	Low	10620
19UW-WB-01-03	wet	21.0567	Low	10620
19UW-WB-01-03	wet	21.0254	Low	10680
19UW-WB-01-03	wet	21.0254	Low	10680
19UW-WB-01-03	wet	20.9848	Low	10740
19UW-WB-01-03	wet	20.9848	Low	10740
19UW-WB-01-03	wet	20.9976	Low	10800
19UW-WB-01-03	wet	20.9976	Low	10800
19UW-WB-01-03	wet	20.9419	Low	10860
19UW-WB-01-03	wet	20.9419	Low	10860
19UW-WB-01-03	wet	20.9228	Low	10920
19UW-WB-01-03	wet	20.9228	Low	10920
19UW-WB-01-03	wet	20.8809	Low	10980
19UW-WB-01-03	wet	20.8809	Low	10980
19UW-WB-01-03	wet	20.8679	Low	11040
19UW-WB-01-03	wet	20.8679	Low	11040
19UW-WB-01-03	wet	20.8256	Low	11100
19UW-WB-01-03	wet	20.8256	Low	11100
19UW-WB-01-03	wet	20.8506	Low	11160
19UW-WB-01-03	wet	20.8506	Low	11160
19UW-WB-01-03	wet	20.7968	Low	11220
19UW-WB-01-03	wet	20.7968	Low	11220
19UW-WB-01-03	wet	20.7582	Low	11280
19UW-WB-01-03	wet	20.7582	Low	11280
19UW-WB-01-03	wet	20.736	Low	11340
19UW-WB-01-03	wet	20.736	Low	11340
19UW-WB-01-03	wet	20.7273	Low	11400
19UW-WB-01-03	wet	20.7273	Low	11400
19UW-WB-01-03	wet	20.7007	Low	11460
19UW-WB-01-03	wet	20.7007	Low	11460
19UW-WB-01-03	wet	20.6509	Low	11520
19UW-WB-01-03	wet	20.6509	Low	11520
19UW-WB-01-03	wet	20.6571	Low	11580
19UW-WB-01-03	wet	20.6571	Low	11580
19UW-WB-01-03	wet	20.6489	Low	11640
19UW-WB-01-03	wet	20.6489	Low	11640
19UW-WB-01-03	wet	20.6192	Low	11700
19UW-WB-01-03	wet	20.6192	Low	11700
19UW-WB-01-03	wet	20.5865	Low	11760
19UW-WB-01-03	wet	20.5865	Low	11760
19UW-WB-01-03	wet	20.5693	Low	11820
19UW-WB-01-03	wet	20.5693	Low	11820
19UW-WB-01-03	wet	20.563	Low	11880
19UW-WB-01-03	wet	20.563	Low	11880
19UW-WB-01-03	wet	20.5263	Low	11940
19UW-WB-01-03	wet	20.5263	Low	11940
19UW-WB-01-03	wet	20.5196	Low	12000
19UW-WB-01-03	wet	20.5196	Low	12000
19UW-WB-01-03	wet	20.4815	Low	12060
19UW-WB-01-03	wet	20.4815	Low	12060
19UW-WB-01-03	wet	20.4838	Low	12120
19UW-WB-01-03	wet	20.4838	Low	12120
19UW-WB-01-03	wet	20.4747	Low	12180
19UW-WB-01-03	wet	20.4747	Low	12180
19UW-WB-01-03	wet	20.4387	Low	12240
19UW-WB-01-03	wet	20.4387	Low	12240
19UW-WB-01-03	wet	20.4407	Low	12300
19UW-WB-01-03	wet	20.4407	Low	12300
19UW-WB-01-03	wet	20.4348	Low	12360
19UW-WB-01-03	wet	20.4348	Low	12360
19UW-WB-01-03	wet	20.3675	Low	12420
19UW-WB-01-03	wet	20.3675	Low	12420
19UW-WB-01-03	wet	20.3643	Low	12480
19UW-WB-01-03	wet	20.3643	Low	12480
19UW-WB-01-03	wet	20.3519	Low	12540
19UW-WB-01-03	wet	20.3519	Low	12540
19UW-WB-01-03	wet	20.3359	Low	12600
19UW-WB-01-03	wet	20.3359	Low	12600
19UW-WB-01-03	wet	20.3566	Low	12660
19UW-WB-01-03	wet	20.3566	Low	12660
19UW-WB-01-03	wet	20.3035	Low	12720
19UW-WB-01-03	wet	20.3035	Low	12720
19UW-WB-01-03	wet	20.2756	Low	12780
19UW-WB-01-03	wet	20.2756	Low	12780
19UW-WB-01-03	wet	20.267	Low	12840
19UW-WB-01-03	wet	20.267	Low	12840
19UW-WB-01-03	wet	20.3044	Low	12900
19UW-WB-01-03	wet	20.3044	Low	12900
19UW-WB-01-03	wet	20.2475	Low	12960
19UW-WB-01-03	wet	20.2475	Low	12960
19UW-WB-01-03	wet	20.243	Low	13020
19UW-WB-01-03	wet	20.243	Low	13020
19UW-WB-01-03	wet	20.2385	Low	13080
19UW-WB-01-03	wet	20.2385	Low	13080
19UW-WB-01-03	wet	20.1764	Low	13140
19UW-WB-01-03	wet	20.1764	Low	13140
19UW-WB-01-03	wet	20.1832	Low	13200
19UW-WB-01-03	wet	20.1832	Low	13200
19UW-WB-01-03	wet	20.1848	Low	13260
19UW-WB-01-03	wet	20.1848	Low	13260
19UW-WB-01-03	wet	20.14	Low	13320
19UW-WB-01-03	wet	20.14	Low	13320
19UW-WB-01-03	wet	20.1352	Low	13380
19UW-WB-01-03	wet	20.1352	Low	13380
19UW-WB-01-03	wet	20.1155	Low	13440
19UW-WB-01-03	wet	20.1155	Low	13440
19UW-WB-01-03	wet	20.0865	Low	13500
19UW-WB-01-03	wet	20.0865	Low	13500
19UW-WB-01-03	wet	20.1022	Low	13560
19UW-WB-01-03	wet	20.1022	Low	13560
19UW-WB-01-03	wet	20.0796	Low	13620
19UW-WB-01-03	wet	20.0796	Low	13620
19UW-WB-01-03	wet	20.0939	Low	13680
19UW-WB-01-03	wet	20.0939	Low	13680
19UW-WB-01-03	wet	20.0762	Low	13740
19UW-WB-01-03	wet	20.0762	Low	13740
19UW-WB-01-03	wet	20.0472	Low	13800
19UW-WB-01-03	wet	20.0472	Low	13800
19UW-WB-01-03	wet	20.0629	Low	13860
19UW-WB-01-03	wet	20.0629	Low	13860
19UW-WB-01-03	wet	20.0119	Low	13920
19UW-WB-01-03	wet	20.0119	Low	13920
19UW-WB-01-03	wet	20.0162	Low	13980
19UW-WB-01-03	wet	20.0162	Low	13980
19UW-WB-01-03	wet	25.774	Mid	3840
19UW-WB-01-03	wet	25.774	Mid	3840
19UW-WB-01-03	wet	25.7204	Mid	3900
19UW-WB-01-03	wet	25.7204	Mid	3900
19UW-WB-01-03	wet	25.6008	Mid	3960
19UW-WB-01-03	wet	25.6008	Mid	3960
19UW-WB-01-03	wet	25.5346	Mid	4020
19UW-WB-01-03	wet	25.5346	Mid	4020
19UW-WB-01-03	wet	25.4084	Mid	4080
19UW-WB-01-03	wet	25.4084	Mid	4080
19UW-WB-01-03	wet	25.3367	Mid	4140
19UW-WB-01-03	wet	25.3367	Mid	4140
19UW-WB-01-03	wet	25.2615	Mid	4200
19UW-WB-01-03	wet	25.2615	Mid	4200
19UW-WB-01-03	wet	25.1454	Mid	4260
19UW-WB-01-03	wet	25.1454	Mid	4260
19UW-WB-01-03	wet	25.0941	Mid	4320
19UW-WB-01-03	wet	25.0941	Mid	4320
19UW-WB-01-03	wet	24.9609	Mid	4380
19UW-WB-01-03	wet	24.9609	Mid	4380
19UW-WB-01-03	wet	24.8901	Mid	4440
19UW-WB-01-03	wet	24.8901	Mid	4440
19UW-WB-01-03	wet	24.8475	Mid	4500
19UW-WB-01-03	wet	24.8475	Mid	4500
19UW-WB-01-03	wet	24.739	Mid	4560
19UW-WB-01-03	wet	24.739	Mid	4560
19UW-WB-01-03	wet	24.6416	Mid	4620
19UW-WB-01-03	wet	24.6416	Mid	4620
19UW-WB-01-03	wet	24.6027	Mid	4680
19UW-WB-01-03	wet	24.6027	Mid	4680
19UW-WB-01-03	wet	24.5108	Mid	4740
19UW-WB-01-03	wet	24.5108	Mid	4740
19UW-WB-01-03	wet	24.4392	Mid	4800
19UW-WB-01-03	wet	24.4392	Mid	4800
19UW-WB-01-03	wet	24.323	Mid	4860
19UW-WB-01-03	wet	24.323	Mid	4860
19UW-WB-01-03	wet	24.2262	Mid	4920
19UW-WB-01-03	wet	24.2262	Mid	4920
19UW-WB-01-03	wet	24.152	Mid	4980
19UW-WB-01-03	wet	24.152	Mid	4980
19UW-WB-01-03	wet	24.0796	Mid	5040
19UW-WB-01-03	wet	24.0796	Mid	5040
19UW-WB-01-03	wet	23.9546	Mid	5100
19UW-WB-01-03	wet	23.9546	Mid	5100
19UW-WB-01-03	wet	23.9082	Mid	5160
19UW-WB-01-03	wet	23.9082	Mid	5160
19UW-WB-01-03	wet	23.8033	Mid	5220
19UW-WB-01-03	wet	23.8033	Mid	5220
19UW-WB-01-03	wet	23.7126	Mid	5280
19UW-WB-01-03	wet	23.7126	Mid	5280
19UW-WB-01-03	wet	23.6323	Mid	5340
19UW-WB-01-03	wet	23.6323	Mid	5340
19UW-WB-01-03	wet	23.5382	Mid	5400
19UW-WB-01-03	wet	23.5382	Mid	5400
19UW-WB-01-03	wet	23.4902	Mid	5460
19UW-WB-01-03	wet	23.4902	Mid	5460
19UW-WB-01-03	wet	23.377	Mid	5520
19UW-WB-01-03	wet	23.377	Mid	5520
19UW-WB-01-03	wet	23.2918	Mid	5580
19UW-WB-01-03	wet	23.2918	Mid	5580
19UW-WB-01-03	wet	23.2182	Mid	5640
19UW-WB-01-03	wet	23.2182	Mid	5640
19UW-WB-01-03	wet	23.1647	Mid	5700
19UW-WB-01-03	wet	23.1647	Mid	5700
19UW-WB-01-03	wet	23.0684	Mid	5760
19UW-WB-01-03	wet	23.0684	Mid	5760
19UW-WB-01-03	wet	22.9656	Mid	5820
19UW-WB-01-03	wet	22.9656	Mid	5820
19UW-WB-01-03	wet	22.9177	Mid	5880
19UW-WB-01-03	wet	22.9177	Mid	5880
19UW-WB-01-03	wet	22.8202	Mid	5940
19UW-WB-01-03	wet	22.8202	Mid	5940
19UW-WB-01-03	wet	22.7565	Mid	6000
19UW-WB-01-03	wet	22.7565	Mid	6000
19UW-WB-01-03	wet	22.6498	Mid	6060
19UW-WB-01-03	wet	22.6498	Mid	6060
19UW-WB-01-03	wet	22.6309	Mid	6120
19UW-WB-01-03	wet	22.6309	Mid	6120
19UW-WB-01-03	wet	22.5424	Mid	6180
19UW-WB-01-03	wet	22.5424	Mid	6180
19UW-WB-01-03	wet	22.4753	Mid	6240
19UW-WB-01-03	wet	22.4753	Mid	6240
19UW-WB-01-03	wet	22.4113	Mid	6300
19UW-WB-01-03	wet	22.4113	Mid	6300
19UW-WB-01-03	wet	22.3367	Mid	6360
19UW-WB-01-03	wet	22.3367	Mid	6360
19UW-WB-01-03	wet	22.2747	Mid	6420
19UW-WB-01-03	wet	22.2747	Mid	6420
19UW-WB-01-03	wet	22.2169	Mid	6480
19UW-WB-01-03	wet	22.2169	Mid	6480
19UW-WB-01-03	wet	22.1431	Mid	6540
19UW-WB-01-03	wet	22.1431	Mid	6540
19UW-WB-01-03	wet	22.0635	Mid	6600
19UW-WB-01-03	wet	22.0635	Mid	6600
19UW-WB-01-03	wet	22.0119	Mid	6660
19UW-WB-01-03	wet	22.0119	Mid	6660
19UW-WB-01-03	wet	21.957	Mid	6720
19UW-WB-01-03	wet	21.957	Mid	6720
19UW-WB-01-03	wet	21.9327	Mid	6780
19UW-WB-01-03	wet	21.9327	Mid	6780
19UW-WB-01-03	wet	21.8191	Mid	6840
19UW-WB-01-03	wet	21.8191	Mid	6840
19UW-WB-01-03	wet	21.7747	Mid	6900
19UW-WB-01-03	wet	21.7747	Mid	6900
19UW-WB-01-03	wet	21.6762	Mid	6960
19UW-WB-01-03	wet	21.6762	Mid	6960
19UW-WB-01-03	wet	21.6295	Mid	7020
19UW-WB-01-03	wet	21.6295	Mid	7020
19UW-WB-01-03	wet	21.5868	Mid	7080
19UW-WB-01-03	wet	21.5868	Mid	7080
19UW-WB-01-03	wet	21.5341	Mid	7140
19UW-WB-01-03	wet	21.5341	Mid	7140
19UW-WB-01-03	wet	21.4839	Mid	7200
19UW-WB-01-03	wet	21.4839	Mid	7200
19UW-WB-01-03	wet	21.4281	Mid	7260
19UW-WB-01-03	wet	21.4281	Mid	7260
19UW-WB-01-03	wet	21.3824	Mid	7320
19UW-WB-01-03	wet	21.3824	Mid	7320
19UW-WB-01-03	wet	21.3213	Mid	7380
19UW-WB-01-03	wet	21.3213	Mid	7380
19UW-WB-01-03	wet	21.3311	Mid	7440
19UW-WB-01-03	wet	21.3311	Mid	7440
19UW-WB-01-03	wet	21.2458	Mid	7500
19UW-WB-01-03	wet	21.2458	Mid	7500
19UW-WB-01-03	wet	21.2296	Mid	7560
19UW-WB-01-03	wet	21.2296	Mid	7560
19UW-WB-01-03	wet	21.1606	Mid	7620
19UW-WB-01-03	wet	21.1606	Mid	7620
19UW-WB-01-03	wet	21.1436	Mid	7680
19UW-WB-01-03	wet	21.1436	Mid	7680
19UW-WB-01-03	wet	21.0863	Mid	7740
19UW-WB-01-03	wet	21.0863	Mid	7740
19UW-WB-01-03	wet	21.0497	Mid	7800
19UW-WB-01-03	wet	21.0497	Mid	7800
19UW-WB-01-03	wet	21.0302	Mid	7860
19UW-WB-01-03	wet	21.0302	Mid	7860
19UW-WB-01-03	wet	20.9544	Mid	7920
19UW-WB-01-03	wet	20.9544	Mid	7920
19UW-WB-01-03	wet	20.9358	Mid	7980
19UW-WB-01-03	wet	20.9358	Mid	7980
19UW-WB-01-03	wet	20.8786	Mid	8040
19UW-WB-01-03	wet	20.8786	Mid	8040
19UW-WB-01-03	wet	20.8532	Mid	8100
19UW-WB-01-03	wet	20.8532	Mid	8100
19UW-WB-01-03	wet	20.8247	Mid	8160
19UW-WB-01-03	wet	20.8247	Mid	8160
19UW-WB-01-03	wet	20.7591	Mid	8220
19UW-WB-01-03	wet	20.7591	Mid	8220
19UW-WB-01-03	wet	20.7445	Mid	8280
19UW-WB-01-03	wet	20.7445	Mid	8280
19UW-WB-01-03	wet	20.7074	Mid	8340
19UW-WB-01-03	wet	20.7074	Mid	8340
19UW-WB-01-03	wet	20.6649	Mid	8400
19UW-WB-01-03	wet	20.6649	Mid	8400
19UW-WB-01-03	wet	20.6555	Mid	8460
19UW-WB-01-03	wet	20.6555	Mid	8460
19UW-WB-01-03	wet	20.6227	Mid	8520
19UW-WB-01-03	wet	20.6227	Mid	8520
19UW-WB-01-03	wet	20.5822	Mid	8580
19UW-WB-01-03	wet	20.5822	Mid	8580
19UW-WB-01-03	wet	20.5348	Mid	8640
19UW-WB-01-03	wet	20.5348	Mid	8640
19UW-WB-01-03	wet	20.5092	Mid	8700
19UW-WB-01-03	wet	20.5092	Mid	8700
19UW-WB-01-03	wet	20.4842	Mid	8760
19UW-WB-01-03	wet	20.4842	Mid	8760
19UW-WB-01-03	wet	20.4042	Mid	8820
19UW-WB-01-03	wet	20.4042	Mid	8820
19UW-WB-01-03	wet	20.4321	Mid	8880
19UW-WB-01-03	wet	20.4321	Mid	8880
19UW-WB-01-03	wet	20.3582	Mid	8940
19UW-WB-01-03	wet	20.3582	Mid	8940
19UW-WB-01-03	wet	20.3172	Mid	9000
19UW-WB-01-03	wet	20.3172	Mid	9000
19UW-WB-01-03	wet	20.3003	Mid	9060
19UW-WB-01-03	wet	20.3003	Mid	9060
19UW-WB-01-03	wet	20.2896	Mid	9120
19UW-WB-01-03	wet	20.2896	Mid	9120
19UW-WB-01-03	wet	20.2556	Mid	9180
19UW-WB-01-03	wet	20.2556	Mid	9180
19UW-WB-01-03	wet	20.2502	Mid	9240
19UW-WB-01-03	wet	20.2502	Mid	9240
19UW-WB-01-03	wet	20.1879	Mid	9300
19UW-WB-01-03	wet	20.1879	Mid	9300
19UW-WB-01-03	wet	20.1607	Mid	9360
19UW-WB-01-03	wet	20.1607	Mid	9360
19UW-WB-01-03	wet	20.1271	Mid	9420
19UW-WB-01-03	wet	20.1271	Mid	9420
19UW-WB-01-03	wet	20.1145	Mid	9480
19UW-WB-01-03	wet	20.1145	Mid	9480
19UW-WB-01-03	wet	20.0707	Mid	9540
19UW-WB-01-03	wet	20.0707	Mid	9540
19UW-WB-01-03	wet	20.0614	Mid	9600
19UW-WB-01-03	wet	20.0614	Mid	9600
19UW-WB-01-03	wet	20.0417	Mid	9660
19UW-WB-01-03	wet	20.0417	Mid	9660
19UW-WB-01-03	wet	19.9917	Mid	9720
19UW-WB-01-03	wet	19.9917	Mid	9720
19UW-WB-01-03	wet	19.9793	Mid	9780
19UW-WB-01-03	wet	19.9793	Mid	9780
19UW-WB-01-03	wet	19.9321	Mid	9840
19UW-WB-01-03	wet	19.9321	Mid	9840
19UW-WB-01-03	wet	19.9461	Mid	9900
19UW-WB-01-03	wet	19.9461	Mid	9900
19UW-WB-01-03	wet	19.8865	Mid	9960
19UW-WB-01-03	wet	19.8865	Mid	9960
19UW-WB-01-03	wet	19.8535	Mid	10020
19UW-WB-01-03	wet	19.8535	Mid	10020
19UW-WB-01-03	wet	19.8091	Mid	10080
19UW-WB-01-03	wet	19.8091	Mid	10080
19UW-WB-01-03	wet	19.8257	Mid	10140
19UW-WB-01-03	wet	19.8257	Mid	10140
19UW-WB-01-03	wet	19.8004	Mid	10200
19UW-WB-01-03	wet	19.8004	Mid	10200
19UW-WB-01-03	wet	19.8004	Mid	10260
19UW-WB-01-03	wet	19.8004	Mid	10260
19UW-WB-01-03	wet	19.7473	Mid	10320
19UW-WB-01-03	wet	19.7473	Mid	10320
19UW-WB-01-03	wet	19.7181	Mid	10380
19UW-WB-01-03	wet	19.7181	Mid	10380
19UW-WB-01-03	wet	19.6996	Mid	10440
19UW-WB-01-03	wet	19.6996	Mid	10440
19UW-WB-01-03	wet	19.6647	Mid	10500
19UW-WB-01-03	wet	19.6647	Mid	10500
19UW-WB-01-03	wet	19.6389	Mid	10560
19UW-WB-01-03	wet	19.6389	Mid	10560
19UW-WB-01-03	wet	19.6235	Mid	10620
19UW-WB-01-03	wet	19.6235	Mid	10620
19UW-WB-01-03	wet	19.5752	Mid	10680
19UW-WB-01-03	wet	19.5752	Mid	10680
19UW-WB-01-03	wet	19.5539	Mid	10740
19UW-WB-01-03	wet	19.5539	Mid	10740
19UW-WB-01-03	wet	19.5406	Mid	10800
19UW-WB-01-03	wet	19.5406	Mid	10800
19UW-WB-01-03	wet	19.5443	Mid	10860
19UW-WB-01-03	wet	19.5443	Mid	10860
19UW-WB-01-03	wet	19.4839	Mid	10920
19UW-WB-01-03	wet	19.4839	Mid	10920
19UW-WB-01-03	wet	19.4508	Mid	10980
19UW-WB-01-03	wet	19.4508	Mid	10980
19UW-WB-01-03	wet	19.4599	Mid	11040
19UW-WB-01-03	wet	19.4599	Mid	11040
19UW-WB-01-03	wet	19.43	Mid	11100
19UW-WB-01-03	wet	19.43	Mid	11100
19UW-WB-01-03	wet	19.4248	Mid	11160
19UW-WB-01-03	wet	19.4248	Mid	11160
19UW-WB-01-03	wet	19.3985	Mid	11220
19UW-WB-01-03	wet	19.3985	Mid	11220
19UW-WB-01-03	wet	19.3586	Mid	11280
19UW-WB-01-03	wet	19.3586	Mid	11280
19UW-WB-01-03	wet	19.3486	Mid	11340
19UW-WB-01-03	wet	19.3486	Mid	11340
19UW-WB-01-03	wet	19.3578	Mid	11400
19UW-WB-01-03	wet	19.3578	Mid	11400
19UW-WB-01-03	wet	19.3185	Mid	11460
19UW-WB-01-03	wet	19.3185	Mid	11460
19UW-WB-01-03	wet	19.2883	Mid	11520
19UW-WB-01-03	wet	19.2883	Mid	11520
19UW-WB-01-03	wet	19.2813	Mid	11580
19UW-WB-01-03	wet	19.2813	Mid	11580
19UW-WB-01-03	wet	19.2384	Mid	11640
19UW-WB-01-03	wet	19.2384	Mid	11640
19UW-WB-01-03	wet	19.2234	Mid	11700
19UW-WB-01-03	wet	19.2234	Mid	11700
19UW-WB-01-03	wet	19.237	Mid	11760
19UW-WB-01-03	wet	19.237	Mid	11760
19UW-WB-01-03	wet	19.2051	Mid	11820
19UW-WB-01-03	wet	19.2051	Mid	11820
19UW-WB-01-03	wet	19.1785	Mid	11880
19UW-WB-01-03	wet	19.1785	Mid	11880
19UW-WB-01-03	wet	19.1761	Mid	11940
19UW-WB-01-03	wet	19.1761	Mid	11940
19UW-WB-01-03	wet	19.1547	Mid	12000
19UW-WB-01-03	wet	19.1547	Mid	12000
19UW-WB-01-03	wet	19.1564	Mid	12060
19UW-WB-01-03	wet	19.1564	Mid	12060
19UW-WB-01-03	wet	19.0885	Mid	12120
19UW-WB-01-03	wet	19.0885	Mid	12120
19UW-WB-01-03	wet	19.0911	Mid	12180
19UW-WB-01-03	wet	19.0911	Mid	12180
19UW-WB-01-03	wet	19.0826	Mid	12240
19UW-WB-01-03	wet	19.0826	Mid	12240
19UW-WB-01-03	wet	19.0787	Mid	12300
19UW-WB-01-03	wet	19.0787	Mid	12300
19UW-WB-01-03	wet	19.0422	Mid	12360
19UW-WB-01-03	wet	19.0422	Mid	12360
19UW-WB-01-03	wet	19.06	Mid	12420
19UW-WB-01-03	wet	19.06	Mid	12420
19UW-WB-01-03	wet	19.0228	Mid	12480
19UW-WB-01-03	wet	19.0228	Mid	12480
19UW-WB-01-03	wet	18.9997	Mid	12540
19UW-WB-01-03	wet	18.9997	Mid	12540
19UW-WB-01-03	wet	19.0204	Mid	12600
19UW-WB-01-03	wet	19.0204	Mid	12600
19UW-WB-01-03	wet	18.9528	Mid	12660
19UW-WB-01-03	wet	18.9528	Mid	12660
19UW-WB-01-03	wet	18.9668	Mid	12720
19UW-WB-01-03	wet	18.9668	Mid	12720
19UW-WB-01-03	wet	18.9386	Mid	12780
19UW-WB-01-03	wet	18.9386	Mid	12780
19UW-WB-01-03	wet	18.954	Mid	12840
19UW-WB-01-03	wet	18.954	Mid	12840
19UW-WB-01-03	wet	18.919	Mid	12900
19UW-WB-01-03	wet	18.919	Mid	12900
19UW-WB-01-03	wet	18.8948	Mid	12960
19UW-WB-01-03	wet	18.8948	Mid	12960
19UW-WB-01-03	wet	18.8787	Mid	13020
19UW-WB-01-03	wet	18.8787	Mid	13020
19UW-WB-01-03	wet	18.8659	Mid	13080
19UW-WB-01-03	wet	18.8659	Mid	13080
19UW-WB-01-03	wet	18.8613	Mid	13140
19UW-WB-01-03	wet	18.8613	Mid	13140
19UW-WB-01-03	wet	18.8427	Mid	13200
19UW-WB-01-03	wet	18.8427	Mid	13200
19UW-WB-01-03	wet	18.8152	Mid	13260
19UW-WB-01-03	wet	18.8152	Mid	13260
19UW-WB-01-03	wet	18.8244	Mid	13320
19UW-WB-01-03	wet	18.8244	Mid	13320
19UW-WB-01-03	wet	18.8235	Mid	13380
19UW-WB-01-03	wet	18.8235	Mid	13380
19UW-WB-01-03	wet	18.7817	Mid	13440
19UW-WB-01-03	wet	18.7817	Mid	13440
19UW-WB-01-03	wet	18.776	Mid	13500
19UW-WB-01-03	wet	18.776	Mid	13500
19UW-WB-01-03	wet	18.7608	Mid	13560
19UW-WB-01-03	wet	18.7608	Mid	13560
19UW-WB-01-03	wet	18.7816	Mid	13620
19UW-WB-01-03	wet	18.7816	Mid	13620
19UW-WB-01-03	wet	18.7374	Mid	13680
19UW-WB-01-03	wet	18.7374	Mid	13680
19UW-WB-01-03	wet	18.697	Mid	13740
19UW-WB-01-03	wet	18.697	Mid	13740
19UW-WB-01-03	wet	18.7447	Mid	13800
19UW-WB-01-03	wet	18.7447	Mid	13800
19UW-WB-01-03	wet	18.6962	Mid	13860
19UW-WB-01-03	wet	18.6962	Mid	13860
19UW-WB-01-03	wet	18.6655	Mid	13920
19UW-WB-01-03	wet	18.6655	Mid	13920
19UW-WB-01-03	wet	18.6562	Mid	13980
19UW-WB-01-03	wet	18.6562	Mid	13980
19UW-WB-01-03	wet	25.9401	Mid	1860
19UW-WB-01-03	wet	25.9401	Mid	1860
19UW-WB-01-03	wet	25.902	Mid	1920
19UW-WB-01-03	wet	25.902	Mid	1920
19UW-WB-01-03	wet	25.8916	Mid	1980
19UW-WB-01-03	wet	25.8916	Mid	1980
19UW-WB-01-03	wet	25.919	Mid	2040
19UW-WB-01-03	wet	25.919	Mid	2040
19UW-WB-01-03	wet	26.0217	Mid	2100
19UW-WB-01-03	wet	26.0217	Mid	2100
19UW-WB-01-03	wet	26.0212	Mid	2160
19UW-WB-01-03	wet	26.0212	Mid	2160
19UW-WB-01-03	wet	25.967	Mid	2220
19UW-WB-01-03	wet	25.967	Mid	2220
19UW-WB-01-03	wet	25.9936	Mid	2280
19UW-WB-01-03	wet	25.9936	Mid	2280
19UW-WB-01-03	wet	26.0243	Mid	2340
19UW-WB-01-03	wet	26.0243	Mid	2340
19UW-WB-01-03	wet	20.296	Mid	0
19UW-WB-01-03	wet	20.296	Mid	0
19UW-WB-01-03	wet	19.436	Mid	60
19UW-WB-01-03	wet	19.436	Mid	60
19UW-WB-01-03	wet	20.0613	Mid	120
19UW-WB-01-03	wet	20.0613	Mid	120
19UW-WB-01-03	wet	26.5494	Mid	180
19UW-WB-01-03	wet	26.5494	Mid	180
19UW-WB-01-03	wet	30.1925	Mid	240
19UW-WB-01-03	wet	30.1925	Mid	240
19UW-WB-01-03	wet	31.6131	Mid	300
19UW-WB-01-03	wet	31.6131	Mid	300
19UW-WB-01-03	wet	31.6444	Mid	360
19UW-WB-01-03	wet	31.6444	Mid	360
19UW-WB-01-03	wet	31.2502	Mid	420
19UW-WB-01-03	wet	31.2502	Mid	420
19UW-WB-01-03	wet	30.7462	Mid	480
19UW-WB-01-03	wet	30.7462	Mid	480
19UW-WB-01-03	wet	30.0617	Mid	540
19UW-WB-01-03	wet	30.0617	Mid	540
19UW-WB-01-03	wet	29.3552	Mid	600
19UW-WB-01-03	wet	29.3552	Mid	600
19UW-WB-01-03	wet	28.8355	Mid	660
19UW-WB-01-03	wet	28.8355	Mid	660
19UW-WB-01-03	wet	28.3105	Mid	720
19UW-WB-01-03	wet	28.3105	Mid	720
19UW-WB-01-03	wet	27.8653	Mid	780
19UW-WB-01-03	wet	27.8653	Mid	780
19UW-WB-01-03	wet	27.5107	Mid	840
19UW-WB-01-03	wet	27.5107	Mid	840
19UW-WB-01-03	wet	27.1798	Mid	900
19UW-WB-01-03	wet	27.1798	Mid	900
19UW-WB-01-03	wet	26.9284	Mid	960
19UW-WB-01-03	wet	26.9284	Mid	960
19UW-WB-01-03	wet	26.616	Mid	1020
19UW-WB-01-03	wet	26.616	Mid	1020
19UW-WB-01-03	wet	26.5836	Mid	1080
19UW-WB-01-03	wet	26.5836	Mid	1080
19UW-WB-01-03	wet	26.3623	Mid	1140
19UW-WB-01-03	wet	26.3623	Mid	1140
19UW-WB-01-03	wet	26.1945	Mid	1200
19UW-WB-01-03	wet	26.1945	Mid	1200
19UW-WB-01-03	wet	26.1199	Mid	1260
19UW-WB-01-03	wet	26.1199	Mid	1260
19UW-WB-01-03	wet	26.0065	Mid	1320
19UW-WB-01-03	wet	26.0065	Mid	1320
19UW-WB-01-03	wet	25.9965	Mid	1380
19UW-WB-01-03	wet	25.9965	Mid	1380
19UW-WB-01-03	wet	25.9301	Mid	1440
19UW-WB-01-03	wet	25.9301	Mid	1440
19UW-WB-01-03	wet	25.9935	Mid	1500
19UW-WB-01-03	wet	25.9935	Mid	1500
19UW-WB-01-03	wet	25.8739	Mid	1560
19UW-WB-01-03	wet	25.8739	Mid	1560
19UW-WB-01-03	wet	25.8867	Mid	1620
19UW-WB-01-03	wet	25.8867	Mid	1620
19UW-WB-01-03	wet	25.9433	Mid	1680
19UW-WB-01-03	wet	25.9433	Mid	1680
19UW-WB-01-03	wet	25.8552	Mid	1740
19UW-WB-01-03	wet	25.8552	Mid	1740
19UW-WB-01-03	wet	25.8277	Mid	1800
19UW-WB-01-03	wet	25.8277	Mid	1800
19UW-WB-01-03	wet	26.0943	Mid	2640
19UW-WB-01-03	wet	26.0943	Mid	2640
19UW-WB-01-03	wet	26.115	Mid	2700
19UW-WB-01-03	wet	26.115	Mid	2700
19UW-WB-01-03	wet	26.1852	Mid	2760
19UW-WB-01-03	wet	26.1852	Mid	2760
19UW-WB-01-03	wet	26.2145	Mid	2820
19UW-WB-01-03	wet	26.2145	Mid	2820
19UW-WB-01-03	wet	26.2909	Mid	2880
19UW-WB-01-03	wet	26.2909	Mid	2880
19UW-WB-01-03	wet	26.3283	Mid	2940
19UW-WB-01-03	wet	26.3283	Mid	2940
19UW-WB-01-03	wet	26.2434	Mid	3000
19UW-WB-01-03	wet	26.2434	Mid	3000
19UW-WB-01-03	wet	26.2749	Mid	3060
19UW-WB-01-03	wet	26.2749	Mid	3060
19UW-WB-01-03	wet	26.2875	Mid	3120
19UW-WB-01-03	wet	26.2875	Mid	3120
19UW-WB-01-03	wet	26.084	Mid	2400
19UW-WB-01-03	wet	26.084	Mid	2400
19UW-WB-01-03	wet	26.1771	Mid	2460
19UW-WB-01-03	wet	26.1771	Mid	2460
19UW-WB-01-03	wet	26.2224	Mid	2520
19UW-WB-01-03	wet	26.2224	Mid	2520
19UW-WB-01-03	wet	26.0803	Mid	2580
19UW-WB-01-03	wet	26.0803	Mid	2580
19UW-WB-01-03	wet	26.2501	Mid	3420
19UW-WB-01-03	wet	26.2501	Mid	3420
19UW-WB-01-03	wet	26.2305	Mid	3480
19UW-WB-01-03	wet	26.2305	Mid	3480
19UW-WB-01-03	wet	26.1993	Mid	3540
19UW-WB-01-03	wet	26.1993	Mid	3540
19UW-WB-01-03	wet	26.093	Mid	3600
19UW-WB-01-03	wet	26.093	Mid	3600
19UW-WB-01-03	wet	26.0242	Mid	3660
19UW-WB-01-03	wet	26.0242	Mid	3660
19UW-WB-01-03	wet	25.9297	Mid	3720
19UW-WB-01-03	wet	25.9297	Mid	3720
19UW-WB-01-03	wet	25.8692	Mid	3780
19UW-WB-01-03	wet	25.8692	Mid	3780
19UW-WB-01-03	wet	26.2641	Mid	3300
19UW-WB-01-03	wet	26.2641	Mid	3300
19UW-WB-01-03	wet	26.2882	Mid	3360
19UW-WB-01-03	wet	26.2882	Mid	3360
19UW-WB-01-03	wet	26.2649	Mid	3180
19UW-WB-01-03	wet	26.2649	Mid	3180
19UW-WB-01-03	wet	26.2988	Mid	3240
19UW-WB-01-03	wet	26.2988	Mid	3240
19UW-WB-01-06	dry	24.8854	Low	10620
19UW-WB-01-06	dry	24.8854	Low	10620
19UW-WB-01-06	dry	24.8085	Low	10680
19UW-WB-01-06	dry	24.8085	Low	10680
19UW-WB-01-06	dry	25.3524	Low	10200
19UW-WB-01-06	dry	25.3524	Low	10200
19UW-WB-01-06	dry	25.3008	Low	10260
19UW-WB-01-06	dry	25.3008	Low	10260
19UW-WB-01-06	dry	25.2515	Low	10320
19UW-WB-01-06	dry	25.2515	Low	10320
19UW-WB-01-06	dry	25.1469	Low	10380
19UW-WB-01-06	dry	25.1469	Low	10380
19UW-WB-01-06	dry	25.0786	Low	10440
19UW-WB-01-06	dry	25.0786	Low	10440
19UW-WB-01-06	dry	24.9915	Low	10500
19UW-WB-01-06	dry	24.9915	Low	10500
19UW-WB-01-06	dry	24.9819	Low	10560
19UW-WB-01-06	dry	24.9819	Low	10560
19UW-WB-01-06	dry	22.047	Low	14580
19UW-WB-01-06	dry	22.047	Low	14580
19UW-WB-01-06	dry	22.0394	Low	14640
19UW-WB-01-06	dry	22.0394	Low	14640
19UW-WB-01-06	dry	22.0024	Low	14700
19UW-WB-01-06	dry	22.0024	Low	14700
19UW-WB-01-06	dry	22.0004	Low	14760
19UW-WB-01-06	dry	22.0004	Low	14760
19UW-WB-01-06	dry	21.9853	Low	14820
19UW-WB-01-06	dry	21.9853	Low	14820
19UW-WB-01-06	dry	21.8982	Low	14880
19UW-WB-01-06	dry	21.8982	Low	14880
19UW-WB-01-06	dry	21.8909	Low	14940
19UW-WB-01-06	dry	21.8909	Low	14940
19UW-WB-01-06	dry	21.8802	Low	15000
19UW-WB-01-06	dry	21.8802	Low	15000
19UW-WB-01-06	dry	21.8053	Low	15060
19UW-WB-01-06	dry	21.8053	Low	15060
19UW-WB-01-06	dry	21.8072	Low	15120
19UW-WB-01-06	dry	21.8072	Low	15120
19UW-WB-01-06	dry	21.7618	Low	15180
19UW-WB-01-06	dry	21.7618	Low	15180
19UW-WB-01-06	dry	21.7633	Low	15240
19UW-WB-01-06	dry	21.7633	Low	15240
19UW-WB-01-06	dry	21.7493	Low	15300
19UW-WB-01-06	dry	21.7493	Low	15300
19UW-WB-01-06	dry	21.7221	Low	15360
19UW-WB-01-06	dry	21.7221	Low	15360
19UW-WB-01-06	dry	21.6944	Low	15420
19UW-WB-01-06	dry	21.6944	Low	15420
19UW-WB-01-06	dry	21.6923	Low	15480
19UW-WB-01-06	dry	21.6923	Low	15480
19UW-WB-01-06	dry	21.6484	Low	15540
19UW-WB-01-06	dry	21.6484	Low	15540
19UW-WB-01-06	dry	21.6218	Low	15600
19UW-WB-01-06	dry	21.6218	Low	15600
19UW-WB-01-06	dry	21.609	Low	15660
19UW-WB-01-06	dry	21.609	Low	15660
19UW-WB-01-06	dry	21.5836	Low	15720
19UW-WB-01-06	dry	21.5836	Low	15720
19UW-WB-01-06	dry	21.5552	Low	15780
19UW-WB-01-06	dry	21.5552	Low	15780
19UW-WB-01-06	dry	21.533	Low	15840
19UW-WB-01-06	dry	21.533	Low	15840
19UW-WB-01-06	dry	21.5567	Low	15900
19UW-WB-01-06	dry	21.5567	Low	15900
19UW-WB-01-06	dry	21.4877	Low	15960
19UW-WB-01-06	dry	21.4877	Low	15960
19UW-WB-01-06	dry	21.4583	Low	16020
19UW-WB-01-06	dry	21.4583	Low	16020
19UW-WB-01-06	dry	21.4438	Low	16080
19UW-WB-01-06	dry	21.4438	Low	16080
19UW-WB-01-06	dry	21.4077	Low	16140
19UW-WB-01-06	dry	21.4077	Low	16140
19UW-WB-01-06	dry	21.4058	Low	16200
19UW-WB-01-06	dry	21.4058	Low	16200
19UW-WB-01-06	dry	21.3912	Low	16260
19UW-WB-01-06	dry	21.3912	Low	16260
19UW-WB-01-06	dry	21.336	Low	16320
19UW-WB-01-06	dry	21.336	Low	16320
19UW-WB-01-06	dry	21.3498	Low	16380
19UW-WB-01-06	dry	21.3498	Low	16380
19UW-WB-01-06	dry	21.3283	Low	16440
19UW-WB-01-06	dry	21.3283	Low	16440
19UW-WB-01-06	dry	21.2725	Low	16500
19UW-WB-01-06	dry	21.2725	Low	16500
19UW-WB-01-06	dry	21.2706	Low	16560
19UW-WB-01-06	dry	21.2706	Low	16560
19UW-WB-01-06	dry	21.2864	Low	16620
19UW-WB-01-06	dry	21.2864	Low	16620
19UW-WB-01-06	dry	21.2524	Low	16680
19UW-WB-01-06	dry	21.2524	Low	16680
19UW-WB-01-06	dry	21.2357	Low	16740
19UW-WB-01-06	dry	21.2357	Low	16740
19UW-WB-01-06	dry	21.1936	Low	16800
19UW-WB-01-06	dry	21.1936	Low	16800
19UW-WB-01-06	dry	21.2102	Low	16860
19UW-WB-01-06	dry	21.2102	Low	16860
19UW-WB-01-06	dry	21.164	Low	16920
19UW-WB-01-06	dry	21.164	Low	16920
19UW-WB-01-06	dry	21.1848	Low	16980
19UW-WB-01-06	dry	21.1848	Low	16980
19UW-WB-01-06	dry	21.1323	Low	17040
19UW-WB-01-06	dry	21.1323	Low	17040
19UW-WB-01-06	dry	21.1182	Low	17100
19UW-WB-01-06	dry	21.1182	Low	17100
19UW-WB-01-06	dry	21.0897	Low	17160
19UW-WB-01-06	dry	21.0897	Low	17160
19UW-WB-01-06	dry	21.0923	Low	17220
19UW-WB-01-06	dry	21.0923	Low	17220
19UW-WB-01-06	dry	21.0737	Low	17280
19UW-WB-01-06	dry	21.0737	Low	17280
19UW-WB-01-06	dry	21.0516	Low	17340
19UW-WB-01-06	dry	21.0516	Low	17340
19UW-WB-01-06	dry	21.0621	Low	17400
19UW-WB-01-06	dry	21.0621	Low	17400
19UW-WB-01-06	dry	21.065	Low	17460
19UW-WB-01-06	dry	21.065	Low	17460
19UW-WB-01-06	dry	21.0005	Low	17520
19UW-WB-01-06	dry	21.0005	Low	17520
19UW-WB-01-06	dry	20.9788	Low	17580
19UW-WB-01-06	dry	20.9788	Low	17580
19UW-WB-01-06	dry	20.9687	Low	17640
19UW-WB-01-06	dry	20.9687	Low	17640
19UW-WB-01-06	dry	20.9713	Low	17700
19UW-WB-01-06	dry	20.9713	Low	17700
19UW-WB-01-06	dry	20.9532	Low	17760
19UW-WB-01-06	dry	20.9532	Low	17760
19UW-WB-01-06	dry	20.9554	Low	17820
19UW-WB-01-06	dry	20.9554	Low	17820
19UW-WB-01-06	dry	20.9074	Low	17880
19UW-WB-01-06	dry	20.9074	Low	17880
19UW-WB-01-06	dry	20.9068	Low	17940
19UW-WB-01-06	dry	20.9068	Low	17940
19UW-WB-01-06	dry	24.7391	Low	10740
19UW-WB-01-06	dry	24.7391	Low	10740
19UW-WB-01-06	dry	24.6889	Low	10800
19UW-WB-01-06	dry	24.6889	Low	10800
19UW-WB-01-06	dry	24.6144	Low	10860
19UW-WB-01-06	dry	24.6144	Low	10860
19UW-WB-01-06	dry	24.532	Low	10920
19UW-WB-01-06	dry	24.532	Low	10920
19UW-WB-01-06	dry	24.4829	Low	10980
19UW-WB-01-06	dry	24.4829	Low	10980
19UW-WB-01-06	dry	24.4279	Low	11040
19UW-WB-01-06	dry	24.4279	Low	11040
19UW-WB-01-06	dry	24.3499	Low	11100
19UW-WB-01-06	dry	24.3499	Low	11100
19UW-WB-01-06	dry	24.311	Low	11160
19UW-WB-01-06	dry	24.311	Low	11160
19UW-WB-01-06	dry	24.2285	Low	11220
19UW-WB-01-06	dry	24.2285	Low	11220
19UW-WB-01-06	dry	24.1664	Low	11280
19UW-WB-01-06	dry	24.1664	Low	11280
19UW-WB-01-06	dry	24.0881	Low	11340
19UW-WB-01-06	dry	24.0881	Low	11340
19UW-WB-01-06	dry	24.0758	Low	11400
19UW-WB-01-06	dry	24.0758	Low	11400
19UW-WB-01-06	dry	24.0185	Low	11460
19UW-WB-01-06	dry	24.0185	Low	11460
19UW-WB-01-06	dry	23.9287	Low	11520
19UW-WB-01-06	dry	23.9287	Low	11520
19UW-WB-01-06	dry	23.894	Low	11580
19UW-WB-01-06	dry	23.894	Low	11580
19UW-WB-01-06	dry	23.8436	Low	11640
19UW-WB-01-06	dry	23.8436	Low	11640
19UW-WB-01-06	dry	23.7747	Low	11700
19UW-WB-01-06	dry	23.7747	Low	11700
19UW-WB-01-06	dry	23.7436	Low	11760
19UW-WB-01-06	dry	23.7436	Low	11760
19UW-WB-01-06	dry	23.6747	Low	11820
19UW-WB-01-06	dry	23.6747	Low	11820
19UW-WB-01-06	dry	23.6294	Low	11880
19UW-WB-01-06	dry	23.6294	Low	11880
19UW-WB-01-06	dry	23.5692	Low	11940
19UW-WB-01-06	dry	23.5692	Low	11940
19UW-WB-01-06	dry	23.5413	Low	12000
19UW-WB-01-06	dry	23.5413	Low	12000
19UW-WB-01-06	dry	23.4725	Low	12060
19UW-WB-01-06	dry	23.4725	Low	12060
19UW-WB-01-06	dry	23.4045	Low	12120
19UW-WB-01-06	dry	23.4045	Low	12120
19UW-WB-01-06	dry	23.376	Low	12180
19UW-WB-01-06	dry	23.376	Low	12180
19UW-WB-01-06	dry	23.3374	Low	12240
19UW-WB-01-06	dry	23.3374	Low	12240
19UW-WB-01-06	dry	23.2718	Low	12300
19UW-WB-01-06	dry	23.2718	Low	12300
19UW-WB-01-06	dry	23.2172	Low	12360
19UW-WB-01-06	dry	23.2172	Low	12360
19UW-WB-01-06	dry	23.1899	Low	12420
19UW-WB-01-06	dry	23.1899	Low	12420
19UW-WB-01-06	dry	23.1785	Low	12480
19UW-WB-01-06	dry	23.1785	Low	12480
19UW-WB-01-06	dry	23.1094	Low	12540
19UW-WB-01-06	dry	23.1094	Low	12540
19UW-WB-01-06	dry	23.0915	Low	12600
19UW-WB-01-06	dry	23.0915	Low	12600
19UW-WB-01-06	dry	23.0557	Low	12660
19UW-WB-01-06	dry	23.0557	Low	12660
19UW-WB-01-06	dry	23.0177	Low	12720
19UW-WB-01-06	dry	23.0177	Low	12720
19UW-WB-01-06	dry	22.9612	Low	12780
19UW-WB-01-06	dry	22.9612	Low	12780
19UW-WB-01-06	dry	22.8972	Low	12840
19UW-WB-01-06	dry	22.8972	Low	12840
19UW-WB-01-06	dry	22.8957	Low	12900
19UW-WB-01-06	dry	22.8957	Low	12900
19UW-WB-01-06	dry	22.8645	Low	12960
19UW-WB-01-06	dry	22.8645	Low	12960
19UW-WB-01-06	dry	22.8408	Low	13020
19UW-WB-01-06	dry	22.8408	Low	13020
19UW-WB-01-06	dry	22.801	Low	13080
19UW-WB-01-06	dry	22.801	Low	13080
19UW-WB-01-06	dry	22.7587	Low	13140
19UW-WB-01-06	dry	22.7587	Low	13140
19UW-WB-01-06	dry	22.752	Low	13200
19UW-WB-01-06	dry	22.752	Low	13200
19UW-WB-01-06	dry	22.6985	Low	13260
19UW-WB-01-06	dry	22.6985	Low	13260
19UW-WB-01-06	dry	22.7046	Low	13320
19UW-WB-01-06	dry	22.7046	Low	13320
19UW-WB-01-06	dry	22.647	Low	13380
19UW-WB-01-06	dry	22.647	Low	13380
19UW-WB-01-06	dry	22.6242	Low	13440
19UW-WB-01-06	dry	22.6242	Low	13440
19UW-WB-01-06	dry	22.5628	Low	13500
19UW-WB-01-06	dry	22.5628	Low	13500
19UW-WB-01-06	dry	22.5292	Low	13560
19UW-WB-01-06	dry	22.5292	Low	13560
19UW-WB-01-06	dry	22.4886	Low	13620
19UW-WB-01-06	dry	22.4886	Low	13620
19UW-WB-01-06	dry	22.4484	Low	13680
19UW-WB-01-06	dry	22.4484	Low	13680
19UW-WB-01-06	dry	22.4204	Low	13740
19UW-WB-01-06	dry	22.4204	Low	13740
19UW-WB-01-06	dry	22.4426	Low	13800
19UW-WB-01-06	dry	22.4426	Low	13800
19UW-WB-01-06	dry	22.3652	Low	13860
19UW-WB-01-06	dry	22.3652	Low	13860
19UW-WB-01-06	dry	22.3162	Low	13920
19UW-WB-01-06	dry	22.3162	Low	13920
19UW-WB-01-06	dry	22.31	Low	13980
19UW-WB-01-06	dry	22.31	Low	13980
19UW-WB-01-06	dry	22.3148	Low	14040
19UW-WB-01-06	dry	22.3148	Low	14040
19UW-WB-01-06	dry	22.2719	Low	14100
19UW-WB-01-06	dry	22.2719	Low	14100
19UW-WB-01-06	dry	22.2838	Low	14160
19UW-WB-01-06	dry	22.2838	Low	14160
19UW-WB-01-06	dry	22.1906	Low	14220
19UW-WB-01-06	dry	22.1906	Low	14220
19UW-WB-01-06	dry	22.2071	Low	14280
19UW-WB-01-06	dry	22.2071	Low	14280
19UW-WB-01-06	dry	22.1604	Low	14340
19UW-WB-01-06	dry	22.1604	Low	14340
19UW-WB-01-06	dry	22.1385	Low	14400
19UW-WB-01-06	dry	22.1385	Low	14400
19UW-WB-01-06	dry	22.0791	Low	14460
19UW-WB-01-06	dry	22.0791	Low	14460
19UW-WB-01-06	dry	22.1132	Low	14520
19UW-WB-01-06	dry	22.1132	Low	14520
19UW-WB-01-06	dry	21.9863	Low	0
19UW-WB-01-06	dry	21.9863	Low	0
19UW-WB-01-06	dry	22.3203	Low	60
19UW-WB-01-06	dry	22.3203	Low	60
19UW-WB-01-06	dry	23.1905	Low	120
19UW-WB-01-06	dry	23.1905	Low	120
19UW-WB-01-06	dry	23.7817	Low	180
19UW-WB-01-06	dry	23.7817	Low	180
19UW-WB-01-06	dry	26.869	Low	240
19UW-WB-01-06	dry	26.869	Low	240
19UW-WB-01-06	dry	28.2702	Low	300
19UW-WB-01-06	dry	28.2702	Low	300
19UW-WB-01-06	dry	28.9953	Low	360
19UW-WB-01-06	dry	28.9953	Low	360
19UW-WB-01-06	dry	29.391	Low	420
19UW-WB-01-06	dry	29.391	Low	420
19UW-WB-01-06	dry	29.7423	Low	480
19UW-WB-01-06	dry	29.7423	Low	480
19UW-WB-01-06	dry	30.1597	Low	540
19UW-WB-01-06	dry	30.1597	Low	540
19UW-WB-01-06	dry	30.4584	Low	600
19UW-WB-01-06	dry	30.4584	Low	600
19UW-WB-01-06	dry	30.7261	Low	660
19UW-WB-01-06	dry	30.7261	Low	660
19UW-WB-01-06	dry	31.1505	Low	720
19UW-WB-01-06	dry	31.1505	Low	720
19UW-WB-01-06	dry	31.7567	Low	780
19UW-WB-01-06	dry	31.7567	Low	780
19UW-WB-01-06	dry	32.1548	Low	840
19UW-WB-01-06	dry	32.1548	Low	840
19UW-WB-01-06	dry	32.6356	Low	900
19UW-WB-01-06	dry	32.6356	Low	900
19UW-WB-01-06	dry	33.1692	Low	960
19UW-WB-01-06	dry	33.1692	Low	960
19UW-WB-01-06	dry	33.6521	Low	1020
19UW-WB-01-06	dry	33.6521	Low	1020
19UW-WB-01-06	dry	34.0949	Low	1080
19UW-WB-01-06	dry	34.0949	Low	1080
19UW-WB-01-06	dry	34.6074	Low	1140
19UW-WB-01-06	dry	34.6074	Low	1140
19UW-WB-01-06	dry	35.0883	Low	1200
19UW-WB-01-06	dry	35.0883	Low	1200
19UW-WB-01-06	dry	35.7114	Low	1260
19UW-WB-01-06	dry	35.7114	Low	1260
19UW-WB-01-06	dry	36.3819	Low	1320
19UW-WB-01-06	dry	36.3819	Low	1320
19UW-WB-01-06	dry	36.9984	Low	1380
19UW-WB-01-06	dry	36.9984	Low	1380
19UW-WB-01-06	dry	37.6163	Low	1440
19UW-WB-01-06	dry	37.6163	Low	1440
19UW-WB-01-06	dry	38.1848	Low	1500
19UW-WB-01-06	dry	38.1848	Low	1500
19UW-WB-01-06	dry	38.7385	Low	1560
19UW-WB-01-06	dry	38.7385	Low	1560
19UW-WB-01-06	dry	39.2712	Low	1620
19UW-WB-01-06	dry	39.2712	Low	1620
19UW-WB-01-06	dry	39.7084	Low	1680
19UW-WB-01-06	dry	39.7084	Low	1680
19UW-WB-01-06	dry	40.1385	Low	1740
19UW-WB-01-06	dry	40.1385	Low	1740
19UW-WB-01-06	dry	40.5829	Low	1800
19UW-WB-01-06	dry	40.5829	Low	1800
19UW-WB-01-06	dry	41.0317	Low	1860
19UW-WB-01-06	dry	41.0317	Low	1860
19UW-WB-01-06	dry	41.4241	Low	1920
19UW-WB-01-06	dry	41.4241	Low	1920
19UW-WB-01-06	dry	41.7051	Low	1980
19UW-WB-01-06	dry	41.7051	Low	1980
19UW-WB-01-06	dry	41.9641	Low	2040
19UW-WB-01-06	dry	41.9641	Low	2040
19UW-WB-01-06	dry	42.1661	Low	2100
19UW-WB-01-06	dry	42.1661	Low	2100
19UW-WB-01-06	dry	42.2561	Low	2160
19UW-WB-01-06	dry	42.2561	Low	2160
19UW-WB-01-06	dry	42.3802	Low	2220
19UW-WB-01-06	dry	42.3802	Low	2220
19UW-WB-01-06	dry	42.4828	Low	2280
19UW-WB-01-06	dry	42.4828	Low	2280
19UW-WB-01-06	dry	42.5776	Low	2340
19UW-WB-01-06	dry	42.5776	Low	2340
19UW-WB-01-06	dry	42.6244	Low	2400
19UW-WB-01-06	dry	42.6244	Low	2400
19UW-WB-01-06	dry	42.6078	Low	2460
19UW-WB-01-06	dry	42.6078	Low	2460
19UW-WB-01-06	dry	42.5736	Low	2520
19UW-WB-01-06	dry	42.5736	Low	2520
19UW-WB-01-06	dry	42.5076	Low	2580
19UW-WB-01-06	dry	42.5076	Low	2580
19UW-WB-01-06	dry	42.4765	Low	2640
19UW-WB-01-06	dry	42.4765	Low	2640
19UW-WB-01-06	dry	42.4087	Low	2700
19UW-WB-01-06	dry	42.4087	Low	2700
19UW-WB-01-06	dry	42.3108	Low	2760
19UW-WB-01-06	dry	42.3108	Low	2760
19UW-WB-01-06	dry	42.1746	Low	2820
19UW-WB-01-06	dry	42.1746	Low	2820
19UW-WB-01-06	dry	41.9928	Low	2880
19UW-WB-01-06	dry	41.9928	Low	2880
19UW-WB-01-06	dry	41.8604	Low	2940
19UW-WB-01-06	dry	41.8604	Low	2940
19UW-WB-01-06	dry	41.6984	Low	3000
19UW-WB-01-06	dry	41.6984	Low	3000
19UW-WB-01-06	dry	41.4892	Low	3060
19UW-WB-01-06	dry	41.4892	Low	3060
19UW-WB-01-06	dry	41.3349	Low	3120
19UW-WB-01-06	dry	41.3349	Low	3120
19UW-WB-01-06	dry	41.1249	Low	3180
19UW-WB-01-06	dry	41.1249	Low	3180
19UW-WB-01-06	dry	40.9123	Low	3240
19UW-WB-01-06	dry	40.9123	Low	3240
19UW-WB-01-06	dry	40.7272	Low	3300
19UW-WB-01-06	dry	40.7272	Low	3300
19UW-WB-01-06	dry	40.5304	Low	3360
19UW-WB-01-06	dry	40.5304	Low	3360
19UW-WB-01-06	dry	40.2965	Low	3420
19UW-WB-01-06	dry	40.2965	Low	3420
19UW-WB-01-06	dry	40.0785	Low	3480
19UW-WB-01-06	dry	40.0785	Low	3480
19UW-WB-01-06	dry	39.8539	Low	3540
19UW-WB-01-06	dry	39.8539	Low	3540
19UW-WB-01-06	dry	39.6818	Low	3600
19UW-WB-01-06	dry	39.6818	Low	3600
19UW-WB-01-06	dry	39.4144	Low	3660
19UW-WB-01-06	dry	39.4144	Low	3660
19UW-WB-01-06	dry	39.2331	Low	3720
19UW-WB-01-06	dry	39.2331	Low	3720
19UW-WB-01-06	dry	38.9675	Low	3780
19UW-WB-01-06	dry	38.9675	Low	3780
19UW-WB-01-06	dry	38.7306	Low	3840
19UW-WB-01-06	dry	38.7306	Low	3840
19UW-WB-01-06	dry	38.5138	Low	3900
19UW-WB-01-06	dry	38.5138	Low	3900
19UW-WB-01-06	dry	38.2853	Low	3960
19UW-WB-01-06	dry	38.2853	Low	3960
19UW-WB-01-06	dry	38.0515	Low	4020
19UW-WB-01-06	dry	38.0515	Low	4020
19UW-WB-01-06	dry	37.8279	Low	4080
19UW-WB-01-06	dry	37.8279	Low	4080
19UW-WB-01-06	dry	37.6084	Low	4140
19UW-WB-01-06	dry	37.6084	Low	4140
19UW-WB-01-06	dry	37.3871	Low	4200
19UW-WB-01-06	dry	37.3871	Low	4200
19UW-WB-01-06	dry	37.1761	Low	4260
19UW-WB-01-06	dry	37.1761	Low	4260
19UW-WB-01-06	dry	36.9802	Low	4320
19UW-WB-01-06	dry	36.9802	Low	4320
19UW-WB-01-06	dry	36.754	Low	4380
19UW-WB-01-06	dry	36.754	Low	4380
19UW-WB-01-06	dry	36.5304	Low	4440
19UW-WB-01-06	dry	36.5304	Low	4440
19UW-WB-01-06	dry	36.3027	Low	4500
19UW-WB-01-06	dry	36.3027	Low	4500
19UW-WB-01-06	dry	36.0884	Low	4560
19UW-WB-01-06	dry	36.0884	Low	4560
19UW-WB-01-06	dry	35.9118	Low	4620
19UW-WB-01-06	dry	35.9118	Low	4620
19UW-WB-01-06	dry	35.698	Low	4680
19UW-WB-01-06	dry	35.698	Low	4680
19UW-WB-01-06	dry	35.4691	Low	4740
19UW-WB-01-06	dry	35.4691	Low	4740
19UW-WB-01-06	dry	35.2825	Low	4800
19UW-WB-01-06	dry	35.2825	Low	4800
19UW-WB-01-06	dry	35.1001	Low	4860
19UW-WB-01-06	dry	35.1001	Low	4860
19UW-WB-01-06	dry	34.8791	Low	4920
19UW-WB-01-06	dry	34.8791	Low	4920
19UW-WB-01-06	dry	34.6909	Low	4980
19UW-WB-01-06	dry	34.6909	Low	4980
19UW-WB-01-06	dry	34.504	Low	5040
19UW-WB-01-06	dry	34.504	Low	5040
19UW-WB-01-06	dry	34.3052	Low	5100
19UW-WB-01-06	dry	34.3052	Low	5100
19UW-WB-01-06	dry	34.1192	Low	5160
19UW-WB-01-06	dry	34.1192	Low	5160
19UW-WB-01-06	dry	33.9355	Low	5220
19UW-WB-01-06	dry	33.9355	Low	5220
19UW-WB-01-06	dry	33.7865	Low	5280
19UW-WB-01-06	dry	33.7865	Low	5280
19UW-WB-01-06	dry	33.6266	Low	5340
19UW-WB-01-06	dry	33.6266	Low	5340
19UW-WB-01-06	dry	33.4611	Low	5400
19UW-WB-01-06	dry	33.4611	Low	5400
19UW-WB-01-06	dry	33.2545	Low	5460
19UW-WB-01-06	dry	33.2545	Low	5460
19UW-WB-01-06	dry	33.0805	Low	5520
19UW-WB-01-06	dry	33.0805	Low	5520
19UW-WB-01-06	dry	32.9399	Low	5580
19UW-WB-01-06	dry	32.9399	Low	5580
19UW-WB-01-06	dry	32.8199	Low	5640
19UW-WB-01-06	dry	32.8199	Low	5640
19UW-WB-01-06	dry	32.665	Low	5700
19UW-WB-01-06	dry	32.665	Low	5700
19UW-WB-01-06	dry	32.4999	Low	5760
19UW-WB-01-06	dry	32.4999	Low	5760
19UW-WB-01-06	dry	32.3701	Low	5820
19UW-WB-01-06	dry	32.3701	Low	5820
19UW-WB-01-06	dry	32.1799	Low	5880
19UW-WB-01-06	dry	32.1799	Low	5880
19UW-WB-01-06	dry	32.0326	Low	5940
19UW-WB-01-06	dry	32.0326	Low	5940
19UW-WB-01-06	dry	31.892	Low	6000
19UW-WB-01-06	dry	31.892	Low	6000
19UW-WB-01-06	dry	31.7672	Low	6060
19UW-WB-01-06	dry	31.7672	Low	6060
19UW-WB-01-06	dry	31.6304	Low	6120
19UW-WB-01-06	dry	31.6304	Low	6120
19UW-WB-01-06	dry	31.4746	Low	6180
19UW-WB-01-06	dry	31.4746	Low	6180
19UW-WB-01-06	dry	31.363	Low	6240
19UW-WB-01-06	dry	31.363	Low	6240
19UW-WB-01-06	dry	31.2797	Low	6300
19UW-WB-01-06	dry	31.2797	Low	6300
19UW-WB-01-06	dry	31.1564	Low	6360
19UW-WB-01-06	dry	31.1564	Low	6360
19UW-WB-01-06	dry	31.0106	Low	6420
19UW-WB-01-06	dry	31.0106	Low	6420
19UW-WB-01-06	dry	30.9228	Low	6480
19UW-WB-01-06	dry	30.9228	Low	6480
19UW-WB-01-06	dry	30.8273	Low	6540
19UW-WB-01-06	dry	30.8273	Low	6540
19UW-WB-01-06	dry	30.6707	Low	6600
19UW-WB-01-06	dry	30.6707	Low	6600
19UW-WB-01-06	dry	30.6093	Low	6660
19UW-WB-01-06	dry	30.6093	Low	6660
19UW-WB-01-06	dry	30.4679	Low	6720
19UW-WB-01-06	dry	30.4679	Low	6720
19UW-WB-01-06	dry	30.345	Low	6780
19UW-WB-01-06	dry	30.345	Low	6780
19UW-WB-01-06	dry	30.2703	Low	6840
19UW-WB-01-06	dry	30.2703	Low	6840
19UW-WB-01-06	dry	30.1454	Low	6900
19UW-WB-01-06	dry	30.1454	Low	6900
19UW-WB-01-06	dry	30.0201	Low	6960
19UW-WB-01-06	dry	30.0201	Low	6960
19UW-WB-01-06	dry	29.9604	Low	7020
19UW-WB-01-06	dry	29.9604	Low	7020
19UW-WB-01-06	dry	29.8406	Low	7080
19UW-WB-01-06	dry	29.8406	Low	7080
19UW-WB-01-06	dry	29.7329	Low	7140
19UW-WB-01-06	dry	29.7329	Low	7140
19UW-WB-01-06	dry	29.5916	Low	7200
19UW-WB-01-06	dry	29.5916	Low	7200
19UW-WB-01-06	dry	29.5073	Low	7260
19UW-WB-01-06	dry	29.5073	Low	7260
19UW-WB-01-06	dry	29.3763	Low	7320
19UW-WB-01-06	dry	29.3763	Low	7320
19UW-WB-01-06	dry	29.2709	Low	7380
19UW-WB-01-06	dry	29.2709	Low	7380
19UW-WB-01-06	dry	29.2211	Low	7440
19UW-WB-01-06	dry	29.2211	Low	7440
19UW-WB-01-06	dry	29.1328	Low	7500
19UW-WB-01-06	dry	29.1328	Low	7500
19UW-WB-01-06	dry	29.0389	Low	7560
19UW-WB-01-06	dry	29.0389	Low	7560
19UW-WB-01-06	dry	28.933	Low	7620
19UW-WB-01-06	dry	28.933	Low	7620
19UW-WB-01-06	dry	28.8955	Low	7680
19UW-WB-01-06	dry	28.8955	Low	7680
19UW-WB-01-06	dry	28.7699	Low	7740
19UW-WB-01-06	dry	28.7699	Low	7740
19UW-WB-01-06	dry	28.6784	Low	7800
19UW-WB-01-06	dry	28.6784	Low	7800
19UW-WB-01-06	dry	28.5535	Low	7860
19UW-WB-01-06	dry	28.5535	Low	7860
19UW-WB-01-06	dry	28.4654	Low	7920
19UW-WB-01-06	dry	28.4654	Low	7920
19UW-WB-01-06	dry	28.3953	Low	7980
19UW-WB-01-06	dry	28.3953	Low	7980
19UW-WB-01-06	dry	28.3205	Low	8040
19UW-WB-01-06	dry	28.3205	Low	8040
19UW-WB-01-06	dry	28.2366	Low	8100
19UW-WB-01-06	dry	28.2366	Low	8100
19UW-WB-01-06	dry	28.1546	Low	8160
19UW-WB-01-06	dry	28.1546	Low	8160
19UW-WB-01-06	dry	28.0532	Low	8220
19UW-WB-01-06	dry	28.0532	Low	8220
19UW-WB-01-06	dry	27.9559	Low	8280
19UW-WB-01-06	dry	27.9559	Low	8280
19UW-WB-01-06	dry	27.8689	Low	8340
19UW-WB-01-06	dry	27.8689	Low	8340
19UW-WB-01-06	dry	27.7794	Low	8400
19UW-WB-01-06	dry	27.7794	Low	8400
19UW-WB-01-06	dry	27.7141	Low	8460
19UW-WB-01-06	dry	27.7141	Low	8460
19UW-WB-01-06	dry	27.6323	Low	8520
19UW-WB-01-06	dry	27.6323	Low	8520
19UW-WB-01-06	dry	27.5091	Low	8580
19UW-WB-01-06	dry	27.5091	Low	8580
19UW-WB-01-06	dry	27.4194	Low	8640
19UW-WB-01-06	dry	27.4194	Low	8640
19UW-WB-01-06	dry	27.3867	Low	8700
19UW-WB-01-06	dry	27.3867	Low	8700
19UW-WB-01-06	dry	27.2781	Low	8760
19UW-WB-01-06	dry	27.2781	Low	8760
19UW-WB-01-06	dry	27.1863	Low	8820
19UW-WB-01-06	dry	27.1863	Low	8820
19UW-WB-01-06	dry	27.0914	Low	8880
19UW-WB-01-06	dry	27.0914	Low	8880
19UW-WB-01-06	dry	27.0105	Low	8940
19UW-WB-01-06	dry	27.0105	Low	8940
19UW-WB-01-06	dry	26.9511	Low	9000
19UW-WB-01-06	dry	26.9511	Low	9000
19UW-WB-01-06	dry	26.8348	Low	9060
19UW-WB-01-06	dry	26.8348	Low	9060
19UW-WB-01-06	dry	26.7847	Low	9120
19UW-WB-01-06	dry	26.7847	Low	9120
19UW-WB-01-06	dry	26.6648	Low	9180
19UW-WB-01-06	dry	26.6648	Low	9180
19UW-WB-01-06	dry	26.5802	Low	9240
19UW-WB-01-06	dry	26.5802	Low	9240
19UW-WB-01-06	dry	26.4918	Low	9300
19UW-WB-01-06	dry	26.4918	Low	9300
19UW-WB-01-06	dry	26.4059	Low	9360
19UW-WB-01-06	dry	26.4059	Low	9360
19UW-WB-01-06	dry	26.363	Low	9420
19UW-WB-01-06	dry	26.363	Low	9420
19UW-WB-01-06	dry	26.2832	Low	9480
19UW-WB-01-06	dry	26.2832	Low	9480
19UW-WB-01-06	dry	26.1673	Low	9540
19UW-WB-01-06	dry	26.1673	Low	9540
19UW-WB-01-06	dry	26.1233	Low	9600
19UW-WB-01-06	dry	26.1233	Low	9600
19UW-WB-01-06	dry	26.0623	Low	9660
19UW-WB-01-06	dry	26.0623	Low	9660
19UW-WB-01-06	dry	25.9645	Low	9720
19UW-WB-01-06	dry	25.9645	Low	9720
19UW-WB-01-06	dry	25.8547	Low	9780
19UW-WB-01-06	dry	25.8547	Low	9780
19UW-WB-01-06	dry	25.7997	Low	9840
19UW-WB-01-06	dry	25.7997	Low	9840
19UW-WB-01-06	dry	25.7547	Low	9900
19UW-WB-01-06	dry	25.7547	Low	9900
19UW-WB-01-06	dry	25.6623	Low	9960
19UW-WB-01-06	dry	25.6623	Low	9960
19UW-WB-01-06	dry	25.549	Low	10020
19UW-WB-01-06	dry	25.549	Low	10020
19UW-WB-01-06	dry	25.5106	Low	10080
19UW-WB-01-06	dry	25.5106	Low	10080
19UW-WB-01-06	dry	25.4255	Low	10140
19UW-WB-01-06	dry	25.4255	Low	10140
19UW-WB-01-06	dry	20.3009	Mid	0
19UW-WB-01-06	dry	20.3009	Mid	0
19UW-WB-01-06	dry	21.8279	Mid	60
19UW-WB-01-06	dry	21.8279	Mid	60
19UW-WB-01-06	dry	53.6207	Mid	120
19UW-WB-01-06	dry	53.6207	Mid	120
19UW-WB-01-06	dry	63.686	Mid	180
19UW-WB-01-06	dry	63.686	Mid	180
19UW-WB-01-06	dry	67.3451	Mid	240
19UW-WB-01-06	dry	67.3451	Mid	240
19UW-WB-01-06	dry	72.766	Mid	300
19UW-WB-01-06	dry	72.766	Mid	300
19UW-WB-01-06	dry	80.1211	Mid	360
19UW-WB-01-06	dry	80.1211	Mid	360
19UW-WB-01-06	dry	87.9664	Mid	420
19UW-WB-01-06	dry	87.9664	Mid	420
19UW-WB-01-06	dry	93.5947	Mid	480
19UW-WB-01-06	dry	93.5947	Mid	480
19UW-WB-01-06	dry	98.3972	Mid	540
19UW-WB-01-06	dry	98.3972	Mid	540
19UW-WB-01-06	dry	102.409	Mid	600
19UW-WB-01-06	dry	102.409	Mid	600
19UW-WB-01-06	dry	106.577	Mid	660
19UW-WB-01-06	dry	106.577	Mid	660
19UW-WB-01-06	dry	110.915	Mid	720
19UW-WB-01-06	dry	110.915	Mid	720
19UW-WB-01-06	dry	114.942	Mid	780
19UW-WB-01-06	dry	114.942	Mid	780
19UW-WB-01-06	dry	118.591	Mid	840
19UW-WB-01-06	dry	118.591	Mid	840
19UW-WB-01-06	dry	121.936	Mid	900
19UW-WB-01-06	dry	121.936	Mid	900
19UW-WB-01-06	dry	124.987	Mid	960
19UW-WB-01-06	dry	124.987	Mid	960
19UW-WB-01-06	dry	126.895	Mid	1020
19UW-WB-01-06	dry	126.895	Mid	1020
19UW-WB-01-06	dry	127.306	Mid	1080
19UW-WB-01-06	dry	127.306	Mid	1080
19UW-WB-01-06	dry	128.024	Mid	1140
19UW-WB-01-06	dry	128.024	Mid	1140
19UW-WB-01-06	dry	129.018	Mid	1200
19UW-WB-01-06	dry	129.018	Mid	1200
19UW-WB-01-06	dry	129.778	Mid	1260
19UW-WB-01-06	dry	129.778	Mid	1260
19UW-WB-01-06	dry	130.181	Mid	1320
19UW-WB-01-06	dry	130.181	Mid	1320
19UW-WB-01-06	dry	130.405	Mid	1380
19UW-WB-01-06	dry	130.405	Mid	1380
19UW-WB-01-06	dry	130.813	Mid	1440
19UW-WB-01-06	dry	130.813	Mid	1440
19UW-WB-01-06	dry	130.413	Mid	1500
19UW-WB-01-06	dry	130.413	Mid	1500
19UW-WB-01-06	dry	129.265	Mid	1560
19UW-WB-01-06	dry	129.265	Mid	1560
19UW-WB-01-06	dry	128.855	Mid	1620
19UW-WB-01-06	dry	128.855	Mid	1620
19UW-WB-01-06	dry	128.819	Mid	1680
19UW-WB-01-06	dry	128.819	Mid	1680
19UW-WB-01-06	dry	128.605	Mid	1740
19UW-WB-01-06	dry	128.605	Mid	1740
19UW-WB-01-06	dry	128.053	Mid	1800
19UW-WB-01-06	dry	128.053	Mid	1800
19UW-WB-01-06	dry	126.989	Mid	1860
19UW-WB-01-06	dry	126.989	Mid	1860
19UW-WB-01-06	dry	125.111	Mid	1920
19UW-WB-01-06	dry	125.111	Mid	1920
19UW-WB-01-06	dry	122.714	Mid	1980
19UW-WB-01-06	dry	122.714	Mid	1980
19UW-WB-01-06	dry	119.697	Mid	2040
19UW-WB-01-06	dry	119.697	Mid	2040
19UW-WB-01-06	dry	116.352	Mid	2100
19UW-WB-01-06	dry	116.352	Mid	2100
19UW-WB-01-06	dry	112.559	Mid	2160
19UW-WB-01-06	dry	112.559	Mid	2160
19UW-WB-01-06	dry	107.319	Mid	2220
19UW-WB-01-06	dry	107.319	Mid	2220
19UW-WB-01-06	dry	100.643	Mid	2280
19UW-WB-01-06	dry	100.643	Mid	2280
19UW-WB-01-06	dry	94.3994	Mid	2340
19UW-WB-01-06	dry	94.3994	Mid	2340
19UW-WB-01-06	dry	89.0146	Mid	2400
19UW-WB-01-06	dry	89.0146	Mid	2400
19UW-WB-01-06	dry	84.3976	Mid	2460
19UW-WB-01-06	dry	84.3976	Mid	2460
19UW-WB-01-06	dry	80.4176	Mid	2520
19UW-WB-01-06	dry	80.4176	Mid	2520
19UW-WB-01-06	dry	77.0044	Mid	2580
19UW-WB-01-06	dry	77.0044	Mid	2580
19UW-WB-01-06	dry	73.9592	Mid	2640
19UW-WB-01-06	dry	73.9592	Mid	2640
19UW-WB-01-06	dry	71.3107	Mid	2700
19UW-WB-01-06	dry	71.3107	Mid	2700
19UW-WB-01-06	dry	68.9079	Mid	2760
19UW-WB-01-06	dry	68.9079	Mid	2760
19UW-WB-01-06	dry	66.8293	Mid	2820
19UW-WB-01-06	dry	66.8293	Mid	2820
19UW-WB-01-06	dry	64.8328	Mid	2880
19UW-WB-01-06	dry	64.8328	Mid	2880
19UW-WB-01-06	dry	63.12	Mid	2940
19UW-WB-01-06	dry	63.12	Mid	2940
19UW-WB-01-06	dry	61.5255	Mid	3000
19UW-WB-01-06	dry	61.5255	Mid	3000
19UW-WB-01-06	dry	60.0754	Mid	3060
19UW-WB-01-06	dry	60.0754	Mid	3060
19UW-WB-01-06	dry	58.6928	Mid	3120
19UW-WB-01-06	dry	58.6928	Mid	3120
19UW-WB-01-06	dry	57.5238	Mid	3180
19UW-WB-01-06	dry	57.5238	Mid	3180
19UW-WB-01-06	dry	56.3183	Mid	3240
19UW-WB-01-06	dry	56.3183	Mid	3240
19UW-WB-01-06	dry	55.2715	Mid	3300
19UW-WB-01-06	dry	55.2715	Mid	3300
19UW-WB-01-06	dry	54.2659	Mid	3360
19UW-WB-01-06	dry	54.2659	Mid	3360
19UW-WB-01-06	dry	53.3245	Mid	3420
19UW-WB-01-06	dry	53.3245	Mid	3420
19UW-WB-01-06	dry	52.5212	Mid	3480
19UW-WB-01-06	dry	52.5212	Mid	3480
19UW-WB-01-06	dry	51.6564	Mid	3540
19UW-WB-01-06	dry	51.6564	Mid	3540
19UW-WB-01-06	dry	50.8904	Mid	3600
19UW-WB-01-06	dry	50.8904	Mid	3600
19UW-WB-01-06	dry	50.1684	Mid	3660
19UW-WB-01-06	dry	50.1684	Mid	3660
19UW-WB-01-06	dry	49.4777	Mid	3720
19UW-WB-01-06	dry	49.4777	Mid	3720
19UW-WB-01-06	dry	48.8566	Mid	3780
19UW-WB-01-06	dry	48.8566	Mid	3780
19UW-WB-01-06	dry	48.2002	Mid	3840
19UW-WB-01-06	dry	48.2002	Mid	3840
19UW-WB-01-06	dry	47.6063	Mid	3900
19UW-WB-01-06	dry	47.6063	Mid	3900
19UW-WB-01-06	dry	47.0384	Mid	3960
19UW-WB-01-06	dry	47.0384	Mid	3960
19UW-WB-01-06	dry	46.5354	Mid	4020
19UW-WB-01-06	dry	46.5354	Mid	4020
19UW-WB-01-06	dry	46.0371	Mid	4080
19UW-WB-01-06	dry	46.0371	Mid	4080
19UW-WB-01-06	dry	45.489	Mid	4140
19UW-WB-01-06	dry	45.489	Mid	4140
19UW-WB-01-06	dry	45.013	Mid	4200
19UW-WB-01-06	dry	45.013	Mid	4200
19UW-WB-01-06	dry	44.5583	Mid	4260
19UW-WB-01-06	dry	44.5583	Mid	4260
19UW-WB-01-06	dry	44.1474	Mid	4320
19UW-WB-01-06	dry	44.1474	Mid	4320
19UW-WB-01-06	dry	43.7259	Mid	4380
19UW-WB-01-06	dry	43.7259	Mid	4380
19UW-WB-01-06	dry	43.3112	Mid	4440
19UW-WB-01-06	dry	43.3112	Mid	4440
19UW-WB-01-06	dry	42.9306	Mid	4500
19UW-WB-01-06	dry	42.9306	Mid	4500
19UW-WB-01-06	dry	42.5179	Mid	4560
19UW-WB-01-06	dry	42.5179	Mid	4560
19UW-WB-01-06	dry	42.2012	Mid	4620
19UW-WB-01-06	dry	42.2012	Mid	4620
19UW-WB-01-06	dry	41.7888	Mid	4680
19UW-WB-01-06	dry	41.7888	Mid	4680
19UW-WB-01-06	dry	41.4779	Mid	4740
19UW-WB-01-06	dry	41.4779	Mid	4740
19UW-WB-01-06	dry	41.1174	Mid	4800
19UW-WB-01-06	dry	41.1174	Mid	4800
19UW-WB-01-06	dry	40.7735	Mid	4860
19UW-WB-01-06	dry	40.7735	Mid	4860
19UW-WB-01-06	dry	40.4884	Mid	4920
19UW-WB-01-06	dry	40.4884	Mid	4920
19UW-WB-01-06	dry	40.1287	Mid	4980
19UW-WB-01-06	dry	40.1287	Mid	4980
19UW-WB-01-06	dry	39.7914	Mid	5040
19UW-WB-01-06	dry	39.7914	Mid	5040
19UW-WB-01-06	dry	39.5219	Mid	5100
19UW-WB-01-06	dry	39.5219	Mid	5100
19UW-WB-01-06	dry	39.1892	Mid	5160
19UW-WB-01-06	dry	39.1892	Mid	5160
19UW-WB-01-06	dry	38.9655	Mid	5220
19UW-WB-01-06	dry	38.9655	Mid	5220
19UW-WB-01-06	dry	38.6364	Mid	5280
19UW-WB-01-06	dry	38.6364	Mid	5280
19UW-WB-01-06	dry	38.3853	Mid	5340
19UW-WB-01-06	dry	38.3853	Mid	5340
19UW-WB-01-06	dry	38.1105	Mid	5400
19UW-WB-01-06	dry	38.1105	Mid	5400
19UW-WB-01-06	dry	37.8572	Mid	5460
19UW-WB-01-06	dry	37.8572	Mid	5460
19UW-WB-01-06	dry	37.6414	Mid	5520
19UW-WB-01-06	dry	37.6414	Mid	5520
19UW-WB-01-06	dry	37.3292	Mid	5580
19UW-WB-01-06	dry	37.3292	Mid	5580
19UW-WB-01-06	dry	37.1188	Mid	5640
19UW-WB-01-06	dry	37.1188	Mid	5640
19UW-WB-01-06	dry	36.8704	Mid	5700
19UW-WB-01-06	dry	36.8704	Mid	5700
19UW-WB-01-06	dry	36.6915	Mid	5760
19UW-WB-01-06	dry	36.6915	Mid	5760
19UW-WB-01-06	dry	36.4309	Mid	5820
19UW-WB-01-06	dry	36.4309	Mid	5820
19UW-WB-01-06	dry	36.2067	Mid	5880
19UW-WB-01-06	dry	36.2067	Mid	5880
19UW-WB-01-06	dry	36.0065	Mid	5940
19UW-WB-01-06	dry	36.0065	Mid	5940
19UW-WB-01-06	dry	35.7389	Mid	6000
19UW-WB-01-06	dry	35.7389	Mid	6000
19UW-WB-01-06	dry	35.562	Mid	6060
19UW-WB-01-06	dry	35.562	Mid	6060
19UW-WB-01-06	dry	35.3589	Mid	6120
19UW-WB-01-06	dry	35.3589	Mid	6120
19UW-WB-01-06	dry	35.1668	Mid	6180
19UW-WB-01-06	dry	35.1668	Mid	6180
19UW-WB-01-06	dry	34.9211	Mid	6240
19UW-WB-01-06	dry	34.9211	Mid	6240
19UW-WB-01-06	dry	34.7471	Mid	6300
19UW-WB-01-06	dry	34.7471	Mid	6300
19UW-WB-01-06	dry	34.5752	Mid	6360
19UW-WB-01-06	dry	34.5752	Mid	6360
19UW-WB-01-06	dry	34.4063	Mid	6420
19UW-WB-01-06	dry	34.4063	Mid	6420
19UW-WB-01-06	dry	34.2323	Mid	6480
19UW-WB-01-06	dry	34.2323	Mid	6480
19UW-WB-01-06	dry	34.0288	Mid	6540
19UW-WB-01-06	dry	34.0288	Mid	6540
19UW-WB-01-06	dry	33.8311	Mid	6600
19UW-WB-01-06	dry	33.8311	Mid	6600
19UW-WB-01-06	dry	33.6834	Mid	6660
19UW-WB-01-06	dry	33.6834	Mid	6660
19UW-WB-01-06	dry	33.5176	Mid	6720
19UW-WB-01-06	dry	33.5176	Mid	6720
19UW-WB-01-06	dry	33.4026	Mid	6780
19UW-WB-01-06	dry	33.4026	Mid	6780
19UW-WB-01-06	dry	33.1637	Mid	6840
19UW-WB-01-06	dry	33.1637	Mid	6840
19UW-WB-01-06	dry	33.0347	Mid	6900
19UW-WB-01-06	dry	33.0347	Mid	6900
19UW-WB-01-06	dry	32.9199	Mid	6960
19UW-WB-01-06	dry	32.9199	Mid	6960
19UW-WB-01-06	dry	32.7445	Mid	7020
19UW-WB-01-06	dry	32.7445	Mid	7020
19UW-WB-01-06	dry	32.5622	Mid	7080
19UW-WB-01-06	dry	32.5622	Mid	7080
19UW-WB-01-06	dry	32.4605	Mid	7140
19UW-WB-01-06	dry	32.4605	Mid	7140
19UW-WB-01-06	dry	32.2681	Mid	7200
19UW-WB-01-06	dry	32.2681	Mid	7200
19UW-WB-01-06	dry	32.1816	Mid	7260
19UW-WB-01-06	dry	32.1816	Mid	7260
19UW-WB-01-06	dry	32.0467	Mid	7320
19UW-WB-01-06	dry	32.0467	Mid	7320
19UW-WB-01-06	dry	31.9131	Mid	7380
19UW-WB-01-06	dry	31.9131	Mid	7380
19UW-WB-01-06	dry	31.7776	Mid	7440
19UW-WB-01-06	dry	31.7776	Mid	7440
19UW-WB-01-06	dry	31.6547	Mid	7500
19UW-WB-01-06	dry	31.6547	Mid	7500
19UW-WB-01-06	dry	31.5473	Mid	7560
19UW-WB-01-06	dry	31.5473	Mid	7560
19UW-WB-01-06	dry	31.3528	Mid	7620
19UW-WB-01-06	dry	31.3528	Mid	7620
19UW-WB-01-06	dry	31.2441	Mid	7680
19UW-WB-01-06	dry	31.2441	Mid	7680
19UW-WB-01-06	dry	31.0948	Mid	7740
19UW-WB-01-06	dry	31.0948	Mid	7740
19UW-WB-01-06	dry	30.9793	Mid	7800
19UW-WB-01-06	dry	30.9793	Mid	7800
19UW-WB-01-06	dry	30.8941	Mid	7860
19UW-WB-01-06	dry	30.8941	Mid	7860
19UW-WB-01-06	dry	30.8056	Mid	7920
19UW-WB-01-06	dry	30.8056	Mid	7920
19UW-WB-01-06	dry	30.6033	Mid	7980
19UW-WB-01-06	dry	30.6033	Mid	7980
19UW-WB-01-06	dry	30.498	Mid	8040
19UW-WB-01-06	dry	30.498	Mid	8040
19UW-WB-01-06	dry	30.4155	Mid	8100
19UW-WB-01-06	dry	30.4155	Mid	8100
19UW-WB-01-06	dry	30.2923	Mid	8160
19UW-WB-01-06	dry	30.2923	Mid	8160
19UW-WB-01-06	dry	30.1629	Mid	8220
19UW-WB-01-06	dry	30.1629	Mid	8220
19UW-WB-01-06	dry	30.068	Mid	8280
19UW-WB-01-06	dry	30.068	Mid	8280
19UW-WB-01-06	dry	29.9462	Mid	8340
19UW-WB-01-06	dry	29.9462	Mid	8340
19UW-WB-01-06	dry	29.876	Mid	8400
19UW-WB-01-06	dry	29.876	Mid	8400
19UW-WB-01-06	dry	29.7598	Mid	8460
19UW-WB-01-06	dry	29.7598	Mid	8460
19UW-WB-01-06	dry	29.6542	Mid	8520
19UW-WB-01-06	dry	29.6542	Mid	8520
19UW-WB-01-06	dry	29.5758	Mid	8580
19UW-WB-01-06	dry	29.5758	Mid	8580
19UW-WB-01-06	dry	29.4651	Mid	8640
19UW-WB-01-06	dry	29.4651	Mid	8640
19UW-WB-01-06	dry	29.33	Mid	8700
19UW-WB-01-06	dry	29.33	Mid	8700
19UW-WB-01-06	dry	29.2374	Mid	8760
19UW-WB-01-06	dry	29.2374	Mid	8760
19UW-WB-01-06	dry	29.1236	Mid	8820
19UW-WB-01-06	dry	29.1236	Mid	8820
19UW-WB-01-06	dry	29.0197	Mid	8880
19UW-WB-01-06	dry	29.0197	Mid	8880
19UW-WB-01-06	dry	28.9317	Mid	8940
19UW-WB-01-06	dry	28.9317	Mid	8940
19UW-WB-01-06	dry	28.8393	Mid	9000
19UW-WB-01-06	dry	28.8393	Mid	9000
19UW-WB-01-06	dry	28.7545	Mid	9060
19UW-WB-01-06	dry	28.7545	Mid	9060
19UW-WB-01-06	dry	28.6442	Mid	9120
19UW-WB-01-06	dry	28.6442	Mid	9120
19UW-WB-01-06	dry	28.5778	Mid	9180
19UW-WB-01-06	dry	28.5778	Mid	9180
19UW-WB-01-06	dry	28.4617	Mid	9240
19UW-WB-01-06	dry	28.4617	Mid	9240
19UW-WB-01-06	dry	28.3339	Mid	9300
19UW-WB-01-06	dry	28.3339	Mid	9300
19UW-WB-01-06	dry	28.2725	Mid	9360
19UW-WB-01-06	dry	28.2725	Mid	9360
19UW-WB-01-06	dry	28.1527	Mid	9420
19UW-WB-01-06	dry	28.1527	Mid	9420
19UW-WB-01-06	dry	28.0797	Mid	9480
19UW-WB-01-06	dry	28.0797	Mid	9480
19UW-WB-01-06	dry	27.9881	Mid	9540
19UW-WB-01-06	dry	27.9881	Mid	9540
19UW-WB-01-06	dry	27.9195	Mid	9600
19UW-WB-01-06	dry	27.9195	Mid	9600
19UW-WB-01-06	dry	27.8248	Mid	9660
19UW-WB-01-06	dry	27.8248	Mid	9660
19UW-WB-01-06	dry	27.7783	Mid	9720
19UW-WB-01-06	dry	27.7783	Mid	9720
19UW-WB-01-06	dry	27.669	Mid	9780
19UW-WB-01-06	dry	27.669	Mid	9780
19UW-WB-01-06	dry	27.5722	Mid	9840
19UW-WB-01-06	dry	27.5722	Mid	9840
19UW-WB-01-06	dry	27.4626	Mid	9900
19UW-WB-01-06	dry	27.4626	Mid	9900
19UW-WB-01-06	dry	27.3896	Mid	9960
19UW-WB-01-06	dry	27.3896	Mid	9960
19UW-WB-01-06	dry	27.3386	Mid	10020
19UW-WB-01-06	dry	27.3386	Mid	10020
19UW-WB-01-06	dry	27.2229	Mid	10080
19UW-WB-01-06	dry	27.2229	Mid	10080
19UW-WB-01-06	dry	27.1586	Mid	10140
19UW-WB-01-06	dry	27.1586	Mid	10140
19UW-WB-01-06	dry	27.0859	Mid	10200
19UW-WB-01-06	dry	27.0859	Mid	10200
19UW-WB-01-06	dry	27.0004	Mid	10260
19UW-WB-01-06	dry	27.0004	Mid	10260
19UW-WB-01-06	dry	26.9082	Mid	10320
19UW-WB-01-06	dry	26.9082	Mid	10320
19UW-WB-01-06	dry	26.8342	Mid	10380
19UW-WB-01-06	dry	26.8342	Mid	10380
19UW-WB-01-06	dry	26.7605	Mid	10440
19UW-WB-01-06	dry	26.7605	Mid	10440
19UW-WB-01-06	dry	26.6821	Mid	10500
19UW-WB-01-06	dry	26.6821	Mid	10500
19UW-WB-01-06	dry	26.6299	Mid	10560
19UW-WB-01-06	dry	26.6299	Mid	10560
19UW-WB-01-06	dry	26.5378	Mid	10620
19UW-WB-01-06	dry	26.5378	Mid	10620
19UW-WB-01-06	dry	26.4905	Mid	10680
19UW-WB-01-06	dry	26.4905	Mid	10680
19UW-WB-01-06	dry	26.4313	Mid	10740
19UW-WB-01-06	dry	26.4313	Mid	10740
19UW-WB-01-06	dry	26.3461	Mid	10800
19UW-WB-01-06	dry	26.3461	Mid	10800
19UW-WB-01-06	dry	26.2666	Mid	10860
19UW-WB-01-06	dry	26.2666	Mid	10860
19UW-WB-01-06	dry	26.2563	Mid	10920
19UW-WB-01-06	dry	26.2563	Mid	10920
19UW-WB-01-06	dry	26.1675	Mid	10980
19UW-WB-01-06	dry	26.1675	Mid	10980
19UW-WB-01-06	dry	26.0575	Mid	11040
19UW-WB-01-06	dry	26.0575	Mid	11040
19UW-WB-01-06	dry	26.0494	Mid	11100
19UW-WB-01-06	dry	26.0494	Mid	11100
19UW-WB-01-06	dry	25.966	Mid	11160
19UW-WB-01-06	dry	25.966	Mid	11160
19UW-WB-01-06	dry	25.9227	Mid	11220
19UW-WB-01-06	dry	25.9227	Mid	11220
19UW-WB-01-06	dry	25.85	Mid	11280
19UW-WB-01-06	dry	25.85	Mid	11280
19UW-WB-01-06	dry	25.7789	Mid	11340
19UW-WB-01-06	dry	25.7789	Mid	11340
19UW-WB-01-06	dry	25.6986	Mid	11400
19UW-WB-01-06	dry	25.6986	Mid	11400
19UW-WB-01-06	dry	25.6874	Mid	11460
19UW-WB-01-06	dry	25.6874	Mid	11460
19UW-WB-01-06	dry	25.595	Mid	11520
19UW-WB-01-06	dry	25.595	Mid	11520
19UW-WB-01-06	dry	25.5405	Mid	11580
19UW-WB-01-06	dry	25.5405	Mid	11580
19UW-WB-01-06	dry	25.4637	Mid	11640
19UW-WB-01-06	dry	25.4637	Mid	11640
19UW-WB-01-06	dry	25.4025	Mid	11700
19UW-WB-01-06	dry	25.4025	Mid	11700
19UW-WB-01-06	dry	25.369	Mid	11760
19UW-WB-01-06	dry	25.369	Mid	11760
19UW-WB-01-06	dry	25.3423	Mid	11820
19UW-WB-01-06	dry	25.3423	Mid	11820
19UW-WB-01-06	dry	25.241	Mid	11880
19UW-WB-01-06	dry	25.241	Mid	11880
19UW-WB-01-06	dry	25.2125	Mid	11940
19UW-WB-01-06	dry	25.2125	Mid	11940
19UW-WB-01-06	dry	25.1546	Mid	12000
19UW-WB-01-06	dry	25.1546	Mid	12000
19UW-WB-01-06	dry	25.0852	Mid	12060
19UW-WB-01-06	dry	25.0852	Mid	12060
19UW-WB-01-06	dry	25.0579	Mid	12120
19UW-WB-01-06	dry	25.0579	Mid	12120
19UW-WB-01-06	dry	25.0001	Mid	12180
19UW-WB-01-06	dry	25.0001	Mid	12180
19UW-WB-01-06	dry	24.9228	Mid	12240
19UW-WB-01-06	dry	24.9228	Mid	12240
19UW-WB-01-06	dry	24.9403	Mid	12300
19UW-WB-01-06	dry	24.9403	Mid	12300
19UW-WB-01-06	dry	24.8599	Mid	12360
19UW-WB-01-06	dry	24.8599	Mid	12360
19UW-WB-01-06	dry	24.8186	Mid	12420
19UW-WB-01-06	dry	24.8186	Mid	12420
19UW-WB-01-06	dry	24.7297	Mid	12480
19UW-WB-01-06	dry	24.7297	Mid	12480
19UW-WB-01-06	dry	24.6827	Mid	12540
19UW-WB-01-06	dry	24.6827	Mid	12540
19UW-WB-01-06	dry	24.6541	Mid	12600
19UW-WB-01-06	dry	24.6541	Mid	12600
19UW-WB-01-06	dry	24.5985	Mid	12660
19UW-WB-01-06	dry	24.5985	Mid	12660
19UW-WB-01-06	dry	24.5578	Mid	12720
19UW-WB-01-06	dry	24.5578	Mid	12720
19UW-WB-01-06	dry	24.5197	Mid	12780
19UW-WB-01-06	dry	24.5197	Mid	12780
19UW-WB-01-06	dry	24.4848	Mid	12840
19UW-WB-01-06	dry	24.4848	Mid	12840
19UW-WB-01-06	dry	24.4155	Mid	12900
19UW-WB-01-06	dry	24.4155	Mid	12900
19UW-WB-01-06	dry	24.3887	Mid	12960
19UW-WB-01-06	dry	24.3887	Mid	12960
19UW-WB-01-06	dry	24.3558	Mid	13020
19UW-WB-01-06	dry	24.3558	Mid	13020
19UW-WB-01-06	dry	24.2856	Mid	13080
19UW-WB-01-06	dry	24.2856	Mid	13080
19UW-WB-01-06	dry	24.2408	Mid	13140
19UW-WB-01-06	dry	24.2408	Mid	13140
19UW-WB-01-06	dry	24.2247	Mid	13200
19UW-WB-01-06	dry	24.2247	Mid	13200
19UW-WB-01-06	dry	24.1767	Mid	13260
19UW-WB-01-06	dry	24.1767	Mid	13260
19UW-WB-01-06	dry	24.1264	Mid	13320
19UW-WB-01-06	dry	24.1264	Mid	13320
19UW-WB-01-06	dry	24.1116	Mid	13380
19UW-WB-01-06	dry	24.1116	Mid	13380
19UW-WB-01-06	dry	24.0421	Mid	13440
19UW-WB-01-06	dry	24.0421	Mid	13440
19UW-WB-01-06	dry	24.0272	Mid	13500
19UW-WB-01-06	dry	24.0272	Mid	13500
19UW-WB-01-06	dry	23.9958	Mid	13560
19UW-WB-01-06	dry	23.9958	Mid	13560
19UW-WB-01-06	dry	23.9525	Mid	13620
19UW-WB-01-06	dry	23.9525	Mid	13620
19UW-WB-01-06	dry	23.9078	Mid	13680
19UW-WB-01-06	dry	23.9078	Mid	13680
19UW-WB-01-06	dry	23.9006	Mid	13740
19UW-WB-01-06	dry	23.9006	Mid	13740
19UW-WB-01-06	dry	23.8678	Mid	13800
19UW-WB-01-06	dry	23.8678	Mid	13800
19UW-WB-01-06	dry	23.8521	Mid	13860
[truncated: 40,321 more rows]

## Sheet: Johnson_SourceData_Fig2B
core.id	horizon	burn.trtmt	C.N.ratio	pH
19UW-WB-01-03	A	wet	15.9318	4.04
19UW-WB-01-03	O	wet	21.8197	4.67
19UW-WB-01-06	A	dry	17.5014	4.31
19UW-WB-01-06	O	dry	19.4548	7.25
19UW-WB-01-10	A	control	24.9425	3.79
19UW-WB-01-10	O	control	27.2518	4.57
19UW-WB-02-06	A	wet	15.0903	3.95
19UW-WB-02-06	O	wet	19.0253	4.84
19UW-WB-02-07	A	dry	13.4154	3.97
19UW-WB-02-07	O	dry	10.9362	8.05
19UW-WB-02-09	A	control	14.8428	4.34
19UW-WB-02-09	O	control	18.1706	4.71
19UW-WB-03-02	A	dry	11.6436	4.32
19UW-WB-03-02	O	dry	9.30562	7.91
19UW-WB-03-06	A	control	14.5144	3.43
19UW-WB-03-06	O	control	25.0291	3.68
19UW-WB-03-07	A	wet	12.8618	3.39
19UW-WB-03-07	O	wet	23.2925	3.89
19UW-WB-04-02	O	wet	22.1	5.12
19UW-WB-04-03	A	dry	20.7913	5.77
19UW-WB-04-03	O	dry	21.0888	4.57
19UW-WB-04-09	O	control	23.0675	4.27
19UW-WB-05-02	A	wet	18.5623	3.87
19UW-WB-05-02	O	wet	15.186	5.25
19UW-WB-05-07	A	dry	9.91022	3.86
19UW-WB-05-07	O	dry	9.58735	7.65
19UW-WB-05-08	A	control	12.8787	3.85
19UW-WB-05-08	O	control	15.5423	4.46
19UW-WB-06-05	A	wet	11.8527	3.53
19UW-WB-06-05	O	wet	19.9571	3.76
19UW-WB-06-08	A	dry	10.1365	3.79
19UW-WB-06-08	A	dry	10.1365	3.79
19UW-WB-06-08	O	dry	7.78745	7.45
19UW-WB-06-10	A	control	10.9941	3.84
19UW-WB-06-10	O	control	22.6212	3.36
19UW-WB-07-02	O	wet	16.5501	6.52
19UW-WB-07-02	O	wet	16.5501	6.52
19UW-WB-07-05	O	control	14.9988	6.4
19UW-WB-07-06	O	dry	15.1861	6.19
19UW-WB-08-05	O	control	12.416	4.96
19UW-WB-08-06	O	wet	11.9176	5.14
19UW-WB-08-10	O	dry	9.1248	7.21
19UW-WB-08-10	O	dry	9.1248	7.21
19UW-WB-09-03	A	wet	9.81734	4.25
19UW-WB-09-03	O	wet	22.6793	4.06
19UW-WB-09-08	A	dry	11.9615	5.25
19UW-WB-09-08	O	dry	8.5396	7.48
19UW-WB-09-09	A	control	12.719	3.88
19UW-WB-09-09	O	control	18.3197	4.12
19UW-WB-10-04	A	dry	17.5409	4.04
19UW-WB-10-04	O	dry	11.9347	7.18
19UW-WB-10-05	A	wet	19.358	3.25
19UW-WB-10-05	O	wet	23.1216	3.56
19UW-WB-10-07	A	control	14.6598	3.71
19UW-WB-10-07	O	control	21.1701	3.65
19UW-WB-11-02	O	wet	15.7502	4.73
19UW-WB-11-03	A	wet	14.9438	4.38
19UW-WB-11-03	O	wet	13.2828	5.06
19UW-WB-11-03	O	wet	13.2828	5.06
19UW-WB-11-09	O	control	14.847	4.56
19UW-WB-11-10	A	dry	8.54189	6.35
19UW-WB-11-10	O	dry	8.88297	8
19UW-WB-12-02	O	dry	10.2711	7.31
19UW-WB-12-05	O	wet	22.7335	4.22
19UW-WB-12-08	O	control	30.0036	3.46
19UW-WB-13-03	O	dry	21.7733	5.21
19UW-WB-13-07	O	wet	31.7671	4.71
19UW-WB-13-08	O	control	31.3106	4.47
19UW-WB-14-04	A	wet	12.5023	4.61
19UW-WB-14-04	O	wet	15.3057	5.18
19UW-WB-14-06	O	control	12.7234	4.58
19UW-WB-14-07	A	dry	4.3888	4.94
19UW-WB-14-07	O	dry	8.34523	7.89
19UW-WB-15-02	O	wet	13.708	5.58
19UW-WB-15-03	O	dry	13.5323	6.76
19UW-WB-15-09	A	control	9.8895	6.08
19UW-WB-15-09	O	control	15.1904	5.26
19UW-WB-16-02	A	control	12.6044	5.05
19UW-WB-16-02	O	control	23.3523	4.59
19UW-WB-16-03	A	wet	17.0982	4.27
19UW-WB-16-03	O	wet	22.2749	4.59
19UW-WB-16-09	A	dry	12.9055	4.55
19UW-WB-16-09	O	dry	11.8182	7.08
19UW-WB-17-01	O	dry	15.4853	7.14
19UW-WB-17-02	O	control	17.676	5.06
19UW-WB-17-07	O	wet	19.2444	6.42
19UW-WB-18-05	A	dry	9.35701	5.98
19UW-WB-18-05	O	dry	13.0433	8.93
19UW-WB-18-08	A	control	18.6575	3.97
19UW-WB-18-08	O	control	19.1329	4.82
19UW-WB-18-09	A	wet	18.3792	4
19UW-WB-18-09	O	wet	20.4745	5.4
19UW-WB-19-02	A	control	18.383	5.33
19UW-WB-19-02	O	control	29.326	4.58
19UW-WB-19-03	A	wet	19.1911	5.42
19UW-WB-19-03	O	wet	23.0579	5.21
19UW-WB-19-07	A	dry	15.4087	5.41
19UW-WB-19-07	A	dry	15.4087	5.41
19UW-WB-19-07	O	dry	14.1375	7.94

## Sheet: Johnson_SourceData_Fig2C
core.id	burn.trtmt	k1	k2	M1	M2
19UW-WB-01-03	wet burn	0.0832206	0.00246487	0.021353	0.967351
19UW-WB-01-06	dry burn	0.173104	0.00132694	0.0216065	0.965528
19UW-WB-01-10	control	0	0.00295934	0.0309758	0.958591
19UW-WB-02-06	wet burn	0.0572178	0.00251869	0.0491144	0.935179
19UW-WB-02-07	dry burn	0.229367	0.00155616	0.0302014	0.949297
19UW-WB-02-07	dry burn	0	0.00205379	0.0117196	0.97926
19UW-WB-02-09	control	0	0.00261101	0.00836964	0.981571
19UW-WB-03-02	dry burn	0.102641	0.000959408	0.0642119	0.917375
19UW-WB-03-06	control	0	0.00275608	0.140896	0.847529
19UW-WB-03-07	wet burn	0.0735561	0.00101546	0.0263335	0.965525
19UW-WB-04-02	wet burn	0.241295	0.00188738	0.0060334	0.98533
19UW-WB-04-03	dry burn	0.239721	0.00143509	0.0144824	0.973606
19UW-WB-04-09	control	0	0.00248941	0.162206	0.828774
19UW-WB-04-09	control	0	0.00248941	0.162206	0.828774
19UW-WB-05-02	wet burn	0.127613	0.00150586	0.0144454	0.976652
19UW-WB-05-07	dry burn	0.16128	0.00086909	0.0325571	0.953229
19UW-WB-05-08	control	0	0.00407844	0.0813973	0.904992
19UW-WB-06-05	wet burn	0.248368	0.00176257	0.00567763	0.986172
19UW-WB-06-08	dry burn	0.218026	0.00118663	0.0310681	0.950043
19UW-WB-06-10	control	0	0.00234766	0.0463278	0.943917
19UW-WB-07-02	wet burn	0.14191	0.00102781	0.00469579	0.990347
19UW-WB-07-05	control	0	0.00112388	0.0128891	0.982304
19UW-WB-07-06	dry burn	0.188539	0.00054661	0.00541622	0.990421
19UW-WB-08-05	control	0	0.00244643	0.090898	0.899004
19UW-WB-08-06	wet burn	0.300587	0.00381697	0.0132246	0.967516
19UW-WB-08-10	dry burn	0.0707693	0.000140034	0.0384633	0.955395
19UW-WB-09-03	wet burn	0.210301	0.00223775	0.0200334	0.963885
19UW-WB-09-08	dry burn	0.196946	0.000828735	0.0428895	0.934824
19UW-WB-09-09	control	0	0.00348274	0.186064	0.803501
19UW-WB-11-03	wet burn	0.0917178	0.00104568	0.024359	0.966749
19UW-WB-11-09	control	0	0.00222789	0.0824167	0.909542
19UW-WB-11-10	dry burn	0.199106	0.000916823	0.0279003	0.957003
19UW-WB-12-05	wet burn	0.0643888	0.000765707	0.0140525	0.981235
19UW-WB-12-08	control	0	0.00111717	0.0192424	0.97668
19UW-WB-13-03	dry burn	0.277858	0.00089165	0.0229716	0.960788
19UW-WB-13-07	wet burn	0.532057	0.00132616	0.00266884	0.991246
19UW-WB-13-08	control	0	0.00227028	0.0365713	0.950757
19UW-WB-14-04	wet burn	0.124717	0.00105551	0.0154827	0.97626
19UW-WB-14-06	control	0	0.00228158	0.0285154	0.962428
19UW-WB-14-07	dry burn	0.17081	0.00050214	0.019652	0.970666
19UW-WB-15-02	wet burn	0.148515	0.00149715	0.0496301	0.926715
19UW-WB-15-03	dry burn	0.239882	0.000871855	0.0295455	0.952716
19UW-WB-15-09	control	0	0.0049439	0.18459	0.796582
19UW-WB-16-02	control	0	0.00161183	0.0195963	0.973631
19UW-WB-16-03	wet burn	0.106028	0.00142521	0.0203916	0.969781
19UW-WB-16-09	dry burn	0.149643	0.000792826	0.0472176	0.93354
19UW-WB-17-01	dry burn	0.202982	0.000779243	0.0265634	0.95902
19UW-WB-17-02	control	0	0.00294604	0.416037	0.573679
19UW-WB-17-07	wet burn	0.155802	0.000802202	0.00708941	0.98756
19UW-WB-18-05	dry burn	0.0427942	0	0.0949298	0.896836
19UW-WB-18-09	wet burn	0.0611971	0.00161612	0.0241737	0.966868
19UW-WB-18-08	control	0.062724	0.00118448	0.0463973	0.942247
19UW-WB-19-02	control	0.00269737	0.00269739	0.135265	0.857157
19UW-WB-19-03	wet burn	0.122888	0.00324512	0.0260787	0.957227
19UW-WB-19-07	dry burn	0.164108	0.00304827	0.0571588	0.911272
19UW-WB-12-02	dry burn	0.0591919	0	0.0239802	0.974287

## Sheet: Johnson_SourceData_Fig2D
Sample_ID	Concentration_ng/uL	DNA.type	Soil.mass.for.extraction.g	nucleic.acid.conc.in.soil.ng.per.g
19UW-WB-01-03-A-pb	50.74	cDNA	2	2543.43
19UW-WB-01-03-A-pb	349.81	gDNA	2	17534.2
19UW-WB-01-03-O-pb	114.12	cDNA	0.5	22823.1
19UW-WB-01-03-O-pb	251.17	gDNA	0.5	50234.9
19UW-WB-01-06-A-pb	23.89	cDNA	2	1197.57
19UW-WB-01-06-A-pb	235.24	gDNA	2	11791.2
19UW-WB-01-06-O-pb	1.19	cDNA	0.4	297.07
19UW-WB-01-06-O-pb	0.06	gDNA	0.4	14.55
19UW-WB-01-10-A-pb	399.58	gDNA	2	19979.2
19UW-WB-01-10-A-pb	34.06	cDNA	2	1703
19UW-WB-01-10-O-pb	170.17	cDNA	1	16949.5
19UW-WB-01-10-O-pb	330.21	gDNA	1	32889.5
19UW-WB-02-06-A-pb	103.81	cDNA	2	5203.61
19UW-WB-02-06-A-pb	339.3	gDNA	2	17007.8
19UW-WB-02-06-O-pb	190.49	cDNA	1	19106
19UW-WB-02-06-O-pb	125.82	gDNA	1	12619.5
19UW-WB-02-07-A-pb	113.92	gDNA	2.01	5673.26
19UW-WB-02-07-A-pb	19.81	cDNA	2.01	986.43
19UW-WB-02-07-O-pb	-1.33	cDNA	0.7	-189.79
19UW-WB-02-07-O-pb	0.48	gDNA	0.7	68.3
19UW-WB-02-09-A-pb	463.02	gDNA	2	23105
19UW-WB-02-09-A-pb	105.15	cDNA	2	5247.07
19UW-WB-02-09-O-pb	282.87	cDNA	0.7	40237.9
19UW-WB-02-09-O-pb	359.76	gDNA	0.7	51174.6
19UW-WB-03-02-A-pb	7.33	gDNA	2	367.64
19UW-WB-03-02-A-pb	0.59	cDNA	2	29.79
19UW-WB-03-02-O-pb	-1.24	cDNA	0.6	-206.3
19UW-WB-03-02-O-pb	0.37	gDNA	0.6	61.88
19UW-WB-03-06-A-pb	35.87	cDNA	2	1794.29
19UW-WB-03-06-A-pb	371.39	gDNA	2	18579
19UW-WB-03-06-O-pb	158.17	cDNA	1.02	15522.1
19UW-WB-03-06-O-pb	367.71	gDNA	1.02	36085.7
19UW-WB-03-07-A-pb	127.25	gDNA	2	6356.17
19UW-WB-03-07-A-pb	13.25	cDNA	2	662
19UW-WB-03-07-O-pb	276.32	cDNA	0.77	36120.9
19UW-WB-03-07-O-pb	391.41	gDNA	0.77	51164.7
19UW-WB-04-02-O-pb	188.48	cDNA	1.02	18514.4
19UW-WB-04-02-O-pb	363.56	gDNA	1.02	35712.7
19UW-WB-04-03-A-pb	482.75	gDNA	2	24125.3
19UW-WB-04-03-A-pb	105.17	cDNA	2	5255.9
19UW-WB-04-03-O-pb	107.59	cDNA	1	10727
19UW-WB-04-03-O-pb	499.91	gDNA	1	49841.4
19UW-WB-04-09-O-pb	25.54	cDNA	1.04	2460.05
19UW-WB-04-09-O-pb	360.44	gDNA	1.04	34724.9
19UW-WB-05-02-A-pb	323.26	cDNA	2	16162.8
19UW-WB-05-02-A-pb	387.85	gDNA	2	19392.6
19UW-WB-05-02-O-pb	357.11	gDNA	1	35639.7
19UW-WB-05-02-O-pb	121.18	cDNA	1	12094.1
19UW-WB-05-07-A-pb	1.66	gDNA	2.01	82.86
19UW-WB-05-07-A-pb	2.57	cDNA	2.01	128.18
19UW-WB-05-07-O-pb	-1.26	cDNA	1	-126.69
19UW-WB-05-07-O-pb	0.37	gDNA	1	37.32
19UW-WB-05-08-A-pb	478.39	gDNA	2	23931.5
19UW-WB-05-08-A-pb	107.81	cDNA	2	5393.04
19UW-WB-05-08-O-pb	178.47	gDNA	1.01	17757.9
19UW-WB-05-08-O-pb	40.41	cDNA	1.01	4020.48
19UW-WB-06-05-A-pb	444.12	gDNA	2	22228.4
19UW-WB-06-05-A-pb	87.3	cDNA	2	4369.43
19UW-WB-06-05-O-pb	430.97	cDNA	1	43183.1
19UW-WB-06-05-O-pb	379.27	gDNA	1	38003.2
19UW-WB-06-08-A-pb	236.69	gDNA	1.99	11882.2
19UW-WB-06-08-A-pb	19.92	cDNA	1.99	999.8
19UW-WB-06-08-O-pb	0.1	gDNA	1	9.76
19UW-WB-06-08-O-pb	1.2	cDNA	1	119.63
19UW-WB-06-10-A-pb	217.13	gDNA	2	10856.3
19UW-WB-06-10-A-pb	51.85	cDNA	2	2592.36
19UW-WB-06-10-O-pb	204.12	cDNA	1.01	20290.3
19UW-WB-06-10-O-pb	433.07	gDNA	1.01	43049.1
19UW-WB-07-02-O-pb	347.82	gDNA	1	34643.3
19UW-WB-07-02-O-pb	287.74	cDNA	1	28659.2
19UW-WB-07-05-O-pb	463.27	cDNA	1	46327.1
19UW-WB-07-05-O-pb	370.39	gDNA	1	37039
19UW-WB-07-06-O-pb	284.59	cDNA	1	28516.3
19UW-WB-07-06-O-pb	406.04	gDNA	1	40684.9
19UW-WB-08-05-O-pb	367.05	gDNA	1	36558.5
19UW-WB-08-05-O-pb	574.07	cDNA	1	57178.3
19UW-WB-08-06-O-pb	173.93	cDNA	1	17410
19UW-WB-08-06-O-pb	387.73	gDNA	1	38812
19UW-WB-08-10-O-pb	1.18	cDNA	0.5	237.65
19UW-WB-08-10-O-pb	0.06	gDNA	0.5	12.03
19UW-WB-09-03-A-pb	231.05	gDNA	2.01	11518.1
19UW-WB-09-03-A-pb	50.65	cDNA	2.01	2525.09
19UW-WB-09-03-O-pb	400.42	cDNA	1	39921.9
19UW-WB-09-03-O-pb	438.45	gDNA	1	43714
19UW-WB-09-08-A-pb	152.84	gDNA	2	7634.53
19UW-WB-09-08-A-pb	14.68	cDNA	2	733.46
19UW-WB-09-08-O-pb	-0.71	cDNA	0.6	-118.34
19UW-WB-09-08-O-pb	7.29	gDNA	0.6	1216.79
19UW-WB-09-09-A-pb	450.58	gDNA	2	22484.2
19UW-WB-09-09-A-pb	152.1	cDNA	2	7589.79
19UW-WB-09-09-O-pb	300.52	cDNA	1.01	29902.3
19UW-WB-09-09-O-pb	361.51	gDNA	1.01	35971
19UW-WB-10-04-A-pb	-4.58	gDNA	2	-229
19UW-WB-10-04-A-pb	6.19	cDNA	2	309.87
19UW-WB-10-04-O-pb	1.21	cDNA	0.53	227.97
19UW-WB-10-04-O-pb	0.07	gDNA	0.53	13.47
19UW-WB-10-05-A-pb	451.48	gDNA	2.01	22506.3
19UW-WB-10-05-A-pb	67.95	cDNA	2.01	3387.2
19UW-WB-10-05-O-pb	401.24	gDNA	0.95	42369.3
19UW-WB-10-05-O-pb	220.7	cDNA	0.95	23304.7
19UW-WB-10-07-A-pb	40.26	cDNA	2	2017.83
19UW-WB-10-07-A-pb	405.66	gDNA	2	20333.9
19UW-WB-10-07-O-pb	89.64	gDNA	1	8973.26
19UW-WB-10-07-O-pb	149.22	cDNA	1	14936.6
19UW-WB-11-02-O-pb	199.16	cDNA	1	19896.2
19UW-WB-11-02-O-pb	421.72	gDNA	1	42130.2
19UW-WB-11-03-A-pb	436.31	gDNA	2	21815.5
19UW-WB-11-03-A-pb	55.82	cDNA	2	2790.99
19UW-WB-11-03-O-pb	254.49	cDNA	0.64	39639.9
19UW-WB-11-03-O-pb	401.22	gDNA	0.64	62496.1
19UW-WB-11-09-O-pb	105.17	cDNA	1	10517.4
19UW-WB-11-09-O-pb	325.53	gDNA	1	32552.9
19UW-WB-11-10-A-pb	1.46	gDNA	1.15	126.64
19UW-WB-11-10-A-pb	1.21	cDNA	1.15	105.46
19UW-WB-11-10-O-pb	0.46	cDNA	0.68	68.49
19UW-WB-11-10-O-pb	-0.1	gDNA	0.68	-15.36
19UW-WB-12-02-O-pb	1.16	cDNA	0.5	234.15
19UW-WB-12-02-O-pb	0.06	gDNA	0.5	11.65
19UW-WB-12-05-O-pb	381.6	gDNA	1	38007.7
19UW-WB-12-05-O-pb	218.5	cDNA	1	21762.5
19UW-WB-12-08-O-pb	94.5	cDNA	1.01	9402.9
19UW-WB-12-08-O-pb	267.67	gDNA	1.01	26633.6
19UW-WB-13-03-O-pb	73.03	gDNA	1.01	7266.81
19UW-WB-13-03-O-pb	68.95	cDNA	1.01	6860.55
19UW-WB-13-07-O-pb	198.91	cDNA	0.69	28744.2
19UW-WB-13-07-O-pb	333.32	gDNA	0.69	48167.7
19UW-WB-13-08-O-pb	198.91	cDNA	0.6	32987.5
19UW-WB-13-08-O-pb	406.74	gDNA	0.6	67453
19UW-WB-14-04-A-pb	450.04	gDNA	2	22490.8
19UW-WB-14-04-A-pb	89.83	cDNA	2	4489.44
19UW-WB-14-04-O-pb	554.04	cDNA	0.8	68996.7
19UW-WB-14-04-O-pb	452.76	gDNA	0.8	56383.3
19UW-WB-14-06-O-pb	228.63	cDNA	1	22839.9
19UW-WB-14-06-O-pb	453.59	gDNA	1	45314
19UW-WB-14-07-A-pb	20.59	gDNA	2.01	1024.96
19UW-WB-14-07-A-pb	3.29	cDNA	2.01	163.73
19UW-WB-14-07-O-pb	0.41	cDNA	0.6	68.22
19UW-WB-14-07-O-pb	-0.11	gDNA	0.6	-17.82
19UW-WB-15-02-O-pb	456.92	gDNA	1.01	45464.6
19UW-WB-15-02-O-pb	156.85	cDNA	1.01	15606.9
19UW-WB-15-03-O-pb	49.29	gDNA	1	4929.2
19UW-WB-15-03-O-pb	6.1	cDNA	1	610.14
19UW-WB-15-09-A-pb	411.57	gDNA	2	20547.8
19UW-WB-15-09-A-pb	49.78	cDNA	2	2485.37
19UW-WB-15-09-O-pb	410.69	cDNA	1	41027.8
19UW-WB-15-09-O-pb	308.76	gDNA	1	30844.9
19UW-WB-16-02-A-pb	431.34	gDNA	2	21545.6
19UW-WB-16-02-A-pb	23.38	cDNA	2	1168
19UW-WB-16-02-O-pb	545.46	cDNA	1	54545.9
19UW-WB-16-02-O-pb	537.64	gDNA	1	53763.7
19UW-WB-16-03-A-pb	360.44	gDNA	2.01	17976.9
19UW-WB-16-03-A-pb	78.25	cDNA	2.01	3902.74
19UW-WB-16-03-O-pb	165.53	cDNA	0.27	62465.7
19UW-WB-16-03-O-pb	372.87	gDNA	0.27	140705
19UW-WB-16-09-A-pb	188.47	gDNA	2	9414.03
19UW-WB-16-09-A-pb	11.39	cDNA	2	568.88
19UW-WB-16-09-O-pb	1.2	cDNA	0.6	200.7
19UW-WB-16-09-O-pb	0.06	gDNA	0.6	10.04
19UW-WB-17-01-O-pb	31.87	gDNA	1.71	1865.97
19UW-WB-17-01-O-pb	26.03	cDNA	1.71	1523.77
19UW-WB-17-02-O-pb	404.14	gDNA	1.02	39699.2
19UW-WB-17-02-O-pb	190.12	cDNA	1.02	18675.9
19UW-WB-17-07-O-pb	360.49	gDNA	1	36121.2
19UW-WB-17-07-O-pb	375.23	cDNA	1	37598.7
19UW-WB-18-05-A-pb	3.46	gDNA	2	173.43
19UW-WB-18-05-A-pb	2.64	cDNA	2	132.4
19UW-WB-18-05-O-pb	0.45	cDNA	1.01	45.05
19UW-WB-18-05-O-pb	-0.1	gDNA	1.01	-10.17
19UW-WB-18-08-A-pb	323.79	gDNA	2	16230.3
19UW-WB-18-08-A-pb	16.8	cDNA	2	842.35
19UW-WB-18-08-O-pb	210.11	cDNA	0.52	40561.7
19UW-WB-18-08-O-pb	458.82	gDNA	0.52	88576.1
19UW-WB-18-09-A-pb	70.95	gDNA	2	3543.93
19UW-WB-18-09-A-pb	55.42	cDNA	2	2768.03
19UW-WB-18-09-O-pb	215.85	cDNA	1.01	21434.9
19UW-WB-18-09-O-pb	308.12	gDNA	1.01	30597.7
19UW-WB-19-02-A-pb	407.25	gDNA	2	20321.9
19UW-WB-19-02-A-pb	73.14	cDNA	2	3649.9
19UW-WB-19-02-O-pb	209.43	cDNA	1	20963.8
19UW-WB-19-02-O-pb	300.22	gDNA	1	30051.8
19UW-WB-19-03-A-pb	352.88	gDNA	2	17644.2
19UW-WB-19-03-A-pb	79.76	cDNA	2	3987.83
19UW-WB-19-03-O-pb	78.75	cDNA	1	7858.93
19UW-WB-19-03-O-pb	292.78	gDNA	1	29219.6
19UW-WB-19-07-A-pb	212.91	gDNA	2.01	10581.9
19UW-WB-19-07-A-pb	31.68	cDNA	2.01	1574.55
19UW-WB-19-07-O-pb	-0.1	gDNA	1	-9.65
19UW-WB-19-07-O-pb	0.48	cDNA	1	47.8
