# Supplementary material for: Experimentally determined traits shape bacterial community composition one and five years following wildfire
Source: Nat Ecol Evol. 2023 Jul 31;7(9):1419–31. doi: 10.1038/s41559-023-02135-4 (PMC10482699; doi:10.1038/s41559-023-02135-4)
Supplement: Source Data Fig. 3 — Statistical source data. [file 41559_2023_2135_MOESM8_ESM.csv]

	x	y	z	burn.trtmt	burn.trtmt.hor
15S-NT-22M	-0.135768849413202	-0.239077265878625	-0.365650585452405	field burned	field burned-Mineral
15S-NT-22O	-0.0820914639678468	0.282115263257641	0.0355282647496592	field burned	field burned-Organic
15S-NT-23M	-0.540964888628611	0.370431796913764	-0.0295471010820857	field burned	field burned-Mineral
15S-NT-23O	0.372281697143853	1.05415527443603	-0.591780810609888	field burned	field burned-Organic
15S-NT-27M	-0.216061376794643	-0.0444945880391127	-0.204701430513783	field burned	field burned-Mineral
15S-NT-27O	0.0837091325436372	0.283420822644261	-0.264637168716683	field burned	field burned-Organic
15S-NT-28M	1.18657272517167	0.419862831057812	-0.685472999769243	field burned	field burned-Mineral
15S-NT-28O	1.31137667978351	0.762901908998032	-0.701392358211886	field burned	field burned-Organic
15S-NT-30M	-0.542595370688133	-0.049126101778324	-0.260208650055843	field burned	field burned-Mineral
15S-NT-30O	-0.655874615246156	1.11194872749581	-0.546806866656151	field burned	field burned-Organic
15S-NT-33M	0.54050509519071	-0.606075243444748	-0.430549900790726	field burned	field burned-Mineral
15S-NT-33O	0.0834648758803542	-0.382561632822777	0.0352828828548883	field burned	field burned-Organic
15S-NT-34M	0.792370760859325	-0.107965469113428	-0.601194224154998	field burned	field burned-Mineral
15S-NT-34O	1.15715747552478	0.304948527939611	-0.478837282668488	field burned	field burned-Organic
15S-NT-38M	-0.146417779295191	-0.0467698922673972	-0.0936052169435996	field burned	field burned-Mineral
15S-NT-38O	1.32773372294473	1.09199478774136	-1.21205034723921	field burned	field burned-Organic
15S-NT-39M	-0.282362347977088	-0.10034285406891	-0.0685053617703775	field burned	field burned-Mineral
15S-NT-39O	-0.138851620154583	0.0710266504881126	0.0383928229139672	field burned	field burned-Organic
15S-NT-40M	-1.02638854203954	0.441220007759922	-0.259131686253306	field burned	field burned-Mineral
15S-NT-40O	-0.422344512962508	0.863438312950205	-0.0999689981979147	field burned	field burned-Organic
15S-NT-41M	-0.266940582311255	-0.150477347505764	-0.309461286517059	field burned	field burned-Mineral
15S-NT-41O	-0.627653033967298	0.879924986685161	-0.33670136081993	field burned	field burned-Organic
15S-NT-42M	0.156626125701742	0.0600067796695396	-0.358514214514907	field burned	field burned-Mineral
15S-NT-42O	-0.190647431244784	0.891108511810395	-0.442921099940082	field burned	field burned-Organic
15S-NT-U07O	0.311364930988496	-0.901881158064032	-0.0602516128186059	field unburned	field unburned-Organic
15S-NT-U08M	-0.159057147813347	-0.243033075478899	-0.292726871567078	field unburned	field unburned-Mineral
15S-NT-U08O	0.387450200225791	-0.0554986499061747	0.0223768190721305	field unburned	field unburned-Organic
15S-NT-U09M	0.795651283805736	-1.01088464419819	-0.837267791516409	field unburned	field unburned-Mineral
15S-NT-U09O	0.16606880615046	-0.405675122960253	-0.0779542463407926	field unburned	field unburned-Organic
15S-NT-U10O	0.32675632762995	-0.348924578393584	-0.121532495390438	field unburned	field unburned-Organic
15S-WB-01M	-0.160441139604321	-0.206938579417613	-0.347658431056138	field burned	field burned-Mineral
15S-WB-01O	-0.126482504615931	0.882676687809069	-0.341596332613058	field burned	field burned-Organic
15S-WB-04M	-0.0748789732445651	1.12791419348656	-0.464261098747444	field burned	field burned-Mineral
15S-WB-05M	-1.14028883203307	0.276512346985179	-0.296059411912236	field burned	field burned-Mineral
15S-WB-05O	-0.362463420728131	0.779666518700581	-0.429710772964471	field burned	field burned-Organic
15S-WB-06M	-0.841161847617205	-0.0870412368955182	-0.36296664082095	field burned	field burned-Mineral
15S-WB-06O	-0.842663299905335	0.306816236171177	-0.110765488305554	field burned	field burned-Organic
15S-WB-07M	0.762212908980283	-0.14213536631344	-0.327964795342085	field burned	field burned-Mineral
15S-WB-07O	0.94093756072257	0.0469737471144395	-0.397179430276969	field burned	field burned-Organic
15S-WB-08M	1.00386062413418	0.373057939664129	-0.565422690940253	field burned	field burned-Mineral
15S-WB-08O	1.36156385198418	1.19795274358261	-1.12657552505512	field burned	field burned-Organic
15S-WB-09M	1.00619584807603	0.233134065537131	-0.336794992048605	field burned	field burned-Mineral
15S-WB-09O	1.07945764080845	0.488731543135258	-0.360096511601612	field burned	field burned-Organic
15S-WB-10M	-0.851518066885002	0.205250126820153	-0.256759070965385	field burned	field burned-Mineral
15S-WB-10O	-0.134725104808061	0.636847376664042	-0.227394209868247	field burned	field burned-Organic
15S-WB-11M	-0.941374493459404	0.933027244750414	-0.331697838120159	field burned	field burned-Mineral
15S-WB-11O	-0.668922285090753	0.969958320380126	-0.279238476056247	field burned	field burned-Organic
15S-WB-12M	0.607446607070575	0.307237586546145	-0.622256248842362	field burned	field burned-Mineral
15S-WB-12O	1.41804748542399	1.07127208430409	-1.111160451999	field burned	field burned-Organic
15S-WB-14M	0.0201524363133371	0.262693478197405	-0.553534838576753	field burned	field burned-Mineral
15S-WB-14O	-0.528996167269621	1.24549109570863	-0.451483296534477	field burned	field burned-Organic
15S-WB-15M	-0.742226540235766	0.227028319887394	-0.24849516817083	field burned	field burned-Mineral
15S-WB-15O	-0.380194096088311	0.592645667789069	-0.128355336946205	field burned	field burned-Organic
15S-WB-16M	-0.471470751910665	0.0349565823853497	-0.307457937492193	field burned	field burned-Mineral
15S-WB-16O	0.201810432797721	0.298620770773639	-0.250181855913993	field burned	field burned-Organic
15S-WB-17M	-0.449246213058664	0.27182005576873	-0.312004794380954	field burned	field burned-Mineral
15S-WB-17O	-0.554729981396744	0.318561820757683	-0.244078870223105	field burned	field burned-Organic
15S-WB-18M	0.426636103582937	0.30567503633288	-0.683188264582391	field burned	field burned-Mineral
15S-WB-U01M	-0.363454743162864	-0.215958507076322	-0.194897344438854	field unburned	field unburned-Mineral
15S-WB-U01O	-0.0976191530265567	-0.035192315659614	0.119327312936328	field unburned	field unburned-Organic
15S-WB-U03M	-0.0906521865396812	-0.588140532484161	-0.360884534206733	field unburned	field unburned-Mineral
15S-WB-U03O	0.0776230150831292	-0.235506013275373	-0.0151472547347263	field unburned	field unburned-Organic
15S-WB-U04M	-0.107971907026924	-0.491601485082781	-0.45897728678784	field unburned	field unburned-Mineral
15S-WB-U04O	-0.0608490080478093	-0.22851318374526	-0.0168456644252884	field unburned	field unburned-Organic
15S-WB-U05M	0.216294525082643	-0.70164040463233	-0.515717656745828	field unburned	field unburned-Mineral
15S-WB-U05O	0.195135897472043	-0.463790667104315	-0.093546561740864	field unburned	field unburned-Organic
WB19-01-M	-0.157171689555295	-0.482796607232546	-0.34195269492664	field burned	field burned-Mineral
WB19-01-O	0.100830634168051	-0.1546271599845	-0.275379275295956	field burned	field burned-Organic
WB19-04-M	-0.320079152622266	0.238511139706796	-0.631008259954333	field burned	field burned-Mineral
WB19-05-M	-0.346927600350749	-0.324473130943998	-0.266896628028553	field burned	field burned-Mineral
WB19-05-O	0.291667196968511	0.290945503860264	-0.460206090047526	field burned	field burned-Organic
WB19-06-M	-0.773516513671588	-0.0829212746196241	-0.156909891765421	field burned	field burned-Mineral
WB19-06-O	-0.524362518491951	0.0868483935601305	0.0394300558902729	field burned	field burned-Organic
WB19-07-M	0.605143260048547	-0.693668403463275	-0.641184362430543	field burned	field burned-Mineral
WB19-07-O	0.775158229456175	-0.478010124884213	-0.50492960988426	field burned	field burned-Organic
WB19-08-M	0.704501797574759	-0.469929477816759	-0.160690407634082	field burned	field burned-Mineral
WB19-08-O	1.43450606761851	0.11125938260317	-0.639711806590885	field burned	field burned-Organic
WB19-09-M	0.894511548026891	-0.666723895173988	-0.438571737307265	field burned	field burned-Mineral
WB19-09-O	1.37819468397114	-0.122754367670395	-0.804873170177942	field burned	field burned-Organic
WB19-10-M	-0.169297869452224	-0.36003643049789	-0.149193836873615	field burned	field burned-Mineral
WB19-10-O	0.173907611815209	-0.180195062555388	-0.0632879952610583	field burned	field burned-Organic
WB19-11-M	-1.09272409047074	0.372732545871015	-0.225745723286309	field burned	field burned-Mineral
WB19-11-O	-0.803414597894938	0.627525717027013	0.020102775475041	field burned	field burned-Organic
WB19-12-M	0.65697663464155	-0.313354702064419	-0.469337904531899	field burned	field burned-Mineral
WB19-12-O	1.17084690442001	-0.0923687306295293	-0.938717659129292	field burned	field burned-Organic
WB19-14-M	-0.0897213931467747	-0.744612726279357	-0.458429603170978	field burned	field burned-Mineral
WB19-14-O	-0.470285168654147	-0.0708884443285494	-0.416636257815527	field burned	field burned-Organic
WB19-15-M	-0.853107693374136	-0.186733573257779	-0.20130036463022	field burned	field burned-Mineral
WB19-15-O	0.0439966353771568	0.305315537799015	0.0501870689794738	field burned	field burned-Organic
WB19-16-M	-0.360503388386555	-0.320710912061933	-0.212977933906868	field burned	field burned-Mineral
WB19-16-O	0.223725601328243	0.19334273122964	-0.325528905852615	field burned	field burned-Organic
WB19-17-M	-0.4718382166262	-0.26993846025271	-0.290072718402678	field burned	field burned-Mineral
WB19-17-O	-0.205678891334574	-0.011950506085884	-0.140477234993659	field burned	field burned-Organic
WB19-18-M	0.325942582913646	-0.507372218924839	-0.489352640125171	field burned	field burned-Mineral
WB19-22-M	0.154216847337607	-0.243695773600832	-0.234088161280512	field burned	field burned-Mineral
WB19-22-O	0.47218678018482	0.0696836175492221	-0.257732200136748	field burned	field burned-Organic
WB19-23-M	0.109926096437322	-0.00787845570352251	-0.132924196159244	field burned	field burned-Mineral
WB19-23-O	0.719788495692316	0.363116170717461	-0.561718254563466	field burned	field burned-Organic
WB19-27-M	0.0845684740783337	-0.152398062502534	-0.235972192282148	field burned	field burned-Mineral
WB19-27-O-2	0.403542770367843	-0.0732058024713474	-0.543482737647529	field burned	field burned-Organic
WB19-28-M	1.00502576050854	-0.563978189338631	-0.553779483857502	field burned	field burned-Mineral
WB19-28-O	1.3848446112966	-0.135366801753921	-0.615023861340944	field burned	field burned-Organic
WB19-30-M	-1.09191048338791	0.0843648004576217	-0.247799942500888	field burned	field burned-Mineral
WB19-30-O	0.670064319035801	-0.0772057159980104	-0.516460928161764	field burned	field burned-Organic
WB19-33-M	0.461230075026414	-0.856890949865804	-0.394085408959326	field burned	field burned-Mineral
WB19-33-O	0.365203866200222	-0.590638568355681	-0.13099544683802	field burned	field burned-Organic
WB19-34-M	0.612426685848762	-0.512351658414681	-0.406395810501902	field burned	field burned-Mineral
WB19-34-O	0.912716493513419	-0.326329063555839	-0.373715644263441	field burned	field burned-Organic
WB19-38-B-M	0.49135018465163	-0.346146228127963	-0.387901250462221	field burned	field burned-Mineral
WB19-38-B-O	0.504601540584017	0.120937970930562	-0.404402743048052	field burned	field burned-Organic
WB19-39-M	-0.559195837219325	-0.155428237191224	-0.101233201888324	field burned	field burned-Mineral
WB19-39-O	-0.144704124813879	-0.329247574070567	0.113279733735081	field burned	field burned-Organic
WB19-40-M	-0.540943610737499	0.0252732255691448	-0.104688916619513	field burned	field burned-Mineral
WB19-40-O	-0.168194216906833	0.234108942014848	-0.128081215856408	field burned	field burned-Organic
WB19-41-M	-0.144852337811813	-0.262031294304901	-0.165866618150595	field burned	field burned-Mineral
WB19-41-O	0.0635424322665309	-0.0676858815109648	-0.0471669489772822	field burned	field burned-Organic
WB19-42-M	0.291349545239027	-0.541112593372148	-0.262767023447024	field burned	field burned-Mineral
WB19-42-O	0.495014015424179	-0.211491187290666	-0.194713552689843	field burned	field burned-Organic
WB19-U01-M	-0.323424824161274	-0.417348866191192	-0.338184893506934	field unburned	field unburned-Mineral
WB19-U01-O	-0.137746428799232	-0.314158854029871	-0.0370373268949809	field unburned	field unburned-Organic
WB19-U03-M	-0.357840965585574	-0.439882471123563	-0.228620191575781	field unburned	field unburned-Mineral
WB19-U03-O	0.035326588536937	-0.291493143932185	0.0154913600400016	field unburned	field unburned-Organic
WB19-U04-M	-0.16877161375904	-0.510793284762708	-0.301069632378431	field unburned	field unburned-Mineral
WB19-U04-O	0.00227391491257283	-0.270272906139611	-0.0915199303802379	field unburned	field unburned-Organic
WB19-U05-M	-0.479257215712775	-0.542081637905522	-0.335194224114122	field unburned	field unburned-Mineral
WB19-U05-O	0.184154073488035	-0.583264099503444	-0.183566226779456	field unburned	field unburned-Organic
WB19-U07-O	-0.0239649429395021	-0.655262506342244	0.267746129860198	field unburned	field unburned-Organic
WB19-U08-M	0.0701263639264055	-0.288594317960817	-0.174512946504766	field unburned	field unburned-Mineral
WB19-U08-O	0.201421206038811	-0.276121106507039	-0.0175340044932897	field unburned	field unburned-Organic
WB19-U09-M	0.396189547381078	-0.821478974384435	-0.376343019010619	field unburned	field unburned-Mineral
WB19-U09-O	-0.00522474169182304	-0.453027851210341	-0.0625050511000965	field unburned	field unburned-Organic
WB19-U10-O	0.189301240863834	-0.32987868129155	0.000168096378838213	field unburned	field unburned-Organic
19UW-WB-01-03-A-LIwA	-0.775779063673056	0.0538241112719487	0.80449255266691	wet	wet-Mineral
19UW-WB-01-03-A-pb-gDNA	-0.666771410660029	-0.324346794904937	-0.334423164069027	wet	wet-Mineral
19UW-WB-01-03-A-SI	-0.485192081103904	-0.346520976605303	-0.0770079526071672	wet	wet-Mineral
19UW-WB-01-03-O-LIwA	0.105936868855254	0.110924786232099	0.963706301929541	wet	wet-Organic
19UW-WB-01-03-O-pb-gDNA	-0.00479031261244529	-0.0987498620001024	0.231698555029834	wet	wet-Organic
19UW-WB-01-03-O-SI	0.202304496515753	0.139965486208619	0.630750310652795	wet	wet-Organic
19UW-WB-01-06-A-LIwA	-0.83548647519187	-0.236147888209653	0.650109357034371	dry	dry-Mineral
19UW-WB-01-06-A-pb-gDNA	-0.237792329851493	-0.521524363872691	-0.381579412219168	dry	dry-Mineral
19UW-WB-01-06-A-SI	-0.2961302720737	-0.262198216234158	-0.316051553273066	dry	dry-Mineral
19UW-WB-01-06-O-LIwA	0.406396518034227	0.301850217913031	0.827801625747661	dry	dry-Organic
19UW-WB-01-06-O-pb-gDNA	-0.622505966058543	-0.133406689957217	-0.507293876759442	dry	dry-Organic
19UW-WB-01-06-O-SI	0.616278677216008	0.526976464028059	0.264436880572937	dry	dry-Organic
19UW-WB-01-10-A-LIwA	-1.06210925467009	-0.250671498360888	0.480145951496774	control	control-Mineral
19UW-WB-01-10-A-pb-gDNA	-0.713706551249091	-0.0394775685029378	-0.177614026009808	control	control-Mineral
19UW-WB-01-10-A-SI	-0.72684473072917	-0.0645457655742834	-0.252212166009831	control	control-Mineral
19UW-WB-01-10-O-LIwA	-0.104484175203857	0.15309018458576	1.00309495683758	control	control-Organic
19UW-WB-01-10-O-pb-gDNA	-0.26380556689881	0.14604385692663	0.13668063613298	control	control-Organic
19UW-WB-01-10-O-SI	-0.265917220208481	0.158728715250433	0.231746536451737	control	control-Organic
19UW-WB-02-06-A-LIwA	-0.820957840183715	-0.145720395382259	0.562942482836774	wet	wet-Mineral
19UW-WB-02-06-A-pb-gDNA	-0.956847914624589	-0.246410265542612	-0.1132145649175	wet	wet-Mineral
19UW-WB-02-06-A-SI	-0.706898611887936	-0.113934551237355	-0.0177147326620249	wet	wet-Mineral
19UW-WB-02-06-O-LIwA	-0.225919223230551	0.169828963912008	0.656175058446936	wet	wet-Organic
19UW-WB-02-06-O-pb-gDNA	-0.6080941285167	0.0553106331500454	0.0803257123134547	wet	wet-Organic
19UW-WB-02-06-O-SI	-0.398825059518186	0.0706686910289546	0.327100999143962	wet	wet-Organic
19UW-WB-02-07-A-LIwA	-0.62805511888593	0.1384070897147	0.433553597403874	dry	dry-Mineral
19UW-WB-02-07-A-pb-gDNA	-0.847620965972862	-0.132691122184424	-0.227091657383711	dry	dry-Mineral
19UW-WB-02-07-A-SI	-0.796664479495241	0.0386453289247503	-0.120733736138188	dry	dry-Mineral
19UW-WB-02-07-O-LIwA	0.515833199127881	0.268197904709949	0.478750417403158	dry	dry-Organic
19UW-WB-02-07-O-pb-gDNA	-0.624562912135945	0.307166675866163	-0.0854019042252535	dry	dry-Organic
19UW-WB-02-07-O-SI	0.886049615369738	1.04523367844779	0.206025367814673	dry	dry-Organic
19UW-WB-02-09-A-LIwA	-0.309279926017587	-0.251968924213395	0.760899469095427	control	control-Mineral
19UW-WB-02-09-A-pb-gDNA	-0.596214931218582	-0.360091912324745	-0.174638018543077	control	control-Mineral
19UW-WB-02-09-A-SI	-0.212520479618651	-0.356508656033312	-0.212369768190695	control	control-Mineral
19UW-WB-02-09-O-LIwA	-0.190892699170501	0.166209874703163	0.743308570255417	control	control-Organic
19UW-WB-02-09-O-pb-gDNA	-0.454085718420243	-0.0893777103182771	0.0746618226813369	control	control-Organic
19UW-WB-02-09-O-SI	-0.370455373169651	-0.0894214535676444	0.227376001029611	control	control-Organic
19UW-WB-03-02-A-LIwA	-0.534679874209983	0.352541207900083	-0.489139397416533	dry	dry-Mineral
19UW-WB-03-02-A-pb-gDNA	-0.458749133932187	0.000148672901062579	-0.613208376092357	dry	dry-Mineral
19UW-WB-03-02-A-SI	0.178958333878402	0.961132142137675	-0.124640339370067	dry	dry-Mineral
19UW-WB-03-02-O-LIwA	0.846808157431917	1.00165263108256	0.733225200495232	dry	dry-Organic
19UW-WB-03-02-O-pb-gDNA	-0.693498980183613	0.620352589380279	-0.853295027325261	dry	dry-Organic
19UW-WB-03-02-O-SI	1.21707858460335	1.28204648338854	0.00510337323220567	dry	dry-Organic
19UW-WB-03-06-A-LIwA	-1.29059519900383	-0.351478388037124	0.125513667639049	control	control-Mineral
19UW-WB-03-06-A-pb-gDNA	-0.834532517828247	-0.0604344270215599	-0.33303663359755	control	control-Mineral
19UW-WB-03-06-A-SI	-0.775673172324148	-0.091930162664014	-0.344396824181073	control	control-Mineral
19UW-WB-03-06-O-LIwA	-1.04921203202799	0.356072303062687	0.422657791186751	control	control-Organic
19UW-WB-03-06-O-pb-gDNA	-0.935207120885562	0.357493120469358	-0.170679232668383	control	control-Organic
19UW-WB-03-06-O-SI	-1.00767906111262	0.351405943233759	-0.00728336649966292	control	control-Organic
19UW-WB-03-07-A-LIwA	-1.38005318366577	0.26217139830319	0.141041295539807	wet	wet-Mineral
19UW-WB-03-07-A-pb-gDNA	-1.11884938493652	0.189706316934702	-0.314721824512701	wet	wet-Mineral
19UW-WB-03-07-A-SI	-1.1920253873507	0.222195246998973	-0.283054483403491	wet	wet-Mineral
19UW-WB-03-07-O-LIwA	-0.904938644258921	0.549058036211175	0.43622140679643	wet	wet-Organic
19UW-WB-03-07-O-pb-gDNA	-0.769277792162628	0.429458061472201	0.0234452076505081	wet	wet-Organic
19UW-WB-03-07-O-SI	-0.858708651016959	0.686704955279305	0.275231602750768	wet	wet-Organic
19UW-WB-04-02-O-LIwA	0.229072002266886	0.0296284949944142	1.00784047783852	wet	wet-Organic
19UW-WB-04-02-O-pb-gDNA	-0.241280551501511	-0.355647955386861	-0.023454320197017	wet	wet-Organic
19UW-WB-04-02-O-SI	-0.239393558498288	-0.120003755721439	0.169393042835135	wet	wet-Organic
19UW-WB-04-03-A-LIwA	0.861610472798353	-0.550205598793435	0.877074357588347	dry	dry-Mineral
19UW-WB-04-03-A-pb-gDNA	0.403555391306655	-0.741959552997757	-0.201384657838432	dry	dry-Mineral
19UW-WB-04-03-A-SI	0.37142302541964	-0.620151915151537	-0.247269867869942	dry	dry-Mineral
19UW-WB-04-03-O-LIwA	0.352079488519469	-0.378313747654251	1.004255759659	dry	dry-Organic
19UW-WB-04-03-O-pb-gDNA	0.142714409140927	-0.508145348845759	-0.174521331828826	dry	dry-Organic
19UW-WB-04-03-O-SI	0.0264207647188391	-0.0759015610964234	0.0647155820127124	dry	dry-Organic
19UW-WB-04-09-O-LIwA	-0.278052298746574	-0.11045869620779	0.955994009569098	control	control-Organic
19UW-WB-04-09-O-pb-gDNA	-0.18811607283066	-0.230757245404055	0.0154791392915822	control	control-Organic
19UW-WB-04-09-O-SI	-0.209842762647709	-0.206575400952456	0.265101359118799	control	control-Organic
19UW-WB-05-02-A-LIwA	-0.945156971182909	-0.33938522250423	0.456773388007519	wet	wet-Mineral
19UW-WB-05-02-A-pb-gDNA	-1.12639504863728	-0.117075590674348	-0.161430591463144	wet	wet-Mineral
19UW-WB-05-02-A-SI	-0.971563825154436	-0.0709409087836074	-0.135840627260346	wet	wet-Mineral
19UW-WB-05-02-O-LIwA	0.590322382872147	0.159203585145426	0.980551358319886	wet	wet-Organic
19UW-WB-05-02-O-pb-gDNA	-0.299570562512166	0.22459766603398	0.150015397596842	wet	wet-Organic
19UW-WB-05-02-O-SI	0.17066980487045	0.195254737754064	0.371287607832249	wet	wet-Organic
19UW-WB-05-07-A-LIwA	-0.786937434855414	-0.119344965177342	0.379660638094167	dry	dry-Mineral
19UW-WB-05-07-A-pb-gDNA	0.18218200153464	1.51611532447	-1.46221771107686	dry	dry-Mineral
19UW-WB-05-07-A-SI	-0.00789484010450158	1.25633442934131	0.22737256930424	dry	dry-Mineral
19UW-WB-05-07-O-LIwA	0.930573399728523	0.442971577107249	0.568021016735085	dry	dry-Organic
19UW-WB-05-07-O-pb-gDNA	-0.134089381315169	1.10227023636713	0.00493076440664063	dry	dry-Organic
19UW-WB-05-07-O-SI	1.30616569468661	1.42381668691235	0.257452062343696	dry	dry-Organic
19UW-WB-05-08-A-LIwA	-0.78247763973622	-0.288816273343678	0.497062193451852	control	control-Mineral
19UW-WB-05-08-A-pb-gDNA	-1.026747085931	-0.458891332315165	-0.39503220321267	control	control-Mineral
19UW-WB-05-08-A-SI	-0.92648338648596	-0.320074637989994	-0.302941009565876	control	control-Mineral
19UW-WB-05-08-O-LIwA	0.249139145014927	-0.0717947653597787	0.849829261527509	control	control-Organic
19UW-WB-05-08-O-pb-gDNA	-0.507767862234439	-0.0521985013518159	0.124825102739764	control	control-Organic
19UW-WB-05-08-O-SI	-0.342910661791751	0.0971719878808049	0.209396001641113	control	control-Organic
19UW-WB-06-05-A-LIwA	-1.22585071568292	0.0342636526482472	0.220872256629233	wet	wet-Mineral
19UW-WB-06-05-A-pb-gDNA	-1.09294028766939	0.0141022024274177	-0.222426142290519	wet	wet-Mineral
19UW-WB-06-05-A-SI	-1.12176474918623	0.0303135957160806	-0.168200607943551	wet	wet-Mineral
19UW-WB-06-05-O-LIwA	-0.86443100539178	0.454499930769768	0.561393528151263	wet	wet-Organic
19UW-WB-06-05-O-pb-gDNA	-0.914756745974237	0.391980061045283	0.0662615087241268	wet	wet-Organic
19UW-WB-06-05-O-SI	-0.946620205034128	0.483459142837339	0.209552453298032	wet	wet-Organic
19UW-WB-06-08-A-LIwA	-1.10547947296167	0.255013489381157	0.128055861043652	dry	dry-Mineral
19UW-WB-06-08-A-pb-gDNA	-1.10045214695943	-0.128240857241983	-0.316271180768302	dry	dry-Mineral
19UW-WB-06-08-A-SI	-1.02296489463841	0.0707499484186833	-0.171436558955981	dry	dry-Mineral
19UW-WB-06-08-A-SI-duplicate	-1.05104435462352	0.0807077188976876	-0.170739249086637	dry	dry-Mineral
19UW-WB-06-08-O-LIwA	0.0147232469769052	0.520868882097358	0.494285722325161	dry	dry-Organic
19UW-WB-06-08-O-pb-gDNA	-1.19633552455357	-0.142387378903103	-0.520738342322215	dry	dry-Organic
19UW-WB-06-08-O-SI	0.258770891315764	0.853475377044671	0.0400238875901957	dry	dry-Organic
19UW-WB-06-10-A-LIwA	-1.19352907098782	0.0896249964990909	0.247724203555031	control	control-Mineral
19UW-WB-06-10-A-pb-gDNA	-0.986553307815095	-0.308783176513793	-0.166327848273666	control	control-Mineral
19UW-WB-06-10-A-SI	-0.979941073493781	-0.227874697396968	-0.201888985638793	control	control-Mineral
19UW-WB-06-10-O-LIwA	-0.980203550456074	0.69583958497017	0.398308376321641	control	control-Organic
19UW-WB-06-10-O-pb-gDNA	-1.17743773206139	0.0386558170401104	-0.0938525085017519	control	control-Organic
19UW-WB-06-10-O-SI	-1.17993066370564	0.480248605785891	0.0271598624594508	control	control-Organic
19UW-WB-07-02-O-LIwA	1.11178104322011	-0.0711472013726576	0.780280643664883	wet	wet-Organic
19UW-WB-07-02-O-pb-gDNA	0.764678907085634	-1.22083781891495	-0.19717353988843	wet	wet-Organic
19UW-WB-07-02-O-SI	0.845095403915722	-1.02129587748782	-0.131997169952098	wet	wet-Organic
19UW-WB-07-02-O-SI-duplicate	0.848231668470649	-1.00233884885514	-0.118592510271686	wet	wet-Organic
19UW-WB-07-05-O-LIwA	1.15992291333175	-0.0581712461851182	0.979924801384396	control	control-Organic
19UW-WB-07-05-O-pb-gDNA	0.814301036188793	-1.25421934429733	-0.213761182270261	control	control-Organic
19UW-WB-07-05-O-SI	0.86643274710493	-1.19385214086857	-0.0699110304989317	control	control-Organic
19UW-WB-07-06-O-LIwA	1.16413316049157	-0.00818617780715509	1.08838375634278	dry	dry-Organic
19UW-WB-07-06-O-pb-gDNA	0.862855688066081	-1.51898706689116	-0.474135568521801	dry	dry-Organic
19UW-WB-07-06-O-SI	1.04719178333519	-1.07506679495092	-0.221916178475547	dry	dry-Organic
19UW-WB-08-05-O-LIwA	0.76618836835001	-0.370815232919674	0.767256551250004	control	control-Organic
19UW-WB-08-05-O-pb-gDNA	0.291499774741641	-0.535653195628747	0.0673272936372028	control	control-Organic
19UW-WB-08-05-O-SI	0.346467198593739	-0.496867247015053	0.224380569893622	control	control-Organic
19UW-WB-08-06-O-LIwA	0.751687417269776	-0.579127102332996	0.671677044728556	wet	wet-Organic
19UW-WB-08-06-O-pb-gDNA	-0.0148084425403498	-0.966229717769058	-0.1762086526504	wet	wet-Organic
19UW-WB-08-06-O-SI	0.124247763474081	-0.595576237463428	0.0125907808782106	wet	wet-Organic
19UW-WB-08-10-O-LIwA	1.18475661588277	0.622618736642493	0.473888218926303	dry	dry-Organic
19UW-WB-08-10-O-pb-gDNA	0.953202687316067	-0.254070309186851	-1.06543374376677	dry	dry-Organic
19UW-WB-08-10-O-SI-duplicate	1.87628511625334	1.41280182427041	-0.533465151003785	dry	dry-Organic
19UW-WB-09-03-A-LIwA	-0.539175415130328	-0.128144672817386	0.622865700091552	wet	wet-Mineral
19UW-WB-09-03-A-pb-gDNA	-0.603822786335313	-0.209963745258878	-0.179905960606602	wet	wet-Mineral
19UW-WB-09-03-A-SI	-0.523448111925194	-0.157326132235921	-0.12011800788808	wet	wet-Mineral
19UW-WB-09-03-O-LIwA	-0.459047954374857	0.300031466593505	0.77599755014477	wet	wet-Organic
19UW-WB-09-03-O-pb-gDNA	-0.790109610798411	0.101201582273399	0.0227225608748293	wet	wet-Organic
19UW-WB-09-03-O-SI	-0.633809789398065	0.371493181866123	0.357923331317742	wet	wet-Organic
19UW-WB-09-08-A-LIwA	0.0343635315426454	0.206813010266997	0.568056530249002	dry	dry-Mineral
19UW-WB-09-08-A-pb-gDNA	-0.0111438481470288	-0.445434153791164	-0.459371868393343	dry	dry-Mineral
19UW-WB-09-08-A-SI	0.618671225448575	0.210792715368999	-0.0594627734793991	dry	dry-Mineral
19UW-WB-09-08-O-LIwA	0.522181511213059	0.723554778974331	0.585317671713432	dry	dry-Organic
19UW-WB-09-08-O-pb-gDNA	-0.41591002804334	0.0376640142475964	-0.150232825791673	dry	dry-Organic
19UW-WB-09-08-O-SI	1.16058386433768	1.22046842652294	-0.292838208748441	dry	dry-Organic
19UW-WB-09-09-A-LIwA	-0.73908644205993	-0.147151430905124	0.599299557629524	control	control-Mineral
19UW-WB-09-09-A-pb-gDNA	-0.68976965992512	-0.165009032114901	-0.0789102959557174	control	control-Mineral
19UW-WB-09-09-A-SI	-0.696948501509934	-0.192517349059667	-0.061798470230396	control	control-Mineral
19UW-WB-09-09-O-LIwA	-0.559308199747059	0.348345015706933	0.587372689728061	control	control-Organic
19UW-WB-09-09-O-pb-gDNA	-0.710902101320301	0.159351122089711	0.078812000173218	control	control-Organic
19UW-WB-09-09-O-SI	-0.697319971816459	0.235634109564577	0.259816973278435	control	control-Organic
19UW-WB-10-04-A-LIwA	-1.07235040765142	0.230702475867215	0.173179492308993	dry	dry-Mineral
19UW-WB-10-04-A-pb-gDNA	-0.910833352176494	0.284604956821592	-0.731358843283581	dry	dry-Mineral
19UW-WB-10-04-A-SI	-0.581212363367414	1.00031848565246	0.475393622222635	dry	dry-Mineral
19UW-WB-10-04-O-LIwA	0.264057351482996	0.783241211709004	0.609031061118132	dry	dry-Organic
19UW-WB-10-04-O-pb-gDNA	-0.759996681676042	0.538013529204525	-0.466366083682285	dry	dry-Organic
19UW-WB-10-04-O-SI	0.987340925032216	1.16697752304197	0.190305224491821	dry	dry-Organic
19UW-WB-10-05-A-LIwA	-1.37954614172293	0.17034537582522	0.275111036869919	wet	wet-Mineral
19UW-WB-10-05-A-pb-gDNA	-1.21387017957959	0.146609531566774	-0.116729584772872	wet	wet-Mineral
19UW-WB-10-05-A-SI	-1.19633906055491	0.193023879201039	-0.163953186551871	wet	wet-Mineral
19UW-WB-10-05-O-LIwA	-1.0887362315641	0.55036370873869	0.367931268221777	wet	wet-Organic
19UW-WB-10-05-O-pb-gDNA	-1.12368638970375	0.468783654509144	-0.0568261229266701	wet	wet-Organic
19UW-WB-10-05-O-SI	-1.04604380731044	0.515196924303202	0.0685018522369775	wet	wet-Organic
19UW-WB-10-07-A-LIwA	-1.2378439362736	-0.0807931148837584	0.435454835915521	control	control-Mineral
19UW-WB-10-07-A-pb-gDNA	-0.875509827824464	-0.155943490838822	-0.158177252842408	control	control-Mineral
19UW-WB-10-07-A-SI	-0.73197918451117	-0.205911950353633	-0.229939077190653	control	control-Mineral
19UW-WB-10-07-O-LIwA	-0.963118502814124	0.493514844955312	0.446547645137958	control	control-Organic
19UW-WB-10-07-O-pb-gDNA	-1.18343395491717	0.55539655963873	-0.090740151896966	control	control-Organic
19UW-WB-10-07-O-SI	-1.15861379221936	0.629997681582316	0.144042638189401	control	control-Organic
19UW-WB-11-03-A-LIwA	-0.71713013736113	-0.543421189580233	0.0384427865705462	wet	wet-Mineral
19UW-WB-11-03-A-pb-gDNA	-0.413241280174159	-0.572062361327232	-0.188009856622894	wet	wet-Mineral
19UW-WB-11-03-O-LIwA	0.704613254935309	-0.0369371351655878	0.840808308103348	wet	wet-Organic
19UW-WB-11-03-O-pb-gDNA	-0.0450561361201598	-0.193108865088742	0.0803168383759839	wet	wet-Organic
19UW-WB-11-03-O-SI	0.144615252099074	-0.247765335935127	0.328519379494364	wet	wet-Organic
19UW-WB-11-03-O-SI-duplicate	0.150580783707017	-0.237936640810872	0.271631936112537	wet	wet-Organic
19UW-WB-11-09-O-LIwA	0.131387651652086	-0.391758414205703	0.854934451946319	control	control-Organic
19UW-WB-11-09-O-pb-gDNA	-0.341127124581399	-0.524078545949614	-0.100038951221009	control	control-Organic
19UW-WB-11-09-O-SI	-0.521074496533644	-0.528697499353199	-0.0582144552875665	control	control-Organic
19UW-WB-11-10-A-LIwA	1.02386831441889	0.0855477807094411	0.0487744658455745	dry	dry-Mineral
19UW-WB-11-10-A-pb-gDNA	-0.0522822939314838	-0.11519843410995	-0.465570745745421	dry	dry-Mineral
19UW-WB-11-10-A-SI	1.36898740991366	1.08279660683139	0.00303776896174959	dry	dry-Mineral
19UW-WB-11-10-O-LIwA	1.05218100350726	-0.00129786418530999	0.0726570223691965	dry	dry-Organic
19UW-WB-11-10-O-pb-gDNA	-0.0587989095324912	0.116071177178258	-0.63643033400925	dry	dry-Organic
19UW-WB-11-10-O-SI	1.25836971245751	1.19914524676777	-0.180173832984241	dry	dry-Organic
19UW-WB-12-02-O-LIwA	0.732215126361387	1.1456425106974	0.598605391535171	dry	dry-Organic
19UW-WB-12-02-O-SI	1.70328723145743	2.04084602444446	0.447504363586236	dry	dry-Organic
19UW-WB-12-05-O-LIwA	-0.555339415295538	0.511073023434238	0.767726569297706	wet	wet-Organic
19UW-WB-12-05-O-pb-gDNA	-0.635305743835021	-0.473806855176398	0.393965580539024	wet	wet-Organic
19UW-WB-12-05-O-SI	-0.410669131866186	-0.200688673009824	0.397445837286074	wet	wet-Organic
19UW-WB-12-08-O-LIwA	-1.02823059337749	0.558821142638551	0.531902063915699	control	control-Organic
19UW-WB-12-08-O-pb-gDNA	-1.08873712631147	0.437926508712263	-0.493556451353373	control	control-Organic
19UW-WB-12-08-O-SI	-0.9875974135603	0.692011107423484	0.063242802409992	control	control-Organic
19UW-WB-13-03-O-LIwA	1.17413232355781	-0.449408740135555	0.564290216655483	dry	dry-Organic
19UW-WB-13-03-O-pb-gDNA	0.314721228923416	-0.829647709253196	0.110243265291524	dry	dry-Organic
19UW-WB-13-03-O-SI	0.865205314732508	0.577136584997901	0.251854620558531	dry	dry-Organic
19UW-WB-13-07-O-LIwA	-0.192900071049006	-0.679585491106781	0.300895004876973	wet	wet-Organic
19UW-WB-13-07-O-pb-gDNA	0.144629140590168	-0.944493170308146	0.186315451086083	wet	wet-Organic
19UW-WB-13-07-O-SI	0.256908625480557	-0.924752729489677	0.382928036027584	wet	wet-Organic
19UW-WB-13-08-O-LIwA	0.550851326929467	-0.238214356244596	0.809738279157424	control	control-Organic
19UW-WB-13-08-O-pb-gDNA	-0.215104726699792	-0.496625220845114	0.308599786768717	control	control-Organic
19UW-WB-13-08-O-SI	0.438787548277392	0.62825627347736	0.261350759003242	control	control-Organic
19UW-WB-14-04-A-LIwA	-0.184858385019725	-0.211940060523952	0.785511895012235	wet	wet-Mineral
19UW-WB-14-04-A-pb-gDNA	-0.0581082031146841	-0.723340673565006	-0.0588196821577512	wet	wet-Mineral
19UW-WB-14-04-A-SI	-0.012967730307076	-0.608098476618036	0.0108116637876567	wet	wet-Mineral
19UW-WB-14-04-O-LIwA	0.546564670032401	-0.158049956423541	0.894427997229348	wet	wet-Organic
19UW-WB-14-04-O-pb-gDNA	-0.0120731956795685	-0.544561507920653	0.246207998003023	wet	wet-Organic
19UW-WB-14-04-O-SI	0.221325859580451	-0.213644792429438	0.260244618306373	wet	wet-Organic
19UW-WB-14-06-O-LIwA	0.267725022999022	-0.411589754642876	0.594401439389058	control	control-Organic
19UW-WB-14-06-O-pb-gDNA	-0.0860840010529221	-0.944398361745301	-0.0941707728024306	control	control-Organic
19UW-WB-14-06-O-SI	0.0608898789807763	-0.563759926123532	0.156308261067657	control	control-Organic
19UW-WB-14-07-A-LIwA	0.652686264488112	0.579071915171003	-0.0878881395193191	dry	dry-Mineral
19UW-WB-14-07-A-pb-gDNA	0.168442048703006	-0.410770212076149	-1.46435170331703	dry	dry-Mineral
19UW-WB-14-07-A-SI	0.612473339523132	0.723373374375669	-0.595016175330788	dry	dry-Mineral
19UW-WB-14-07-O-LIwA	1.52171753206203	0.545489982913965	-0.184787217171935	dry	dry-Organic
19UW-WB-14-07-O-pb-gDNA	-0.194964740123125	-0.00628058859050399	0.405972108030076	dry	dry-Organic
19UW-WB-14-07-O-SI	1.69203863177929	1.10843515799041	0.530182477343968	dry	dry-Organic
19UW-WB-15-02-O-LIwA	1.00673082636419	-0.0948087516953846	0.47883514025133	wet	wet-Organic
19UW-WB-15-02-O-pb-gDNA	0.0872180452345804	-0.284837969515713	0.0872812978723213	wet	wet-Organic
19UW-WB-15-02-O-SI	0.198836696810015	-0.150129581107999	0.115733825421211	wet	wet-Organic
19UW-WB-15-03-O-LIwA	1.3626091418597	-0.246337440787881	0.186866867524751	dry	dry-Organic
19UW-WB-15-03-O-pb-gDNA	0.592141298084863	-0.424873766032515	-0.249249981788391	dry	dry-Organic
19UW-WB-15-03-O-SI	1.12796082864681	0.274996510150521	-0.116943192653903	dry	dry-Organic
19UW-WB-15-09-A-LIwA	1.07946522101901	-0.366483539597248	-0.0148566495596386	control	control-Mineral
19UW-WB-15-09-A-pb-gDNA	0.692990740120438	-0.490161664270182	-0.248148140566122	control	control-Mineral
19UW-WB-15-09-A-SI	0.714173323737214	-0.429461933685612	-0.0375420686713461	control	control-Mineral
19UW-WB-15-09-O-LIwA	1.1587842922776	-0.1030372499344	0.756345848730694	control	control-Organic
19UW-WB-15-09-O-pb-gDNA	0.42939800019783	-0.346871500504986	0.101767240407629	control	control-Organic
19UW-WB-15-09-O-SI	0.630633150329178	-0.346318887938829	0.130549488369796	control	control-Organic
19UW-WB-16-02-A-LIwA	0.03593648697003	-0.62281515631017	0.503084886804524	control	control-Mineral
19UW-WB-16-02-A-pb-gDNA	0.14487468099462	-0.817220098699288	-0.238695092101763	control	control-Mineral
19UW-WB-16-02-A-SI	0.182894489310494	-0.586168843231987	-0.222287258334507	control	control-Mineral
19UW-WB-16-02-O-LIwA	0.0239387538963692	-0.0803471050548757	0.8736641354023	control	control-Organic
19UW-WB-16-02-O-pb-gDNA	-0.00086260029061025	-0.481616529117908	0.0379106718881091	control	control-Organic
19UW-WB-16-02-O-SI	0.0879047359943027	-0.371307137999752	0.164313034150053	control	control-Organic
19UW-WB-16-03-A-LIwA	-0.196778092764311	-0.111794376510741	0.642673339019079	wet	wet-Mineral
19UW-WB-16-03-A-pb-gDNA	-0.37769922433735	-0.342250847620068	-0.0394590104594979	wet	wet-Mineral
19UW-WB-16-03-A-SI	-0.337787487416428	-0.230149003953995	-0.0132600644038258	wet	wet-Mineral
19UW-WB-16-03-O-LIwA	-0.0755684564126383	0.103797737053187	0.775381500494045	wet	wet-Organic
19UW-WB-16-03-O-pb-gDNA	-0.403253752366773	-0.0367570589322595	0.108809785136679	wet	wet-Organic
19UW-WB-16-03-O-SI	-0.270110380044779	0.0802304663469262	0.377696940661437	wet	wet-Organic
19UW-WB-16-09-A-LIwA	0.0404597254089918	-0.396482802735852	0.517201730936504	dry	dry-Mineral
19UW-WB-16-09-A-pb-gDNA	-0.223800978424785	-0.589238517658949	-0.449462818030927	dry	dry-Mineral
19UW-WB-16-09-A-SI	0.11115050240804	0.0520057984929133	-0.387894169227124	dry	dry-Mineral
19UW-WB-16-09-O-LIwA	1.02929819532987	0.381502383017027	0.275255109932179	dry	dry-Organic
19UW-WB-16-09-O-pb-gDNA	-0.250601315463527	0.50080020681337	-0.479012985514945	dry	dry-Organic
19UW-WB-16-09-O-SI	1.26421210549811	1.11927229489903	-0.0335779919672665	dry	dry-Organic
19UW-WB-17-01-O-LIwA	1.5672215899692	0.283859013320783	0.671944389255046	dry	dry-Organic
19UW-WB-17-01-O-pb-gDNA	1.37141429145446	-0.952230257940644	-0.256123813563761	dry	dry-Organic
19UW-WB-17-01-O-SI	1.62938178734596	0.755217536963939	-0.148526359572636	dry	dry-Organic
19UW-WB-17-02-O-LIwA	0.323919364719459	0.0608136331071454	1.04414508778694	control	control-Organic
19UW-WB-17-02-O-pb-gDNA	0.280950232915783	-0.794932260334268	0.584824438691309	control	control-Organic
19UW-WB-17-02-O-SI	0.182378773984959	0.328002720765881	0.471140195820847	control	control-Organic
19UW-WB-17-07-O-LIwA	0.940001156030407	-0.00989864702773437	0.77653201005085	wet	wet-Organic
19UW-WB-17-07-O-pb-gDNA	0.808775440508878	-1.16572651196482	-0.307707181625441	wet	wet-Organic
19UW-WB-17-07-O-SI	0.795054178035303	-0.731382809104516	0.0164683079865874	wet	wet-Organic
19UW-WB-18-05-A-LIwA	0.904962210152539	-0.479714444406847	0.680500682243071	dry	dry-Mineral
19UW-WB-18-05-A-pb-gDNA	-0.715493697605899	0.101464344023449	-0.906544938873316	dry	dry-Mineral
19UW-WB-18-05-A-SI	0.5679130829438	1.45101781634053	0.10375332043195	dry	dry-Mineral
19UW-WB-18-05-O-LIwA	1.28202132348483	-0.169992313826365	0.507828471497459	dry	dry-Organic
19UW-WB-18-05-O-SI	1.27204547657503	1.22215454076508	0.322536543174547	dry	dry-Organic
19UW-WB-18-08-A-LIwA	-0.318211729690147	-0.518835385589984	0.584055247997104	control	control-Mineral
19UW-WB-18-08-A-pb-gDNA	-0.625409612338885	-0.0951914782938292	-0.173154286370653	control	control-Mineral
19UW-WB-18-08-A-SI	-0.578873136197111	-0.0277862853396817	-0.00129613803724505	control	control-Mineral
19UW-WB-18-08-O-LIwA	0.528639289002747	-0.173408003226546	0.677861361460281	control	control-Organic
19UW-WB-18-08-O-pb-gDNA	0.100972953777128	-0.131255381998819	0.136182910071679	control	control-Organic
19UW-WB-18-08-O-SI	0.10781704385058	-0.042102692015451	0.205296222883205	control	control-Organic
19UW-WB-18-09-A-LIwA	-0.2361401148986	-0.319577398352736	0.477844549909605	wet	wet-Mineral
19UW-WB-18-09-A-pb-gDNA	-0.727107269058306	0.0806973361705837	-0.0249642976762707	wet	wet-Mineral
19UW-WB-18-09-A-SI	-0.722309641092518	-0.0537217905965565	0.0829522039125252	wet	wet-Mineral
19UW-WB-18-09-O-LIwA	0.505343318811176	-0.393734277149911	0.705348947527571	wet	wet-Organic
19UW-WB-18-09-O-pb-gDNA	-0.128335524699147	-0.0509449252527206	0.0570038587159062	wet	wet-Organic
19UW-WB-18-09-O-SI	0.069249874835942	-0.0627542261539281	0.171841079499395	wet	wet-Organic
19UW-WB-19-02-A-LIwA	0.851883688846135	-0.663211864426229	0.468934302518876	control	control-Mineral
19UW-WB-19-02-A-pb-gDNA	0.431918746881308	-0.482367269745364	-0.177143699642798	control	control-Mineral
19UW-WB-19-02-A-SI	0.446122280364	-0.327202989814523	-0.11204600137181	control	control-Mineral
19UW-WB-19-02-O-LIwA	0.117382451277625	0.0649298135912968	0.867815425168348	control	control-Organic
19UW-WB-19-02-O-pb-gDNA	-0.0703262369809684	0.496216092817647	0.278270626375785	control	control-Organic
19UW-WB-19-02-O-SI	-0.130886566912385	0.564588719112866	0.368830883355681	control	control-Organic
19UW-WB-19-03-A-LIwA	0.968846922120701	-0.346387334911525	0.225605396005277	wet	wet-Mineral
19UW-WB-19-03-A-pb-gDNA	0.435725173295719	-0.369283164666682	-0.251290284079232	wet	wet-Mineral
19UW-WB-19-03-A-SI	0.492654313857093	-0.340916880389949	-0.141372395712842	wet	wet-Mineral
19UW-WB-19-03-O-LIwA	0.68262928350817	-0.201784451456144	1.0086195420281	wet	wet-Organic
19UW-WB-19-03-O-pb-gDNA	0.254323356002748	0.333661334893168	0.190251228839096	wet	wet-Organic
19UW-WB-19-03-O-SI	0.533137935224858	0.387283875741071	0.598993488591872	wet	wet-Organic
19UW-WB-19-07-A-LIwA	1.04905732144159	-0.453299625615695	0.279575441161686	dry	dry-Mineral
19UW-WB-19-07-A-pb-gDNA	0.397591052002955	-0.463332901751168	-0.33934604633478	dry	dry-Mineral
19UW-WB-19-07-A-SI	0.687234085134322	-0.102543401311327	0.0333357109860334	dry	dry-Mineral
19UW-WB-19-07-A-SI-duplicate	0.649073505251633	-0.14286741390571	0.014417948714217	dry	dry-Mineral
19UW-WB-19-07-O-LIwA	1.23694553422386	-0.0552936310159156	0.596272785018768	dry	dry-Organic
19UW-WB-19-07-O-pb-gDNA	0.44284126252635	0.125148609529424	-0.563497489613025	dry	dry-Organic
19UW-WB-19-07-O-SI	1.30351372119334	0.69070800629727	0.160962268917529	dry	dry-Organic
