# Supplementary material for: Experimentally determined traits shape bacterial community composition one and five years following wildfire
Source: Nat Ecol Evol. 2023 Jul 31;7(9):1419–31. doi: 10.1038/s41559-023-02135-4 (PMC10482699; doi:10.1038/s41559-023-02135-4)
Supplement: Source Data Fig. 4 — Statistical source data. [file 41559_2023_2135_MOESM9_ESM.xls]

## Sheet: Johnson_SourceData_Fig4A
Burn_Severity_Index	TotalAbundance	Org_or_Min	Years_Since_Fire	LinearFit
2.53	0.00196636	M	1	0.0163598
2.53	0.00107668	O	1	0.0163598
2.86755	0.0037938	M	1	0.017817
2.86755	0.017397	O	1	0.017817
1.91	0.00150006	M	1	0.0136833
1.91	0.0118168	O	1	0.0136833
3.275	0.0397021	M	1	0.0195759
3.275	0.0218259	O	1	0.0195759
2.79455	0.00321776	M	1	0.0175019
2.79455	0.00504005	O	1	0.0175019
2.725	0.00731294	M	1	0.0172016
2.725	0.0038166	O	1	0.0172016
3.45	0.0365583	M	1	0.0203314
3.45	0.0768648	O	1	0.0203314
3.125	0.00695471	M	1	0.0189284
3.125	0.0135374	O	1	0.0189284
2.5475	0.00294809	M	1	0.0164354
2.5475	0.000177282	O	1	0.0164354
2.5125	0.0019649	M	1	0.0162843
2.5125	0.0107875	O	1	0.0162843
2.15	0.00506901	M	1	0.0147194
2.15	0.0251471	O	1	0.0147194
3.50211	0.0147125	M	1	0.0205563
3.50211	0.0136519	O	1	0.0205563
0	0.00781853	O	1	0.00543802
0	0.000772258	M	1	0.00543802
0	0.0047225	O	1	0.00543802
0	0.0106926	M	1	0.00543802
0	0.0109485	O	1	0.00543802
0	0.00425668	O	1	0.00543802
3.3925	0.00987939	M	1	0.0200832
3.3925	0.00850634	O	1	0.0200832
4	0.00385125	M	1	0.0227057
4	0.00338627	M	1	0.0227057
4	0.00483572	O	1	0.0227057
2.20568	0.0016129	M	1	0.0149598
2.20568	0.00222009	O	1	0.0149598
4	0.0260293	M	1	0.0227057
4	0.0376254	O	1	0.0227057
3.35	0.0680685	M	1	0.0198997
3.35	0.0365679	O	1	0.0198997
2.7	0.0821084	M	1	0.0170937
2.7	0.0880114	O	1	0.0170937
1.78681	0.0101156	M	1	0.0131515
1.78681	0.0161181	O	1	0.0131515
2.175	0.00258787	M	1	0.0148273
2.175	0	O	1	0.0148273
3.725	0.0489272	M	1	0.0215185
3.725	0.0317271	O	1	0.0215185
2.7675	0.0466415	M	1	0.0173851
2.7675	0.0136321	O	1	0.0173851
1.2725	0.00182301	M	1	0.0109313
1.2725	0.00215015	O	1	0.0109313
2.9601	0.00478282	M	1	0.0182165
2.9601	0.0104864	O	1	0.0182165
2.6775	0.00647646	M	1	0.0169966
2.6775	0.00258516	O	1	0.0169966
3.815	0.0113136	M	1	0.0219071
0	0.00741453	M	1	0.00543802
0	0	O	1	0.00543802
0	0.00706845	M	1	0.00543802
0	0.00542204	O	1	0.00543802
0	0.00775194	M	1	0.00543802
0	0.00363274	O	1	0.00543802
0	0.0131313	M	1	0.00543802
0	0.00794247	O	1	0.00543802
3.3925	0.00208761	M	5	0.0139202
3.3925	0.0158446	O	5	0.0139202
4	0.0118568	M	5	0.0165428
4	0.00249445	M	5	0.0165428
4	0.00112316	O	5	0.0165428
2.20568	0.00160858	M	5	0.00879683
2.20568	0.000477256	O	5	0.00879683
4	0.00824595	M	5	0.0165428
4	0.0157603	O	5	0.0165428
3.35	0.00473576	M	5	0.0137368
3.35	0.0685014	O	5	0.0137368
2.7	0.0155569	M	5	0.0109308
2.7	0.038032	O	5	0.0109308
1.78681	0.00168717	M	5	0.00698857
1.78681	0.00644911	O	5	0.00698857
2.175	0.00352889	M	5	0.00866438
2.175	0.000611639	O	5	0.00866438
3.725	0.0221254	M	5	0.0153556
3.725	0.0216715	O	5	0.0153556
2.7675	0.00338428	M	5	0.0112222
2.7675	0.00225318	O	5	0.0112222
1.2725	0.00639789	M	5	0.00476836
1.2725	0.0079815	O	5	0.00476836
2.9601	0.00153196	M	5	0.0120536
2.9601	0.0154969	O	5	0.0120536
2.6775	0.00114685	M	5	0.0108336
2.6775	0.00451671	O	5	0.0108336
3.815	0.00940173	M	5	0.0157441
2.53	0.0054197	M	5	0.0101969
2.53	0.0133654	O	5	0.0101969
2.86755	0.00299042	M	5	0.011654
2.86755	0.00856012	O	5	0.011654
1.91	0.008777	M	5	0.00752039
1.91	0.00502814	O	5	0.00752039
3.275	0.020376	M	5	0.013413
3.275	0.0484658	O	5	0.013413
2.79455	0.00656414	M	5	0.0113389
2.79455	0.0195439	O	5	0.0113389
2.725	0.00268794	M	5	0.0110387
2.725	0.00907061	O	5	0.0110387
3.45	0.0129285	M	5	0.0141684
3.45	0.0360964	O	5	0.0141684
3.125	0.00768582	M	5	0.0127654
3.125	0.0182405	O	5	0.0127654
2.5475	0.00115289	M	5	0.0102724
2.5475	0.000815277	O	5	0.0102724
2.5125	0.00146282	M	5	0.0101213
2.5125	0.00436022	O	5	0.0101213
2.15	0.00294896	M	5	0.00855645
2.15	0.00560261	O	5	0.00855645
3.50211	0.00660058	M	5	0.0143934
3.50211	0.01939	O	5	0.0143934
0	0.00215778	M	5	-0.000724923
0	0.00126981	O	5	-0.000724923
0	0.00266539	M	5	-0.000724923
0	0.000972605	O	5	-0.000724923
0	0.000442103	M	5	-0.000724923
0	0.00137336	O	5	-0.000724923
0	0.0014395	M	5	-0.000724923
0	0.00232623	O	5	-0.000724923
0	0.000687859	O	5	-0.000724923
0	0.00299667	M	5	-0.000724923
0	0.00639492	O	5	-0.000724923
0	0.00461007	M	5	-0.000724923
0	0.00171939	O	5	-0.000724923
0	0.00203039	O	5	-0.000724923

## Sheet: Johnson_SourceData_Fig4B
Burn_Severity_Index	TotalAbundance	Org_or_Min	Years_Since_Fire	LinearFit
2.53	0.0151617	M	1	0.0792273
2.53	0.0430089	O	1	0.0792273
2.86755	0.0258871	M	1	0.0892009
2.86755	0.205076	O	1	0.0892009
1.91	0.0181179	M	1	0.060908
1.91	0.0754013	O	1	0.060908
3.275	0.179674	M	1	0.10124
3.275	0.299298	O	1	0.10124
2.79455	0.00889403	M	1	0.0870439
2.79455	0.0558077	O	1	0.0870439
2.725	0.0476901	M	1	0.084989
2.725	0.0287008	O	1	0.084989
3.45	0.0711525	M	1	0.106411
3.45	0.153558	O	1	0.106411
3.125	0.0248287	M	1	0.096808
3.125	0.252955	O	1	0.096808
2.5475	0.0121567	M	1	0.0797444
2.5475	0.0319752	O	1	0.0797444
2.5125	0.00308286	M	1	0.0787102
2.5125	0.0477189	O	1	0.0787102
2.15	0.0162437	M	1	0.0679993
2.15	0.0283492	O	1	0.0679993
3.50211	0.10476	M	1	0.10795
3.50211	0.0986051	O	1	0.10795
0	0.0184846	O	1	0.00447257
0	0.0125768	M	1	0.00447257
0	0.0398039	O	1	0.00447257
0	0.0202916	M	1	0.00447257
0	0.0290044	O	1	0.00447257
0	0.0648294	O	1	0.00447257
3.3925	0.0191593	M	1	0.104712
3.3925	0.0969476	O	1	0.104712
4	0.154101	M	1	0.122662
4	0.00621589	M	1	0.122662
4	0.13565	O	1	0.122662
2.20568	0.0027571	M	1	0.0696446
2.20568	0.0086767	O	1	0.0696446
4	0.0531606	M	1	0.122662
4	0.136464	O	1	0.122662
3.35	0.151629	M	1	0.103456
3.35	0.0947875	O	1	0.103456
2.7	0.128312	M	1	0.0842504
2.7	0.0952931	O	1	0.0842504
1.78681	0.009601	M	1	0.0572679
1.78681	0.119954	O	1	0.0572679
2.175	0.0431377	M	1	0.068738
2.175	0.0211572	O	1	0.068738
3.725	0.0936273	M	1	0.114536
3.725	0.430858	O	1	0.114536
2.7675	0.0574999	M	1	0.0862448
2.7675	0.0400457	O	1	0.0862448
1.2725	0.0103825	M	1	0.0420715
1.2725	0.0630409	O	1	0.0420715
2.9601	0.0118076	M	1	0.0919357
2.9601	0.134781	O	1	0.0919357
2.6775	0.0673353	M	1	0.0835855
2.6775	0.0386491	O	1	0.0835855
3.815	0.291735	M	1	0.117196
0	0.00988604	M	1	0.00447257
0	0.0288555	O	1	0.00447257
0	0.00905258	M	1	0.00447257
0	0.024297	O	1	0.00447257
0	0.00833542	M	1	0.00447257
0	0.0199801	O	1	0.00447257
0	0.0162815	M	1	0.00447257
0	0.0199229	O	1	0.00447257
3.3925	0.00564682	M	5	0.0200862
3.3925	0.0122014	O	5	0.0200862
4	0.0230184	M	5	0.0207503
4	0.00697078	M	5	0.0207503
4	0.0348822	O	5	0.0207503
2.20568	0.00525469	M	5	0.0187889
2.20568	0.0114243	O	5	0.0187889
4	0.00892463	M	5	0.0207503
4	0.0381723	O	5	0.0207503
3.35	0.0535812	M	5	0.0200397
3.35	0.0303823	O	5	0.0200397
2.7	0.0191501	M	5	0.0193292
2.7	0.022217	O	5	0.0193292
1.78681	0.00925037	M	5	0.018331
1.78681	0.0247938	O	5	0.018331
2.175	0.00429503	M	5	0.0187553
2.175	0.00489312	O	5	0.0187553
3.725	0.0289788	M	5	0.0204497
3.725	0.0203008	O	5	0.0204497
2.7675	0.00542213	M	5	0.019403
2.7675	0.00496669	O	5	0.019403
1.2725	0.00170396	M	5	0.0177688
1.2725	0.0263315	O	5	0.0177688
2.9601	0.00859306	M	5	0.0196135
2.9601	0.0285092	O	5	0.0196135
2.6775	0.00309651	M	5	0.0193046
2.6775	0.0117176	O	5	0.0193046
3.815	0.0135208	M	5	0.020548
2.53	0.0221814	M	5	0.0191434
2.53	0.0375092	O	5	0.0191434
2.86755	0.0196014	M	5	0.0195124
2.86755	0.0347586	O	5	0.0195124
1.91	0.0261	M	5	0.0184657
1.91	0.0199568	O	5	0.0184657
3.275	0.0214057	M	5	0.0199578
3.275	0.0258432	O	5	0.0199578
2.79455	0.00150038	M	5	0.0194326
2.79455	0.0395247	O	5	0.0194326
2.725	0.00836976	M	5	0.0193565
2.725	0.0096547	O	5	0.0193565
3.45	0.0246733	M	5	0.020149
3.45	0.0339821	O	5	0.020149
3.125	0.0254573	M	5	0.0197938
3.125	0.0275737	O	5	0.0197938
2.5475	0.0039334	M	5	0.0191625
2.5475	0.00567558	O	5	0.0191625
2.5125	0.0058017	M	5	0.0191243
2.5125	0.0231092	O	5	0.0191243
2.15	0.0181452	M	5	0.018728
2.15	0.0291469	O	5	0.018728
3.50211	0.0162494	M	5	0.020206
3.50211	0.0343258	O	5	0.020206
0	0.00511365	M	5	0.0163778
0	0.0111847	O	5	0.0163778
0	0.00847534	M	5	0.0163778
0	0.024072	O	5	0.0163778
0	0.0065947	M	5	0.0163778
0	0.0154257	O	5	0.0163778
0	0.00730994	M	5	0.0163778
0	0.0144835	O	5	0.0163778
0	0.0188916	O	5	0.0163778
0	0.0237287	M	5	0.0163778
0	0.0313075	O	5	0.0163778
0	0.0168395	M	5	0.0163778
0	0.022696	O	5	0.0163778
0	0.0545904	O	5	0.0163778

## Sheet: Johnson_SourceData_Fig4C
Burn_Severity_Index	TotalAbundance	Org_or_Min	Years_Since_Fire	LinearFit
2.53	0.00398448	M	1	0.00850687
2.53	0.0151899	O	1	0.00850687
2.86755	0.000260359	M	1	0.00903764
2.86755	0.00908751	O	1	0.00903764
1.91	0.00410172	M	1	0.00753196
1.91	0.00250295	O	1	0.00753196
3.275	0.0150984	M	1	0.00967833
3.275	0.0139461	O	1	0.00967833
2.79455	0.00197043	M	1	0.00892285
2.79455	0.000600801	O	1	0.00892285
2.725	0.00398887	M	1	0.00881349
2.725	0.00788764	O	1	0.00881349
3.45	0.018691	M	1	0.0099535
3.45	0.0331279	O	1	0.0099535
3.125	0.00463647	M	1	0.00944246
3.125	0.0045968	O	1	0.00944246
2.5475	0.00364371	M	1	0.00853439
2.5475	0.00198234	O	1	0.00853439
2.5125	0.000982451	M	1	0.00847935
2.5125	0.00237973	O	1	0.00847935
2.15	0.00741969	M	1	0.00790935
2.15	0	O	1	0.00790935
3.50211	0.00718249	M	1	0.0100354
3.50211	0.000370975	O	1	0.0100354
0	0	O	1	0.00452862
0	0.0055529	M	1	0.00452862
0	0.00598183	O	1	0.00452862
0	0.00261239	M	1	0.00452862
0	0.00281273	O	1	0.00452862
0	0.00311757	O	1	0.00452862
3.3925	0.0222286	M	1	0.00986309
3.3925	0.00293407	O	1	0.00986309
4	0.00402318	M	1	0.0108183
4	0.00405115	M	1	0.0108183
4	0.00463679	O	1	0.0108183
2.20568	0.00307417	M	1	0.0079969
2.20568	0.00472534	O	1	0.0079969
4	0.0167955	M	1	0.0108183
4	0.0151561	O	1	0.0108183
3.35	0.021593	M	1	0.00979626
3.35	0.00709304	O	1	0.00979626
2.7	0.0284111	M	1	0.00877418
2.7	0.0214327	O	1	0.00877418
1.78681	0.0126566	M	1	0.00733825
1.78681	0.00196998	O	1	0.00733825
2.175	0.00312906	M	1	0.00794866
2.175	0.000223491	O	1	0.00794866
3.725	0.0581168	M	1	0.0103859
3.725	0.00913783	O	1	0.0103859
2.7675	0.0268254	M	1	0.00888032
2.7675	0.000242996	O	1	0.00888032
1.2725	0.00251749	M	1	0.00652954
1.2725	0.00117445	O	1	0.00652954
2.9601	0.0085111	M	1	0.00918317
2.9601	0.00177936	O	1	0.00918317
2.6775	0.00856172	M	1	0.0087388
2.6775	0.0046753	O	1	0.0087388
3.815	0.0119422	M	1	0.0105274
0	0.00434803	M	1	0.00452862
0	0.00173337	O	1	0.00452862
0	0.0109127	M	1	0.00452862
0	0.00373892	O	1	0.00452862
0	0.0090856	M	1	0.00452862
0	0.000292963	O	1	0.00452862
0	0.00399958	M	1	0.00452862
0	0.00714155	O	1	0.00452862
3.3925	0.00482546	M	5	0.00662457
3.3925	0.00134044	O	5	0.00662457
4	0.00519652	M	5	0.00757982
4	0.00399795	M	5	0.00757982
4	0.00673898	O	5	0.00757982
2.20568	0.00509383	M	5	0.00475838
2.20568	0.00155108	O	5	0.00475838
4	0.000542943	M	5	0.00757982
4	0.00622968	O	5	0.00757982
3.35	0.0211014	M	5	0.00655774
3.35	0.00462799	O	5	0.00655774
2.7	0.00200735	M	5	0.00553566
2.7	0.00467727	O	5	0.00553566
1.78681	0.00453792	M	5	0.00409973
1.78681	0.00571989	O	5	0.00409973
2.175	0.00273954	M	5	0.00471014
2.175	0.000214074	O	5	0.00471014
3.725	0.0155682	M	5	0.0071474
3.725	0.00570497	O	5	0.0071474
2.7675	0.00458515	M	5	0.0056418
2.7675	0.00479709	O	5	0.0056418
1.2725	0.00138246	M	5	0.00329102
1.2725	0.00261077	O	5	0.00329102
2.9601	0.00487762	M	5	0.00594466
2.9601	0.00241935	O	5	0.00594466
2.6775	0.00923218	M	5	0.00550028
2.6775	0.00392309	O	5	0.00550028
3.815	0.00513493	M	5	0.00728892
2.53	0.00928779	M	5	0.00526835
2.53	0.00252525	O	5	0.00526835
2.86755	0.00154978	M	5	0.00579912
2.86755	0.00294319	O	5	0.00579912
1.91	0.00788197	M	5	0.00429344
1.91	0.000823192	O	5	0.00429344
3.275	0.00471057	M	5	0.00643981
3.275	0.00335882	O	5	0.00643981
2.79455	0.00306327	M	5	0.00568433
2.79455	0.00731075	O	5	0.00568433
2.725	0.0079764	M	5	0.00557497
2.725	0.004123	O	5	0.00557497
3.45	0.0110252	M	5	0.00671498
3.45	0.00922152	O	5	0.00671498
3.125	0.0167823	M	5	0.00620395
3.125	0.00369069	O	5	0.00620395
2.5475	0	M	5	0.00529587
2.5475	0.00166191	O	5	0.00529587
2.5125	0.00785957	M	5	0.00524083
2.5125	0.00107329	O	5	0.00524083
2.15	0.00517573	M	5	0.00467083
2.15	0.0074368	O	5	0.00467083
3.50211	0.00369633	M	5	0.00679692
3.50211	0.00162188	O	5	0.00679692
0	0.00354704	M	5	0.0012901
0	0.00238306	O	5	0.0012901
0	0.00239586	M	5	0.0012901
0	0.00343113	O	5	0.0012901
0	0.00482629	M	5	0.0012901
0	0.00289386	O	5	0.0012901
0	0.00420603	M	5	0.0012901
0	0.00224315	O	5	0.0012901
0	0.00144942	O	5	0.0012901
0	0.00960157	M	5	0.0012901
0	0.00365753	O	5	0.0012901
0	0.00457805	M	5	0.0012901
0	0.00165062	O	5	0.0012901
0	0.00579813	O	5	0.0012901
