# Supplementary material for: Experimentally determined traits shape bacterial community composition one and five years following wildfire
Source: Nat Ecol Evol. 2023 Jul 31;7(9):1419–31. doi: 10.1038/s41559-023-02135-4 (PMC10482699; doi:10.1038/s41559-023-02135-4)
Supplement: Source Data Fig. 5 — Statistical source data. [file 41559_2023_2135_MOESM10_ESM.csv]

	MeanBCDissimToUnburned	TotalAbundance	Org_or_Min	Years_Since_Fire	LinearFit
1	0.748339829466643	0.019404915912031	M	1	0.0555894738545568
2	0.635864885326424	0.0572384693729085	O	1	-0.00357399913806222
3	0.913143573979486	0.0299412333556498	M	1	0.142278664608123
4	0.937740876976093	0.230875762479771	O	1	0.155217207344511
5	0.794885319002073	0.0225711941872729	M	1	0.0800730851522394
6	0.750211696645798	0.0891434622512094	O	1	0.0565741034904841
7	0.915312855408184	0.223983539571681	M	1	0.143419738508637
8	0.947151858961474	0.325904190432231	O	1	0.160167522126014
9	0.823781929130952	0.0124552586861419	M	1	0.0952731266015318
10	0.943518914056472	0.0614485981308411	O	1	0.158256539734213
11	0.67246366790453	0.040405068444354	O	1	0.0156774981725128
12	0.737278815180841	0.112589495026294	M	1	0.0497712178423275
13	0.888806479835426	0.245178078666304	O	1	0.129476995550916
14	0.796614880474243	0.0327912914930789	M	1	0.0809828598956724
15	0.98946841369826	0.269143878930612	O	1	0.182426651592124
16	0.664020402974149	0.0160323296564974	M	1	0.0112362167787173
17	0.637123460115927	0.033748066013409	O	1	-0.00291197030900076
18	0.885091109677548	0.00603021884951555	M	1	0.127522656265189
19	0.884952467133257	0.0604053000779423	O	1	0.127449728250088
20	0.762267717632847	0.0258935567476343	M	1	0.0629157476452615
21	0.910099235560931	0.0534962866100018	O	1	0.14067729787544
22	0.803783573810946	0.122113969949375	M	1	0.0847536979063998
23	0.91035216190806	0.112627986348123	O	1	0.140810340849783
24	0.745333648690977	0.0463036232405343	M	1	0.0540081786026091
25	0.930449794065377	0.106588096059963	O	1	0.151381990619821
26	0.952308246276585	0.160394064955384	M	1	0.162879857606499
27	0.95342654551239	0.0135914523835294	M	1	0.163468099433521
28	0.916281752594061	0.144704424074556	O	1	0.143929392662524
29	0.778542709225701	0.00676867934932451	M	1	0.071476632319794
30	0.854306025677707	0.0143796973338493	O	1	0.111329249816109
31	0.796364343278836	0.0840537305492752	M	1	0.0808510736502343
32	0.841882437902152	0.183221436278624	O	1	0.104794260130636
33	0.90803124451019	0.216856993797461	M	1	0.139589504201793
34	0.982989882875104	0.124962746617393	O	1	0.179018849202733
35	0.901605351799435	0.219380759542106	M	1	0.136209390232834
36	0.922779969941135	0.189157255516171	O	1	0.147347550452711
37	0.829223317778054	0.0311509946768305	M	1	0.0981353769696124
38	0.832546442412664	0.136358752104302	O	1	0.0998833893476025
39	0.929258573880105	0.0211571889744226	O	1	0.150755391302095
40	0.862213094606912	0.15334984232622	M	1	0.115488484236005
41	0.977292982731803	0.444841636334003	O	1	0.17602219603392
42	0.9503483258461	0.0539207348188467	O	1	0.161848910666778
43	0.797825981763103	0.0136986301369863	M	1	0.0816199169659603
44	0.839245893309707	0.0662571144638179	O	1	0.103407398941405
45	0.748846743983	0.0228512592272754	M	1	0.0558561183372663
46	0.767822961074079	0.146809015421115	O	1	0.0658378873077007
47	0.774976603174566	0.0786883798931992	M	1	0.0696008081470599
48	0.835733742722778	0.0450478530306919	O	1	0.101559956135506
49	0.869853535112273	0.311955219809542	M	1	0.119507468187907
50	0.592009728167638	0.0125598904859685	M	5	0.0192436583052965
51	0.641097205966056	0.0293521223577934	O	5	0.0245105394255735
52	0.880802106687793	0.0400717265607846	M	5	0.0502298730045716
53	0.649822680542591	0.0122330428839911	M	5	0.0254467463641604
54	0.780814625043907	0.0419100186124126	O	5	0.0395016342978114
55	0.730659389688726	0.0112600536193029	M	5	0.0341201872562654
56	0.742471946094253	0.0133333333333333	O	5	0.0353876251672122
57	0.818705622413161	0.0175099256846177	M	5	0.0435671798834315
58	0.77168086130502	0.0586979722518677	O	5	0.0385216196392671
59	0.810988553103423	0.0791668412891329	M	5	0.0427391706135677
60	0.918607331528835	0.0987423161167244	O	5	0.0542862155565518
61	0.821591585327889	0.0348676154726298	M	5	0.0438768316372215
62	0.9340053718591	0.0618568755846586	O	5	0.0559383609007836
63	0.595837514235728	0.0153591063792652	M	5	0.0196543637454349
64	0.631408436056594	0.0361423818422132	O	5	0.0234709749255515
65	0.809254820366704	0.00550475549711	O	5	0.0425531483401045
66	0.799239436914176	0.0644724595989508	M	5	0.0414785395725677
67	0.899400797804355	0.0471586278432244	O	5	0.0522254347954209
68	0.769990373810401	0.0114597213809812	O	5	0.0383402373994618
69	0.70187189497149	0.00938786008230453	M	5	0.0310314094410979
70	0.759551687674291	0.0356556765627331	O	5	0.037220210023915
71	0.580246734866396	0.0147737277689734	M	5	0.0179815383082032
72	0.768919150160083	0.0460331299040976	O	5	0.0382252995808469
73	0.593264838351278	0.0131028155284133	M	5	0.0193783263800595
74	0.688342192542867	0.0200542005420054	O	5	0.0295797289417063
75	0.628354671372541	0.0279835238922034	M	5	0.0231433187435359
76	0.651795196375085	0.0363862846653117	M	5	0.025658389065386
77	0.733141220380573	0.0508745996550875	O	5	0.0343864773123219
78	0.817696675448002	0.0233121603038439	M	5	0.0434589240927393
79	0.857989954919543	0.0449976164321098	O	5	0.0477822245033695
80	0.711194627486442	0.0396408361242638	M	5	0.0320316996591863
81	0.748185780730816	0.0256079382383696	O	5	0.0360006957326889
82	0.806138592881821	0.0434468252924938	M	5	0.0422187901607331
83	0.918091362453109	0.0753758915693596	O	5	0.0542308542321271
84	0.905680027768627	0.0110027506876719	M	5	0.052899169915496
85	0.815676047584912	0.0616316663268575	O	5	0.0432421191717996
86	0.689173669553524	0.0223672908434977	O	5	0.0296689429483285
87	0.651014330614709	0.0435670682171622	M	5	0.0255746054343002
88	0.78538230422667	0.0767525983289179	O	5	0.0399917271754689
89	0.744378215812582	0.0454176936048774	M	5	0.0355921599373802
90	0.77612875983021	0.0484403279037581	O	5	0.0389988605532012
91	0.67719769316434	0.00498457156420603	M	5	0.0283839707564366
92	0.660026393775178	0.00815277037408673	O	5	0.0265415621296419
93	0.721552168261387	0.0151240919346441	M	5	0.03314302047677
94	0.752312140483163	0.0285426798591313	O	5	0.0364434368807339
95	0.623219232439201	0.0250361097737121	M	5	0.0225923076185924
96	0.605220077590828	0.0416861201894217	O	5	0.020661073562503
97	0.545012828035857	0.0255862515901399	M	5	0.0142010874274015
98	0.650113588498438	0.0542483660130719	O	5	0.025477959571461
