# Supplementary material for: Experimentally determined traits shape bacterial community composition one and five years following wildfire
Source: Nat Ecol Evol. 2023 Jul 31;7(9):1419–31. doi: 10.1038/s41559-023-02135-4 (PMC10482699; doi:10.1038/s41559-023-02135-4)
Supplement: Source Data Extended Data Fig. 2 — Statistical source data. [file 41559_2023_2135_MOESM11_ESM.csv]

core.id	horizon	burn.trtmt	percent.total.C	percent.total.N
19UW-WB-01-10	A	control	0.856335163	0.034332339
19UW-WB-01-10	O	control	19.51329422	0.716036439
19UW-WB-02-09	A	control	1.637518167	0.110323928
19UW-WB-02-09	O	control	23.58495903	1.297976613
19UW-WB-03-06	A	control	0.867833793	0.059791241
19UW-WB-03-06	O	control	13.05133915	0.521447301
19UW-WB-04-09	O	control	23.71558762	1.028094292
19UW-WB-05-08	A	control	1.412787199	0.109699741
19UW-WB-05-08	O	control	14.05587292	0.904361844
19UW-WB-06-10	A	control	1.620979667	0.14744094
19UW-WB-06-10	O	control	29.27920341	1.294326067
19UW-WB-07-05	O	control	37.08221436	2.472341537
19UW-WB-08-05	O	control	36.79311752	2.963360548
19UW-WB-09-09	A	control	1.248364329	0.098149851
19UW-WB-09-09	O	control	34.41775131	1.878731608
19UW-WB-10-07	A	control	0.513525426	0.035029389
19UW-WB-10-07	O	control	11.99701118	0.56669569
19UW-WB-11-09	O	control	12.15602207	0.818753839
19UW-WB-12-08	O	control	49.53936005	1.651116371
19UW-WB-13-08	O	control	47.9202652	1.530481935
19UW-WB-14-06	O	control	11.04938698	0.868430555
19UW-WB-15-09	A	control	0.916540563	0.092678189
19UW-WB-15-09	O	control	20.07691002	1.32168591
19UW-WB-16-02	A	control	0.841581583	0.066769071
19UW-WB-16-02	O	control	28.79430008	1.233038902
19UW-WB-17-02	O	control	40.86635971	2.311974764
19UW-WB-18-08	A	control	1.564172268	0.0838359
19UW-WB-18-08	O	control	36.57085419	1.911415577
19UW-WB-19-02	A	control	0.892494082	0.048549898
19UW-WB-19-02	O	control	31.26724052	1.066194296
19UW-WB-01-06	A	dry	1.025709271	0.058607426
19UW-WB-01-06	O	dry	26.2627449	1.349938154
19UW-WB-02-07	A	dry	1.015563011	0.075701177
19UW-WB-02-07	O	dry	5.310404301	0.48557958
19UW-WB-03-02	A	dry	1.05923605	0.090971477
19UW-WB-03-02	O	dry	6.309995651	0.678084135
19UW-WB-04-03	A	dry	3.114488602	0.14979738
19UW-WB-04-03	O	dry	18.86455154	0.894529343
19UW-WB-05-07	A	dry	0.992093503	0.100108109
19UW-WB-05-07	O	dry	29.27008247	3.052989244
19UW-WB-06-08	A	dry	1.492272258	0.147218287
19UW-WB-06-08	A	dry	1.492272258	0.147218287
19UW-WB-06-08	O	dry	2.865058661	0.367907077
19UW-WB-07-06	O	dry	36.04571152	2.373602629
19UW-WB-08-10	O	dry	17.08057022	1.871884704
19UW-WB-08-10	O	dry	17.08057022	1.871884704
19UW-WB-09-08	A	dry	1.569210768	0.131188318
19UW-WB-09-08	O	dry	5.694950104	0.666887105
19UW-WB-10-04	A	dry	1.705844641	0.097249456
19UW-WB-10-04	O	dry	23.06446838	1.932548761
19UW-WB-11-10	A	dry	4.723639011	0.552997053
19UW-WB-11-10	O	dry	6.542716026	0.736546338
19UW-WB-12-02	O	dry	26.29154968	2.559747934
19UW-WB-13-03	O	dry	21.57930565	0.991090775
19UW-WB-14-07	A	dry	5.99443388	1.365848422
19UW-WB-14-07	O	dry	17.53697395	2.101436377
19UW-WB-15-03	O	dry	6.724472046	0.496918589
19UW-WB-16-09	A	dry	1.039560556	0.080551773
19UW-WB-16-09	O	dry	9.186541557	0.777322054
19UW-WB-17-01	O	dry	35.01217651	2.26099968
19UW-WB-18-05	A	dry	0.802122712	0.085724294
19UW-WB-18-05	O	dry	3.177189827	0.243586987
19UW-WB-19-07	A	dry	0.843660414	0.054752212
19UW-WB-19-07	A	dry	0.843660414	0.054752212
19UW-WB-19-07	O	dry	2.850503445	0.201627061
19UW-WB-01-03	A	wet	0.918253005	0.057636335
19UW-WB-01-03	O	wet	29.89411354	1.370052099
19UW-WB-02-06	A	wet	1.16819787	0.077413604
19UW-WB-02-06	O	wet	14.27336502	0.750230789
19UW-WB-03-07	A	wet	1.673089981	0.130081624
19UW-WB-03-07	O	wet	36.7288208	1.576853037
19UW-WB-04-02	O	wet	22.2735424	1.007852316
19UW-WB-05-02	A	wet	2.373041391	0.12784186
19UW-WB-05-02	O	wet	36.06827927	2.375098705
19UW-WB-06-05	A	wet	1.555209637	0.131211042
19UW-WB-06-05	O	wet	40.36032867	2.022357941
19UW-WB-07-02	O	wet	31.38312912	1.89624536
19UW-WB-07-02	O	wet	31.38312912	1.89624536
19UW-WB-08-06	O	wet	7.921103001	0.664656222
19UW-WB-09-03	A	wet	0.839473307	0.08550927
19UW-WB-09-03	O	wet	26.00013733	1.14642632
19UW-WB-10-05	A	wet	1.370855212	0.070815891
19UW-WB-10-05	O	wet	21.31760406	0.921976209
19UW-WB-11-02	O	wet	31.7940464	2.018641472
19UW-WB-11-03	A	wet	3.566017628	0.238628373
19UW-WB-11-03	O	wet	31.87797546	2.39995265
19UW-WB-11-03	O	wet	31.87797546	2.39995265
19UW-WB-12-05	O	wet	47.27092361	2.079351187
19UW-WB-13-07	O	wet	46.70919037	1.470365882
19UW-WB-14-04	A	wet	2.799472094	0.223915994
19UW-WB-14-04	O	wet	43.01691437	2.810517788
19UW-WB-15-02	O	wet	8.665203094	0.632128417
19UW-WB-16-03	A	wet	1.591010094	0.09305159
19UW-WB-16-03	O	wet	41.27360153	1.852918744
19UW-WB-17-07	O	wet	40.61580658	2.110525846
19UW-WB-18-09	A	wet	1.710278153	0.093055137
19UW-WB-18-09	O	wet	18.38809395	0.898097575
19UW-WB-19-03	A	wet	0.839808643	0.043760277
19UW-WB-19-03	O	wet	23.92676926	1.03768301
