# Supplementary material for: Experimentally determined traits shape bacterial community composition one and five years following wildfire
Source: Nat Ecol Evol. 2023 Jul 31;7(9):1419–31. doi: 10.1038/s41559-023-02135-4 (PMC10482699; doi:10.1038/s41559-023-02135-4)
Supplement: Source Data Extended Data Fig. 3 — Statistical source data. [file 41559_2023_2135_MOESM12_ESM.csv]

Day	core.id	Burn.trtmt	fractional.C.remaining	Mt.fit
14	19UW-WB-01-03	wet burn	0.952129954	0.952111587
20	19UW-WB-01-03	wet burn	0.935873055	0.93561423
27	19UW-WB-01-03	wet burn	0.917720615	0.917893936
3	19UW-WB-01-03	wet burn	0.988703746	0.988072331
34	19UW-WB-01-03	wet burn	0.901267204	0.901234231
7	19UW-WB-01-03	wet burn	0.973292247	0.973831295
14	19UW-WB-01-06	dry burn	0.962617735	0.962300159
20	19UW-WB-01-06	dry burn	0.953199566	0.953447279
27	19UW-WB-01-06	dry burn	0.943954133	0.944162414
3	19UW-WB-01-06	dry burn	0.987134092	0.987360782
34	19UW-WB-01-06	dry burn	0.935474582	0.935293255
7	19UW-WB-01-06	dry burn	0.975876197	0.975779563
14	19UW-WB-01-10	control	0.958472733	0.960672903
20	19UW-WB-01-10	control	0.942500682	0.944310861
27	19UW-WB-01-10	control	0.925327641	0.925585406
3	19UW-WB-01-10	control	0.989567189	0.991435062
34	19UW-WB-01-10	control	0.910299721	0.907243865
7	19UW-WB-01-10	control	0.977464765	0.98013279
14	19UW-WB-02-06	wet burn	0.941396643	0.939985437
20	19UW-WB-02-06	wet burn	0.919307944	0.919811758
27	19UW-WB-02-06	wet burn	0.89821548	0.898848652
3	19UW-WB-02-06	wet burn	0.984293878	0.985095351
34	19UW-WB-02-06	wet burn	0.880232564	0.879865163
7	19UW-WB-02-06	wet burn	0.966794753	0.967172714
14	19UW-WB-02-07	dry burn	0.950496796	0.950116296
14	19UW-WB-02-07	dry burn	0.950496796	0.950116296
20	19UW-WB-02-07	dry burn	0.939745569	0.940387709
20	19UW-WB-02-07	dry burn	0.939745569	0.940387709
27	19UW-WB-02-07	dry burn	0.929214224	0.929957157
27	19UW-WB-02-07	dry burn	0.929214224	0.929957157
3	19UW-WB-02-07	dry burn	0.979498294	0.980458773
3	19UW-WB-02-07	dry burn	0.979498294	0.980458773
34	19UW-WB-02-07	dry burn	0.920529957	0.919833332
34	19UW-WB-02-07	dry burn	0.920529957	0.919833332
7	19UW-WB-02-07	dry burn	0.966348306	0.965355515
7	19UW-WB-02-07	dry burn	0.966348306	0.965355515
14	19UW-WB-02-09	control	0.962417085	0.964406249
20	19UW-WB-02-09	control	0.947973054	0.949545601
27	19UW-WB-02-09	control	0.932358021	0.932499877
3	19UW-WB-02-09	control	0.989940439	0.992262857
34	19UW-WB-02-09	control	0.918478607	0.915762869
7	19UW-WB-02-09	control	0.979544764	0.982040491
14	19UW-WB-03-02	dry burn	0.938704889	0.938562596
20	19UW-WB-03-02	dry burn	0.926433291	0.92624625
27	19UW-WB-03-02	dry burn	0.915921482	0.915877069
3	19UW-WB-03-02	dry burn	0.981587371	0.980292525
34	19UW-WB-03-02	dry burn	0.907624452	0.907714195
7	19UW-WB-03-02	dry burn	0.959716344	0.960827172
14	19UW-WB-03-06	control	0.966150784	0.967482769
20	19UW-WB-03-06	control	0.953025513	0.95392634
27	19UW-WB-03-06	control	0.938584596	0.938391253
3	19UW-WB-03-06	control	0.988424527	0.992926012
34	19UW-WB-03-06	control	0.92475559	0.923153005
7	19UW-WB-03-06	control	0.982720476	0.983584554
14	19UW-WB-03-07	wet burn	0.969330923	0.969325532
20	19UW-WB-03-07	wet burn	0.960102232	0.960139397
27	19UW-WB-03-07	wet burn	0.950996982	0.950947605
3	19UW-WB-03-07	wet burn	0.991858291	0.991823846
34	19UW-WB-03-07	wet burn	0.942763913	0.942783171
7	19UW-WB-03-07	wet burn	0.982489583	0.98250593
14	19UW-WB-04-02	wet burn	0.96811038	0.968252471
20	19UW-WB-04-02	wet burn	0.956883728	0.957194458
27	19UW-WB-04-02	wet burn	0.945513004	0.944592694
3	19UW-WB-04-02	wet burn	0.991363833	0.991279914
34	19UW-WB-04-02	wet burn	0.931694133	0.93218797
7	19UW-WB-04-02	wet burn	0.982007041	0.982035346
14	19UW-WB-04-03	dry burn	0.966660145	0.966419916
20	19UW-WB-04-03	dry burn	0.95720601	0.957753399
27	19UW-WB-04-03	dry burn	0.948276586	0.948084042
3	19UW-WB-04-03	dry burn	0.988087997	0.988339051
34	19UW-WB-04-03	dry burn	0.938630749	0.938589629
7	19UW-WB-04-03	dry burn	0.978625272	0.978371444
14	19UW-WB-04-09	control	0.970198215	0.971304347
14	19UW-WB-04-09	control	0.970198215	0.970110624
20	19UW-WB-04-09	control	0.95926036	0.959309078
20	19UW-WB-04-09	control	0.95926036	0.958882267
27	19UW-WB-04-09	control	0.947522856	0.945946666
27	19UW-WB-04-09	control	0.947522856	0.945539175
3	19UW-WB-04-09	control	0.990980076	0.991038545
3	19UW-WB-04-09	control	0.990980076	0.993766462
34	19UW-WB-04-09	control	0.931782191	0.93318557
34	19UW-WB-04-09	control	0.931782191	0.932007147
7	19UW-WB-04-09	control	0.982796056	0.983376661
7	19UW-WB-04-09	control	0.982796056	0.985527165
14	19UW-WB-05-02	wet burn	0.967328641	0.967414649
20	19UW-WB-05-02	wet burn	0.95713347	0.957440346
27	19UW-WB-05-02	wet burn	0.947339923	0.946747999
3	19UW-WB-05-02	wet burn	0.991097052	0.990962967
34	19UW-WB-05-02	wet burn	0.936285782	0.93655346
7	19UW-WB-05-02	wet burn	0.981138152	0.98113301
14	19UW-WB-05-07	dry burn	0.959351596	0.959147455
20	19UW-WB-05-07	dry burn	0.952083826	0.952065803
27	19UW-WB-05-07	dry burn	0.945635214	0.945423957
3	19UW-WB-05-07	dry burn	0.985786485	0.984992342
34	19UW-WB-05-07	dry burn	0.939242815	0.939409312
7	19UW-WB-05-07	dry burn	0.971294	0.972103112
14	19UW-WB-05-08	control	0.946474741	0.949018811
20	19UW-WB-05-08	control	0.926696856	0.92804523
27	19UW-WB-05-08	control	0.906217071	0.904215989
3	19UW-WB-05-08	control	0.986389365	0.988829085
34	19UW-WB-05-08	control	0.88258267	0.881057431
7	19UW-WB-05-08	control	0.970040209	0.974145564
14	19UW-WB-06-05	wet burn	0.97016557	0.970262224
20	19UW-WB-06-05	wet burn	0.959631315	0.959921347
27	19UW-WB-06-05	wet burn	0.948924283	0.948118551
3	19UW-WB-06-05	wet burn	0.991849251	0.991773657
34	19UW-WB-06-05	wet burn	0.936056784	0.936486934
7	19UW-WB-06-05	wet burn	0.983088022	0.983127797
14	19UW-WB-06-08	dry burn	0.954626343	0.954436067
20	19UW-WB-06-08	dry burn	0.94610045	0.946604175
27	19UW-WB-06-08	dry burn	0.938417443	0.938466617
3	19UW-WB-06-08	dry burn	0.981111531	0.981641697
34	19UW-WB-06-08	dry burn	0.930829909	0.930636849
7	19UW-WB-06-08	dry burn	0.968215116	0.967669969
14	19UW-WB-06-10	control	0.966577298	0.969164994
20	19UW-WB-06-10	control	0.954732292	0.956257095
27	19UW-WB-06-10	control	0.943030706	0.941425891
3	19UW-WB-06-10	control	0.990244912	0.993306916
34	19UW-WB-06-10	control	0.928644632	0.926836426
7	19UW-WB-06-10	control	0.980939373	0.984455818
14	19UW-WB-07-02	wet burn	0.981976018	0.981729034
20	19UW-WB-07-02	wet burn	0.975235273	0.975328318
27	19UW-WB-07-02	wet burn	0.96787282	0.968165264
3	19UW-WB-07-02	wet burn	0.995042411	0.995307727
34	19UW-WB-07-02	wet burn	0.961348658	0.961161296
7	19UW-WB-07-02	wet burn	0.990014008	0.989908032
14	19UW-WB-07-05	control	0.983171967	0.984590014
20	19UW-WB-07-05	control	0.977132411	0.978059598
27	19UW-WB-07-05	control	0.970503109	0.970496229
3	19UW-WB-07-05	control	0.995193206	0.996677418
34	19UW-WB-07-05	control	0.964646063	0.962992128
7	19UW-WB-07-05	control	0.990514455	0.992264699
14	19UW-WB-07-06	dry burn	0.987527388	0.987388426
20	19UW-WB-07-06	dry burn	0.983776815	0.983894776
27	19UW-WB-07-06	dry burn	0.979873907	0.980046378
3	19UW-WB-07-06	dry burn	0.99583745	0.996030633
34	19UW-WB-07-06	dry burn	0.976416548	0.976279324
7	19UW-WB-07-06	dry burn	0.992374715	0.992232699
14	19UW-WB-08-05	control	0.965218714	0.969390374
20	19UW-WB-08-05	control	0.954018712	0.956589513
27	19UW-WB-08-05	control	0.943146778	0.941890733
3	19UW-WB-08-05	control	0.989901959	0.993352251
34	19UW-WB-08-05	control	0.931162585	0.927441526
7	19UW-WB-08-05	control	0.979918266	0.984564143
14	19UW-WB-08-06	wet burn	0.935382631	0.935625307
20	19UW-WB-08-06	wet burn	0.913528708	0.914281454
27	19UW-WB-08-06	wet burn	0.891696427	0.890148834
3	19UW-WB-08-06	wet burn	0.980740986	0.980907606
34	19UW-WB-08-06	wet burn	0.86593143	0.866676698
7	19UW-WB-08-06	wet burn	0.962698321	0.962371827
14	19UW-WB-08-10	dry burn	0.973474283	0.97393454
20	19UW-WB-08-10	dry burn	0.968354878	0.968187626
27	19UW-WB-08-10	dry burn	0.964135708	0.963599344
3	19UW-WB-08-10	dry burn	0.993857928	0.992238714
34	19UW-WB-08-10	dry burn	0.960131191	0.960437454
7	19UW-WB-08-10	dry burn	0.983198892	0.984031709
14	19UW-WB-09-03	wet burn	0.951056455	0.950796249
20	19UW-WB-09-03	wet burn	0.937317418	0.937373738
27	19UW-WB-09-03	wet burn	0.922096079	0.922579414
3	19UW-WB-09-03	wet burn	0.98391792	0.984069863
34	19UW-WB-09-03	wet burn	0.908501	0.908188753
7	19UW-WB-09-03	wet burn	0.969396917	0.969332246
14	19UW-WB-09-08	dry burn	0.949189454	0.948792005
20	19UW-WB-09-08	dry burn	0.94175471	0.94221241
27	19UW-WB-09-08	dry burn	0.93558933	0.936142489
3	19UW-WB-09-08	dry burn	0.97771373	0.978488776
34	19UW-WB-09-08	dry burn	0.93105013	0.93057136
7	19UW-WB-09-08	dry burn	0.963040377	0.96237917
14	19UW-WB-09-09	control	0.95870338	0.961265767
20	19UW-WB-09-09	control	0.943971455	0.945234875
27	19UW-WB-09-09	control	0.927781133	0.926950679
3	19UW-WB-09-09	control	0.98956426	0.991540083
34	19UW-WB-09-09	control	0.911228283	0.909106847
7	19UW-WB-09-09	control	0.97735189	0.980396818
14	19UW-WB-11-03	wet burn	0.968309167	0.968207507
20	19UW-WB-11-03	wet burn	0.958992735	0.959339295
27	19UW-WB-11-03	wet burn	0.950890411	0.950527945
3	19UW-WB-11-03	wet burn	0.991108346	0.991084764
34	19UW-WB-11-03	wet burn	0.942510872	0.942640688
7	19UW-WB-11-03	wet burn	0.98135263	0.981343981
14	19UW-WB-11-09	control	0.96930353	0.971821934
20	19UW-WB-11-09	control	0.958333255	0.960012082
27	19UW-WB-11-09	control	0.94662089	0.946431972
3	19UW-WB-11-09	control	0.991958378	0.993887636
34	19UW-WB-11-09	control	0.93582506	0.933062005
7	19UW-WB-11-09	control	0.982908952	0.985801108
14	19UW-WB-11-10	dry burn	0.96131006	0.961420045
20	19UW-WB-11-10	dry burn	0.955071366	0.954957517
27	19UW-WB-11-10	dry burn	0.948552501	0.948460641
3	19UW-WB-11-10	dry burn	0.984903512	0.984782801
34	19UW-WB-11-10	dry burn	0.942209651	0.942296905
7	19UW-WB-11-10	dry burn	0.9727151	0.972804327
14	19UW-WB-12-02	dry burn	0.986025314	0.986490107
20	19UW-WB-12-02	dry burn	0.982798183	0.983360198
27	19UW-WB-12-02	dry burn	0.981328762	0.980870153
3	19UW-WB-12-02	dry burn	0.998267091	0.996098369
34	19UW-WB-12-02	dry burn	0.979308484	0.979224796
7	19UW-WB-12-02	dry burn	0.991448249	0.991865304
14	19UW-WB-12-05	wet burn	0.98126047	0.981139761
20	19UW-WB-12-05	wet burn	0.974868446	0.974840426
27	19UW-WB-12-05	wet burn	0.968119944	0.968243382
3	19UW-WB-12-05	wet burn	0.995287138	0.995269361
34	19UW-WB-12-05	wet burn	0.962237954	0.96218446
7	19UW-WB-12-05	wet burn	0.989518145	0.989630809
14	19UW-WB-12-08	control	0.984377701	0.984779839
20	19UW-WB-12-08	control	0.978119801	0.978329434
27	19UW-WB-12-08	control	0.970618719	0.970858406
3	19UW-WB-12-08	control	0.99592256	0.996718467
34	19UW-WB-12-08	control	0.964197095	0.963445574
7	19UW-WB-12-08	control	0.991452491	0.992360164
14	19UW-WB-13-03	dry burn	0.965452071	0.965377521
20	19UW-WB-13-03	dry burn	0.959161098	0.959848151
27	19UW-WB-13-03	dry burn	0.953690462	0.953800433
3	19UW-WB-13-03	dry burn	0.983759632	0.9843994
34	19UW-WB-13-03	dry burn	0.948196331	0.947854993
7	19UW-WB-13-03	dry burn	0.975099408	0.974233842
14	19UW-WB-13-07	wet burn	0.978845836	0.978986895
20	19UW-WB-13-07	wet burn	0.971059282	0.971226581
27	19UW-WB-13-07	wet burn	0.963000556	0.962252242
3	19UW-WB-13-07	wet burn	0.993914881	0.993912087
34	19UW-WB-13-07	wet burn	0.952921344	0.953360887
7	19UW-WB-13-07	wet burn	0.988177226	0.988180069
14	19UW-WB-13-08	control	0.963912338	0.969860001
20	19UW-WB-13-08	control	0.953858285	0.957233243
27	19UW-WB-13-08	control	0.944423615	0.942717776
3	19UW-WB-13-08	control	0.987328681	0.993460541
34	19UW-WB-13-08	control	0.933896495	0.928431164
7	19UW-WB-13-08	control	0.977298324	0.984810257
14	19UW-WB-14-04	wet burn	0.973139203	0.972777039
20	19UW-WB-14-04	wet burn	0.965091272	0.965229823
27	19UW-WB-14-04	wet burn	0.957057997	0.957389562
3	19UW-WB-14-04	wet burn	0.991742447	0.992054849
34	19UW-WB-14-04	wet burn	0.950244964	0.950034927
7	19UW-WB-14-04	wet burn	0.98380344	0.983736857
14	19UW-WB-14-06	control	0.967210214	0.969459043
20	19UW-WB-14-06	control	0.955135781	0.95666576
27	19UW-WB-14-06	control	0.942004444	0.941959938
3	19UW-WB-14-06	control	0.990943584	0.993373136
34	19UW-WB-14-06	control	0.930225246	0.927487119
7	19UW-WB-14-06	control	0.981671067	0.984607581
14	19UW-WB-14-07	dry burn	0.975552194	0.975278646
20	19UW-WB-14-07	dry burn	0.971027297	0.971197133
27	19UW-WB-14-07	dry burn	0.967011276	0.967341547
3	19UW-WB-14-07	dry burn	0.990318487	0.990644595
34	19UW-WB-14-07	dry burn	0.964050576	0.963811859
7	19UW-WB-14-07	dry burn	0.983047153	0.982852897
14	19UW-WB-15-02	wet burn	0.936865467	0.936862501
20	19UW-WB-15-02	wet burn	0.923785937	0.924880157
27	19UW-WB-15-02	wet burn	0.914387356	0.913619131
3	19UW-WB-15-02	wet burn	0.976345099	0.977897741
34	19UW-WB-15-02	wet burn	0.903379729	0.903521929
7	19UW-WB-15-02	wet burn	0.959528063	0.958010852
14	19UW-WB-15-03	dry burn	0.95983775	0.959709115
20	19UW-WB-15-03	dry burn	0.95369318	0.953922979
27	19UW-WB-15-03	dry burn	0.948037846	0.947922147
3	19UW-WB-15-03	dry burn	0.982261032	0.982305964
34	19UW-WB-15-03	dry burn	0.94210663	0.942117904
7	19UW-WB-15-03	dry burn	0.970088647	0.970060927
14	19UW-WB-15-09	control	0.937344057	0.945470584
20	19UW-WB-15-09	control	0.918581338	0.92323174
27	19UW-WB-15-09	control	0.901019852	0.898106596
3	19UW-WB-15-09	control	0.981171457	0.987995324
34	19UW-WB-15-09	control	0.880706003	0.873836092
7	19UW-WB-15-09	control	0.963113841	0.97226356
14	19UW-WB-16-02	control	0.975799043	0.978124275
20	19UW-WB-16-02	control	0.967650989	0.968899028
27	19UW-WB-16-02	control	0.959200285	0.958248396
3	19UW-WB-16-02	control	0.993227577	0.995270699
34	19UW-WB-16-02	control	0.949446054	0.947717259
7	19UW-WB-16-02	control	0.98637157	0.989000433
14	19UW-WB-16-03	wet burn	0.964836621	0.964877615
20	19UW-WB-16-03	wet burn	0.954251151	0.954525957
27	19UW-WB-16-03	wet burn	0.944171795	0.943793126
3	19UW-WB-16-03	wet burn	0.990172638	0.990264631
34	19UW-WB-16-03	wet burn	0.933677805	0.933825627
7	19UW-WB-16-03	wet burn	0.979754651	0.979591728
14	19UW-WB-16-09	dry burn	0.948623837	0.94807648
20	19UW-WB-16-09	dry burn	0.939912947	0.940161401
27	19UW-WB-16-09	dry burn	0.933190084	0.933434199
3	19UW-WB-16-09	dry burn	0.98075759	0.980658469
34	19UW-WB-16-09	dry burn	0.927907214	0.927733564
7	19UW-WB-16-09	dry burn	0.963746401	0.964073891
14	19UW-WB-17-01	dry burn	0.964990394	0.964423978
20	19UW-WB-17-01	dry burn	0.958593908	0.958841687
27	19UW-WB-17-01	dry burn	0.952792084	0.953280559
3	19UW-WB-17-01	dry burn	0.985583826	0.985612093
34	19UW-WB-17-01	dry burn	0.948350292	0.948011493
7	19UW-WB-17-01	dry burn	0.974386324	0.974556386
14	19UW-WB-17-02	control	0.971839207	0.976404631
20	19UW-WB-17-02	control	0.964032039	0.966586465
27	19UW-WB-17-02	control	0.95602055	0.955349144
3	19UW-WB-17-02	control	0.989715808	0.994861604
34	19UW-WB-17-02	control	0.949193982	0.944341189
7	19UW-WB-17-02	control	0.982040355	0.988080672
14	19UW-WB-17-07	wet burn	0.98288327	0.98262218
20	19UW-WB-17-07	wet burn	0.977231276	0.977421695
27	19UW-WB-17-07	wet burn	0.971511117	0.971741523
3	19UW-WB-17-07	wet burn	0.994648986	0.994966322
34	19UW-WB-17-07	wet burn	0.966410185	0.966230554
7	19UW-WB-17-07	wet burn	0.989909078	0.989732723
14	19UW-WB-18-05	dry burn	0.956380829	0.957214703
20	19UW-WB-18-05	dry burn	0.944964902	0.94540657
27	19UW-WB-18-05	dry burn	0.934657106	0.934965286
3	19UW-WB-18-05	dry burn	0.991766103	0.988562553
34	19UW-WB-18-05	dry burn	0.927837505	0.927226784
7	19UW-WB-18-05	dry burn	0.975372812	0.975426914
14	19UW-WB-18-08	control	0.957264496	0.957200483
20	19UW-WB-18-08	control	0.944582786	0.944511347
27	19UW-WB-18-08	control	0.931981662	0.932118969
3	19UW-WB-18-08	control	0.988644756	0.988659018
34	19UW-WB-18-08	control	0.921516189	0.921461266
7	19UW-WB-18-08	control	0.975575166	0.975638142
14	19UW-WB-18-09	wet burn	0.964522016	0.964258126
20	19UW-WB-18-09	wet burn	0.951883271	0.951898358
27	19UW-WB-18-09	wet burn	0.93857053	0.938793423
3	19UW-WB-18-09	wet burn	0.991041549	0.991225796
34	19UW-WB-18-09	wet burn	0.926779447	0.926671095
7	19UW-WB-18-09	wet burn	0.980528305	0.980599887
14	19UW-WB-19-02	control	0.96585399	0.962940783
20	19UW-WB-19-02	control	0.949218814	0.947481698
27	19UW-WB-19-02	control	0.931333421	0.92975949
3	19UW-WB-19-02	control	0.992421888	0.991940505
34	19UW-WB-19-02	control	0.908303069	0.912368768
7	19UW-WB-19-02	control	0.983185856	0.981295462
14	19UW-WB-19-03	wet burn	0.934639234	0.935332215
20	19UW-WB-19-03	wet burn	0.91436638	0.914951996
27	19UW-WB-19-03	wet burn	0.895091056	0.893164211
3	19UW-WB-19-03	wet burn	0.98330536	0.982523351
34	19UW-WB-19-03	wet burn	0.871623933	0.872580101
7	19UW-WB-19-03	wet burn	0.962989294	0.963080348
14	19UW-WB-19-07	dry burn	0.909523481	0.909196118
20	19UW-WB-19-07	dry burn	0.888262275	0.889223715
27	19UW-WB-19-07	dry burn	0.869579387	0.869030104
3	19UW-WB-19-07	dry burn	0.968430383	0.969194091
34	19UW-WB-19-07	dry burn	0.850157763	0.850232934
7	19UW-WB-19-07	dry burn	0.941730737	0.941057166
