# Supplementary material for: Experimentally determined traits shape bacterial community composition one and five years following wildfire
Source: Nat Ecol Evol. 2023 Jul 31;7(9):1419–31. doi: 10.1038/s41559-023-02135-4 (PMC10482699; doi:10.1038/s41559-023-02135-4)
Supplement: Source Data Extended Data Fig. 4 — Statistical source data. [file 41559_2023_2135_MOESM13_ESM.csv]

Day	core.id	Burn.trtmt	fractional.C.remaining	Mt.fit
110	19UW-WB-01-03	wet burn	0.756186933	0.752408968
124	19UW-WB-01-03	wet burn	0.730489696	0.730265115
135	19UW-WB-01-03	wet burn	0.712495059	0.713399171
14	19UW-WB-01-03	wet burn	0.948794393	0.950158242
146	19UW-WB-01-03	wet burn	0.695980404	0.696963343
157	19UW-WB-01-03	wet burn	0.679413003	0.680932337
168	19UW-WB-01-03	wet burn	0.665278865	0.665286922
180	19UW-WB-01-03	wet burn	0.649822241	0.648641119
20	19UW-WB-01-03	wet burn	0.93241504	0.93225414
27	19UW-WB-01-03	wet burn	0.914833364	0.913234129
3	19UW-WB-01-03	wet burn	0.988522217	0.988151927
34	19UW-WB-01-03	wet burn	0.898213156	0.895800334
41	19UW-WB-01-03	wet burn	0.879486622	0.879610572
48	19UW-WB-01-03	wet burn	0.86407395	0.864405471
55	19UW-WB-01-03	wet burn	0.848767756	0.849988282
62	19UW-WB-01-03	wet burn	0.835097782	0.836209612
69	19UW-WB-01-03	wet burn	0.822211162	0.822955881
7	19UW-WB-01-03	wet burn	0.971625307	0.973431081
76	19UW-WB-01-03	wet burn	0.809720803	0.810140596
83	19UW-WB-01-03	wet burn	0.797484665	0.797697756
97	19UW-WB-01-03	wet burn	0.773847023	0.773739121
110	19UW-WB-01-06	dry burn	0.866197448	0.867427644
124	19UW-WB-01-06	dry burn	0.854386038	0.856740728
135	19UW-WB-01-06	dry burn	0.8467789	0.848563558
14	19UW-WB-01-06	dry burn	0.966801354	0.970720504
146	19UW-WB-01-06	dry burn	0.839750752	0.840540264
157	19UW-WB-01-06	dry burn	0.832487918	0.832645975
168	19UW-WB-01-06	dry burn	0.826146873	0.824863072
180	19UW-WB-01-06	dry burn	0.819519184	0.816485033
20	19UW-WB-01-06	dry burn	0.958286004	0.960397278
27	19UW-WB-01-06	dry burn	0.950073167	0.949615261
3	19UW-WB-01-06	dry burn	0.989378544	0.992996352
34	19UW-WB-01-06	dry burn	0.942531364	0.93993526
41	19UW-WB-01-06	dry burn	0.933658788	0.931140381
48	19UW-WB-01-06	dry burn	0.925982635	0.923057633
55	19UW-WB-01-06	dry burn	0.917866596	0.915549036
62	19UW-WB-01-06	dry burn	0.910147872	0.908504529
69	19UW-WB-01-06	dry burn	0.902579417	0.901836311
7	19UW-WB-01-06	dry burn	0.978434652	0.98432254
76	19UW-WB-01-06	dry burn	0.895134946	0.895474336
83	19UW-WB-01-06	dry burn	0.887986213	0.889362711
97	19UW-WB-01-06	dry burn	0.874897634	0.877721091
110	19UW-WB-01-10	control	0.7619847	0.762866448
124	19UW-WB-01-10	control	0.733687422	0.738130582
135	19UW-WB-01-10	control	0.714704291	0.719259244
14	19UW-WB-01-10	control	0.956638817	0.957932189
146	19UW-WB-01-10	control	0.698570305	0.700870378
157	19UW-WB-01-10	control	0.682723828	0.682951649
168	19UW-WB-01-10	control	0.66900467	0.665491037
180	19UW-WB-01-10	control	0.653855005	0.646951824
20	19UW-WB-01-10	control	0.941908362	0.943603103
27	19UW-WB-01-10	control	0.926934065	0.927761102
3	19UW-WB-01-10	control	0.991154708	0.989019105
34	19UW-WB-01-10	control	0.91360386	0.912441007
41	19UW-WB-01-10	control	0.899010057	0.897468801
48	19UW-WB-01-10	control	0.885358837	0.882777459
55	19UW-WB-01-10	control	0.871064635	0.868339653
62	19UW-WB-01-10	control	0.85653704	0.854142811
69	19UW-WB-01-10	control	0.84122801	0.840179872
7	19UW-WB-01-10	control	0.97655132	0.976533811
76	19UW-WB-01-10	control	0.825928267	0.826445853
83	19UW-WB-01-10	control	0.810542296	0.812936583
97	19UW-WB-01-10	control	0.782957218	0.786577125
110	19UW-WB-02-06	wet burn	0.790195641	0.791088906
124	19UW-WB-02-06	wet burn	0.774438892	0.777750815
135	19UW-WB-02-06	wet burn	0.764278122	0.767684651
14	19UW-WB-02-06	wet burn	0.942205667	0.945882663
146	19UW-WB-02-06	wet burn	0.758215992	0.757899687
157	19UW-WB-02-06	wet burn	0.749316018	0.748344203
168	19UW-WB-02-06	wet burn	0.740954952	0.738981896
180	19UW-WB-02-06	wet burn	0.731221597	0.72895892
20	19UW-WB-02-06	wet burn	0.925075666	0.927719894
27	19UW-WB-02-06	wet burn	0.9089832	0.909354115
3	19UW-WB-02-06	wet burn	0.983993614	0.986745051
34	19UW-WB-02-06	wet burn	0.895480159	0.893436839
41	19UW-WB-02-06	wet burn	0.881814699	0.879470343
48	19UW-WB-02-06	wet burn	0.870008437	0.867060168
55	19UW-WB-02-06	wet burn	0.859168356	0.85589368
62	19UW-WB-02-06	wet burn	0.848227391	0.845723078
69	19UW-WB-02-06	wet burn	0.837531325	0.836351934
7	19UW-WB-02-06	wet burn	0.966044279	0.97058549
76	19UW-WB-02-06	wet burn	0.827228432	0.827624527
83	19UW-WB-02-06	wet burn	0.817503845	0.819417387
97	19UW-WB-02-06	wet burn	0.800824104	0.804192518
110	19UW-WB-02-07	dry burn	0.832446329	0.836910262
124	19UW-WB-02-07	dry burn	0.819751408	0.828098893
135	19UW-WB-02-07	dry burn	0.811540977	0.821545519
14	19UW-WB-02-07	dry burn	0.946533029	0.955445244
146	19UW-WB-02-07	dry burn	0.809815401	0.8152301
157	19UW-WB-02-07	dry burn	0.80876241	0.809096558
168	19UW-WB-02-07	dry burn	0.808094522	0.803104667
180	19UW-WB-02-07	dry burn	0.807521918	0.796695906
20	19UW-WB-02-07	dry burn	0.935231104	0.940539791
27	19UW-WB-02-07	dry burn	0.924493808	0.925558984
3	19UW-WB-02-07	dry burn	0.979258007	0.989090681
34	19UW-WB-02-07	dry burn	0.915537271	0.912701006
41	19UW-WB-02-07	dry burn	0.906079846	0.901562502
48	19UW-WB-02-07	dry burn	0.897743992	0.891817387
55	19UW-WB-02-07	dry burn	0.889514209	0.883202035
62	19UW-WB-02-07	dry burn	0.881369811	0.875503319
69	19UW-WB-02-07	dry burn	0.872897908	0.868548932
7	19UW-WB-02-07	dry burn	0.96412667	0.975781062
76	19UW-WB-02-07	dry burn	0.864203264	0.862199565
83	19UW-WB-02-07	dry burn	0.856037268	0.856342586
97	19UW-WB-02-07	dry burn	0.841972447	0.845758964
110	19UW-WB-02-09	control	0.848450695	0.848484539
124	19UW-WB-02-09	control	0.837363864	0.839348572
135	19UW-WB-02-09	control	0.830203973	0.832444874
14	19UW-WB-02-09	control	0.956851237	0.959098955
146	19UW-WB-02-09	control	0.825846263	0.825718752
157	19UW-WB-02-09	control	0.819505655	0.819130595
168	19UW-WB-02-09	control	0.813826862	0.812652878
180	19UW-WB-02-09	control	0.807203788	0.805689885
20	19UW-WB-02-09	control	0.944457065	0.945558944
27	19UW-WB-02-09	control	0.931947445	0.931992076
3	19UW-WB-02-09	control	0.987607309	0.989917428
34	19UW-WB-02-09	control	0.921735143	0.920351655
41	19UW-WB-02-09	control	0.911572157	0.910239663
48	19UW-WB-02-09	control	0.90346447	0.901341222
55	19UW-WB-02-09	control	0.89535852	0.893407216
62	19UW-WB-02-09	control	0.887614646	0.886240558
69	19UW-WB-02-09	control	0.880183057	0.87968532
7	19UW-WB-02-09	control	0.973998386	0.977678108
76	19UW-WB-02-09	control	0.873134576	0.873618126
83	19UW-WB-02-09	control	0.866566374	0.867941359
97	19UW-WB-02-09	control	0.855626579	0.857466248
110	19UW-WB-03-02	dry burn	0.850284552	0.85109206
124	19UW-WB-03-02	dry burn	0.839582722	0.841592126
135	19UW-WB-03-02	dry burn	0.832139796	0.834204389
14	19UW-WB-03-02	dry burn	0.940859439	0.940440068
146	19UW-WB-03-02	dry burn	0.825919431	0.826882135
157	19UW-WB-03-02	dry burn	0.819661153	0.8196244
168	19UW-WB-03-02	dry burn	0.814265208	0.812430464
180	19UW-WB-03-02	dry burn	0.808446614	0.804654569
20	19UW-WB-03-02	dry burn	0.928469908	0.92748705
27	19UW-WB-03-02	dry burn	0.918180422	0.916629527
3	19UW-WB-03-02	dry burn	0.979686374	0.981821181
34	19UW-WB-03-02	dry burn	0.910265886	0.908385997
41	19UW-WB-03-02	dry burn	0.902994308	0.901591849
48	19UW-WB-03-02	dry burn	0.895973693	0.895606946
55	19UW-WB-03-02	dry burn	0.890489563	0.890079393
62	19UW-WB-03-02	dry burn	0.884940617	0.884815723
69	19UW-WB-03-02	dry burn	0.87982883	0.879709533
7	19UW-WB-03-02	dry burn	0.960449331	0.963056964
76	19UW-WB-03-02	dry burn	0.8739006	0.874702277
83	19UW-WB-03-02	dry burn	0.868165178	0.869761706
97	19UW-WB-03-02	dry burn	0.857620917	0.860017402
110	19UW-WB-03-06	control	0.791082914	0.7896184
124	19UW-WB-03-06	control	0.767489486	0.768341933
135	19UW-WB-03-06	control	0.750242376	0.752027677
14	19UW-WB-03-06	control	0.954739659	0.955001759
146	19UW-WB-03-06	control	0.73505919	0.736059824
157	19UW-WB-03-06	control	0.719820372	0.720431017
168	19UW-WB-03-06	control	0.706632209	0.705134057
180	19UW-WB-03-06	control	0.692015062	0.68881666
20	19UW-WB-03-06	control	0.942235739	0.942320274
27	19UW-WB-03-06	control	0.928958398	0.928827532
3	19UW-WB-03-06	control	0.987628739	0.98667352
34	19UW-WB-03-06	control	0.917380569	0.915974378
41	19UW-WB-03-06	control	0.904378234	0.903458759
48	19UW-WB-03-06	control	0.89231554	0.891171236
55	19UW-WB-03-06	control	0.880139061	0.879071237
62	19UW-WB-03-06	control	0.867704619	0.86714282
69	19UW-WB-03-06	control	0.854833307	0.855378872
7	19UW-WB-03-06	control	0.972269543	0.973001683
76	19UW-WB-03-06	control	0.842337547	0.843775449
83	19UW-WB-03-06	control	0.829937324	0.832329762
97	19UW-WB-03-06	control	0.807647459	0.809902337
110	19UW-WB-03-07	wet burn	0.797732322	0.801163907
124	19UW-WB-03-07	wet burn	0.77969268	0.784685819
135	19UW-WB-03-07	wet burn	0.768414311	0.77203524
14	19UW-WB-03-07	wet burn	0.947558394	0.953093973
146	19UW-WB-03-07	wet burn	0.758622783	0.75961822
157	19UW-WB-03-07	wet burn	0.748359426	0.747418846
168	19UW-WB-03-07	wet burn	0.739195676	0.735426261
180	19UW-WB-03-07	wet burn	0.728554463	0.722570195
20	19UW-WB-03-07	wet burn	0.93516665	0.937567613
27	19UW-WB-03-07	wet burn	0.922167655	0.921760594
3	19UW-WB-03-07	wet burn	0.986086649	0.988343805
34	19UW-WB-03-07	wet burn	0.911451755	0.907813682
41	19UW-WB-03-07	wet burn	0.899695297	0.895244037
48	19UW-WB-03-07	wet burn	0.889109815	0.883700419
55	19UW-WB-03-07	wet burn	0.878262039	0.872927249
62	19UW-WB-03-07	wet burn	0.86654643	0.862738489
69	19UW-WB-03-07	wet burn	0.854047778	0.852998656
7	19UW-WB-03-07	wet burn	0.967256748	0.974303186
76	19UW-WB-03-07	wet burn	0.841597182	0.843609018
83	19UW-WB-03-07	wet burn	0.830030709	0.834497562
97	19UW-WB-03-07	wet burn	0.81056286	0.816912954
103	19UW-WB-04-02	wet burn	0.813392911	0.81283295
110	19UW-WB-04-02	wet burn	0.807400006	0.807602413
117	19UW-WB-04-02	wet burn	0.80228631	0.802816148
124	19UW-WB-04-02	wet burn	0.797460395	0.798424193
135	19UW-WB-04-02	wet burn	0.7920108	0.79221436
14	19UW-WB-04-02	wet burn	0.948789656	0.954195835
146	19UW-WB-04-02	wet burn	0.786353745	0.78672252
157	19UW-WB-04-02	wet burn	0.782016153	0.781826269
168	19UW-WB-04-02	wet burn	0.778109651	0.777424227
180	19UW-WB-04-02	wet burn	0.77400457	0.773087373
20	19UW-WB-04-02	wet burn	0.933548482	0.937507279
27	19UW-WB-04-02	wet burn	0.920333436	0.919946684
3	19UW-WB-04-02	wet burn	0.983192557	0.989294558
34	19UW-WB-04-02	wet burn	0.906617149	0.904220941
41	19UW-WB-04-02	wet burn	0.893759697	0.890122925
48	19UW-WB-04-02	wet burn	0.881202962	0.877468922
55	19UW-WB-04-02	wet burn	0.86893783	0.86609598
62	19UW-WB-04-02	wet burn	0.858493131	0.855859563
69	19UW-WB-04-02	wet burn	0.847483647	0.846631473
7	19UW-WB-04-02	wet burn	0.967069329	0.975805996
76	19UW-WB-04-02	wet burn	0.83732944	0.838297999
83	19UW-WB-04-02	wet burn	0.827905968	0.830758281
90	19UW-WB-04-02	wet burn	0.821777938	0.823922859
97	19UW-WB-04-02	wet burn	0.816243032	0.817712382
103	19UW-WB-04-03	dry burn	0.863455543	0.863115619
110	19UW-WB-04-03	dry burn	0.859074094	0.859427178
117	19UW-WB-04-03	dry burn	0.855462112	0.856005694
124	19UW-WB-04-03	dry burn	0.851800759	0.85281442
135	19UW-WB-04-03	dry burn	0.847637108	0.84819016
14	19UW-WB-04-03	dry burn	0.960735636	0.964229393
146	19UW-WB-04-03	dry burn	0.843342969	0.843956079
157	19UW-WB-04-03	dry burn	0.839951248	0.840031995
168	19UW-WB-04-03	dry burn	0.837022641	0.836354597
180	19UW-WB-04-03	dry burn	0.833877659	0.832565784
20	19UW-WB-04-03	dry burn	0.949342405	0.95159377
27	19UW-WB-04-03	dry burn	0.93930595	0.93853286
3	19UW-WB-04-03	dry burn	0.987837088	0.991499764
34	19UW-WB-04-03	dry burn	0.92848375	0.927041272
41	19UW-WB-04-03	dry burn	0.918648415	0.916900418
48	19UW-WB-04-03	dry burn	0.909905646	0.907922232
55	19UW-WB-04-03	dry burn	0.901830395	0.899944907
62	19UW-WB-04-03	dry burn	0.894921208	0.892829226
69	19UW-WB-04-03	dry burn	0.887531778	0.886455413
7	19UW-WB-04-03	dry burn	0.975040402	0.980909875
76	19UW-WB-04-03	dry burn	0.880462863	0.880720414
83	19UW-WB-04-03	dry burn	0.87385757	0.875535563
90	19UW-WB-04-03	dry burn	0.869516865	0.870824574
97	19UW-WB-04-03	dry burn	0.865505265	0.866521812
103	19UW-WB-04-09	control	0.805826361	0.805290839
110	19UW-WB-04-09	control	0.798753717	0.798284623
117	19UW-WB-04-09	control	0.792613461	0.791761482
124	19UW-WB-04-09	control	0.786188077	0.785683863
135	19UW-WB-04-09	control	0.778475686	0.776951096
14	19UW-WB-04-09	control	0.952087054	0.959107205
146	19UW-WB-04-09	control	0.769919455	0.769112577
157	19UW-WB-04-09	control	0.762590841	0.762061588
168	19UW-WB-04-09	control	0.755901472	0.755704176
180	19UW-WB-04-09	control	0.748569942	0.74946292
20	19UW-WB-04-09	control	0.938808419	0.943435472
27	19UW-WB-04-09	control	0.927138613	0.926417555
3	19UW-WB-04-09	control	0.984255475	0.990693228
34	19UW-WB-04-09	control	0.913741751	0.910661633
41	19UW-WB-04-09	control	0.900883799	0.896069489
48	19UW-WB-04-09	control	0.887910881	0.882550552
55	19UW-WB-04-09	control	0.874095209	0.870021306
62	19UW-WB-04-09	control	0.861535027	0.858404742
69	19UW-WB-04-09	control	0.847633714	0.847629845
7	19UW-WB-04-09	control	0.969572942	0.978758219
76	19UW-WB-04-09	control	0.834738209	0.837631133
83	19UW-WB-04-09	control	0.82299447	0.828348225
90	19UW-WB-04-09	control	0.815671583	0.81972544
97	19UW-WB-04-09	control	0.809219081	0.811711435
110	19UW-WB-05-02	wet burn	0.858129352	0.85931724
124	19UW-WB-05-02	wet burn	0.847346022	0.850377947
135	19UW-WB-05-02	wet burn	0.84017646	0.843482774
14	19UW-WB-05-02	wet burn	0.95419623	0.957136128
146	19UW-WB-05-02	wet burn	0.83416764	0.836674954
157	19UW-WB-05-02	wet burn	0.82959839	0.829940805
168	19UW-WB-05-02	wet burn	0.825355278	0.823272005
180	19UW-WB-05-02	wet burn	0.82115747	0.816065515
20	19UW-WB-05-02	wet burn	0.943613768	0.944302773
27	19UW-WB-05-02	wet burn	0.934167637	0.932052417
3	19UW-WB-05-02	wet burn	0.986182673	0.988848357
34	19UW-WB-05-02	wet burn	0.924143858	0.921951924
41	19UW-WB-05-02	wet burn	0.915661055	0.913403691
48	19UW-WB-05-02	wet burn	0.908221149	0.905978032
55	19UW-WB-05-02	wet burn	0.901203499	0.899365992
62	19UW-WB-05-02	wet burn	0.894602359	0.893345411
69	19UW-WB-05-02	wet burn	0.887742035	0.887756533
7	19UW-WB-05-02	wet burn	0.970781168	0.975827303
76	19UW-WB-05-02	wet burn	0.881376827	0.882484468
83	19UW-WB-05-02	wet burn	0.875828476	0.877446582
97	19UW-WB-05-02	wet burn	0.867217251	0.867852249
110	19UW-WB-05-07	dry burn	0.874700408	0.875677242
124	19UW-WB-05-07	dry burn	0.865866254	0.867555786
135	19UW-WB-05-07	dry burn	0.859817575	0.861227898
14	19UW-WB-05-07	dry burn	0.948808564	0.947579213
146	19UW-WB-05-07	dry burn	0.85372785	0.854946261
157	19UW-WB-05-07	dry burn	0.848930279	0.848710473
168	19UW-WB-05-07	dry burn	0.843979693	0.842520178
180	19UW-WB-05-07	dry burn	0.83944649	0.835818615
20	19UW-WB-05-07	dry burn	0.939076685	0.93745398
27	19UW-WB-05-07	dry burn	0.931844933	0.929226396
3	19UW-WB-05-07	dry burn	0.980438952	0.983055359
34	19UW-WB-05-07	dry burn	0.924205362	0.922994027
41	19UW-WB-05-07	dry burn	0.91818525	0.917758157
48	19UW-WB-05-07	dry burn	0.912269758	0.913024972
55	19UW-WB-05-07	dry burn	0.908942407	0.908550283
62	19UW-WB-05-07	dry burn	0.904832323	0.904213315
69	19UW-WB-05-07	dry burn	0.899737562	0.899954313
7	19UW-WB-05-07	dry burn	0.9638452	0.966389803
76	19UW-WB-05-07	dry burn	0.894562566	0.895743685
83	19UW-WB-05-07	dry burn	0.889731567	0.891566756
97	19UW-WB-05-07	dry burn	0.881854174	0.883288442
110	19UW-WB-05-08	control	0.709542397	0.710879632
124	19UW-WB-05-08	control	0.689451808	0.692087215
135	19UW-WB-05-08	control	0.675813068	0.678163229
14	19UW-WB-05-08	control	0.925891447	0.931901455
146	19UW-WB-05-08	control	0.662558617	0.664834817
157	19UW-WB-05-08	control	0.651320883	0.652004018
168	19UW-WB-05-08	control	0.640760263	0.639596819
180	19UW-WB-05-08	control	0.631173578	0.626479214
20	19UW-WB-05-08	control	0.905060326	0.907811134
27	19UW-WB-05-08	control	0.884024667	0.882753892
3	19UW-WB-05-08	control	0.980579573	0.983788479
34	19UW-WB-05-08	control	0.861603851	0.860462186
41	19UW-WB-05-08	control	0.84306672	0.840482228
48	19UW-WB-05-08	control	0.826340507	0.82243735
55	19UW-WB-05-08	control	0.810027163	0.80601487
62	19UW-WB-05-08	control	0.794712964	0.790955188
69	19UW-WB-05-08	control	0.777964091	0.777042741
7	19UW-WB-05-08	control	0.955211986	0.96362959
76	19UW-WB-05-08	control	0.762457048	0.764098508
83	19UW-WB-05-08	control	0.748927286	0.75197378
97	19UW-WB-05-08	control	0.728919409	0.729709475
103	19UW-WB-06-05	wet burn	0.842192018	0.841380766
110	19UW-WB-06-05	wet burn	0.83730713	0.836657833
117	19UW-WB-06-05	wet burn	0.832910575	0.832251579
124	19UW-WB-06-05	wet burn	0.828253245	0.828121919
135	19UW-WB-06-05	wet burn	0.822835629	0.822108886
14	19UW-WB-06-05	wet burn	0.955467968	0.960781411
146	19UW-WB-06-05	wet burn	0.81681057	0.816580228
157	19UW-WB-06-05	wet burn	0.81164574	0.811444366
168	19UW-WB-06-05	wet burn	0.80685276	0.806627601
180	19UW-WB-06-05	wet burn	0.801297748	0.8016675
20	19UW-WB-06-05	wet burn	0.944846994	0.946655677
27	19UW-WB-06-05	wet burn	0.934874522	0.931875721
3	19UW-WB-06-05	wet burn	0.98645239	0.990772666
34	19UW-WB-06-05	wet burn	0.922490626	0.918701775
41	19UW-WB-06-05	wet burn	0.910028942	0.906927205
48	19UW-WB-06-05	wet burn	0.898507402	0.89637207
55	19UW-WB-06-05	wet burn	0.888247681	0.886879675
62	19UW-WB-06-05	wet burn	0.879167788	0.878313567
69	19UW-WB-06-05	wet burn	0.86978264	0.870554919
7	19UW-WB-06-05	wet burn	0.971362724	0.979200049
76	19UW-WB-06-05	wet burn	0.86143352	0.863500255
83	19UW-WB-06-05	wet burn	0.853907119	0.857059464
90	19UW-WB-06-05	wet burn	0.84914152	0.851154077
97	19UW-WB-06-05	wet burn	0.844494455	0.845715757
103	19UW-WB-06-08	dry burn	0.862494508	0.864262055
110	19UW-WB-06-08	dry burn	0.858023924	0.860859608
117	19UW-WB-06-08	dry burn	0.854866953	0.857569601
124	19UW-WB-06-08	dry burn	0.851284567	0.854368227
135	19UW-WB-06-08	dry burn	0.847749605	0.849474087
14	19UW-WB-06-08	dry burn	0.949553192	0.955630437
146	19UW-WB-06-08	dry burn	0.844048042	0.844703776
157	19UW-WB-06-08	dry burn	0.84098063	0.840023481
168	19UW-WB-06-08	dry burn	0.838005479	0.835410848
180	19UW-WB-06-08	dry burn	0.835058954	0.83043881
20	19UW-WB-06-08	dry burn	0.938419188	0.941879689
27	19UW-WB-06-08	dry burn	0.929853362	0.928659353
3	19UW-WB-06-08	dry burn	0.981244241	0.98871089
34	19UW-WB-06-08	dry burn	0.921019681	0.917805572
41	19UW-WB-06-08	dry burn	0.913547362	0.908770619
48	19UW-WB-06-08	dry burn	0.906862625	0.901134089
55	19UW-WB-06-08	dry burn	0.899756785	0.894573301
62	19UW-WB-06-08	dry burn	0.893057635	0.888840579
69	19UW-WB-06-08	dry burn	0.885515265	0.883745818
7	19UW-WB-06-08	dry burn	0.966562567	0.975301232
76	19UW-WB-06-08	dry burn	0.878120788	0.879143095
83	19UW-WB-06-08	dry burn	0.871692407	0.874920406
90	19UW-WB-06-08	dry burn	0.867992655	0.870991773
97	19UW-WB-06-08	dry burn	0.864154871	0.8672912
103	19UW-WB-06-10	control	0.82266205	0.822572482
110	19UW-WB-06-10	control	0.817465474	0.817449745
117	19UW-WB-06-10	control	0.812715227	0.812594592
124	19UW-WB-06-10	control	0.807634217	0.807965283
135	19UW-WB-06-10	control	0.801415924	0.801065162
14	19UW-WB-06-10	control	0.945534878	0.952318747
146	19UW-WB-06-10	control	0.794576316	0.794530626
157	19UW-WB-06-10	control	0.788617452	0.788280491
168	19UW-WB-06-10	control	0.783118801	0.782253607
180	19UW-WB-06-10	control	0.776576467	0.775879624
20	19UW-WB-06-10	control	0.932704209	0.935870864
27	19UW-WB-06-10	control	0.921165559	0.919071882
3	19UW-WB-06-10	control	0.982657719	0.988517722
34	19UW-WB-06-10	control	0.908087253	0.904442711
41	19UW-WB-06-10	control	0.896099148	0.891626737
48	19UW-WB-06-10	control	0.884931697	0.880326389
55	19UW-WB-06-10	control	0.873931381	0.870293363
62	19UW-WB-06-10	control	0.863780137	0.861320462
69	19UW-WB-06-10	control	0.853122594	0.85323479
7	19UW-WB-06-10	control	0.964582464	0.974345091
76	19UW-WB-06-10	control	0.843456817	0.845892073
83	19UW-WB-06-10	control	0.834950688	0.839171914
90	19UW-WB-06-10	control	0.829728277	0.832973846
97	19UW-WB-06-10	control	0.825011812	0.827214025
110	19UW-WB-07-02	wet burn	0.899739606	0.900253002
124	19UW-WB-07-02	wet burn	0.893858367	0.895204179
135	19UW-WB-07-02	wet burn	0.889750862	0.891266514
14	19UW-WB-07-02	wet burn	0.958155276	0.958427048
146	19UW-WB-07-02	wet burn	0.887107344	0.887349786
157	19UW-WB-07-02	wet burn	0.883797864	0.883451987
168	19UW-WB-07-02	wet burn	0.880792702	0.879572125
180	19UW-WB-07-02	wet burn	0.87733742	0.875359412
20	19UW-WB-07-02	wet burn	0.949447943	0.948514636
27	19UW-WB-07-02	wet burn	0.941658748	0.940129744
3	19UW-WB-07-02	wet burn	0.984693126	0.987969034
34	19UW-WB-07-02	wet burn	0.935831669	0.933932989
41	19UW-WB-07-02	wet burn	0.930346375	0.929100821
48	19UW-WB-07-02	wet burn	0.925873948	0.925120671
55	19UW-WB-07-02	wet burn	0.921977664	0.92167352
62	19UW-WB-07-02	wet burn	0.918450993	0.918560808
69	19UW-WB-07-02	wet burn	0.915187537	0.91565895
7	19UW-WB-07-02	wet burn	0.972236489	0.974983087
76	19UW-WB-07-02	wet burn	0.912042689	0.91289102
83	19UW-WB-07-02	wet burn	0.909024774	0.910209134
97	19UW-WB-07-02	wet burn	0.903598408	0.904995504
110	19UW-WB-07-05	control	0.88361842	0.885345759
124	19UW-WB-07-05	control	0.877394397	0.879714525
135	19UW-WB-07-05	control	0.873346557	0.875431838
14	19UW-WB-07-05	control	0.958683361	0.963097574
146	19UW-WB-07-05	control	0.870888398	0.871233295
157	19UW-WB-07-05	control	0.867589792	0.867095655
168	19UW-WB-07-05	control	0.864680857	0.863003923
180	19UW-WB-07-05	control	0.861506763	0.858581286
20	19UW-WB-07-05	control	0.950220228	0.951825825
27	19UW-WB-07-05	control	0.942433161	0.941060666
3	19UW-WB-07-05	control	0.985532214	0.990536805
34	19UW-WB-07-05	control	0.936153526	0.932266475
41	19UW-WB-07-05	control	0.928971078	0.924963773
48	19UW-WB-07-05	control	0.92215546	0.918790193
55	19UW-WB-07-05	control	0.915810866	0.913471875
62	19UW-WB-07-05	control	0.90991332	0.908801848
69	19UW-WB-07-05	control	0.904434889	0.904623692
7	19UW-WB-07-05	control	0.972726179	0.979360091
76	19UW-WB-07-05	control	0.89940311	0.900819187
83	19UW-WB-07-05	control	0.894877816	0.897298985
97	19UW-WB-07-05	control	0.887964695	0.890857863
110	19UW-WB-07-06	dry burn	0.920817157	0.921926728
124	19UW-WB-07-06	dry burn	0.917185255	0.918575662
135	19UW-WB-07-06	dry burn	0.914820911	0.915959502
14	19UW-WB-07-06	dry burn	0.964630996	0.965046436
146	19UW-WB-07-06	dry burn	0.913356864	0.913353982
157	19UW-WB-07-06	dry burn	0.911285803	0.910757388
168	19UW-WB-07-06	dry burn	0.909415448	0.908168895
180	19UW-WB-07-06	dry burn	0.907231267	0.905353857
20	19UW-WB-07-06	dry burn	0.957686768	0.956917492
27	19UW-WB-07-06	dry burn	0.951847012	0.950190384
3	19UW-WB-07-06	dry burn	0.986350383	0.989804234
34	19UW-WB-07-06	dry burn	0.947489271	0.945360225
41	19UW-WB-07-06	dry burn	0.943278959	0.941712526
48	19UW-WB-07-06	dry burn	0.939789212	0.938802349
55	19UW-WB-07-06	dry burn	0.936799653	0.93635261
62	19UW-WB-07-06	dry burn	0.934202158	0.934190756
69	19UW-WB-07-06	dry burn	0.931687153	0.932209331
7	19UW-WB-07-06	dry burn	0.975975623	0.978857152
76	19UW-WB-07-06	dry burn	0.929312274	0.930341415
83	19UW-WB-07-06	dry burn	0.927056669	0.928545332
97	19UW-WB-07-06	dry burn	0.923314	0.925074635
103	19UW-WB-08-05	control	0.844609438	0.844657991
110	19UW-WB-08-05	control	0.840290542	0.840524001
117	19UW-WB-08-05	control	0.836404572	0.836545504
124	19UW-WB-08-05	control	0.831796302	0.832692358
135	19UW-WB-08-05	control	0.826426495	0.826835368
14	19UW-WB-08-05	control	0.951165056	0.952399374
146	19UW-WB-08-05	control	0.820834297	0.821162399
157	19UW-WB-08-05	control	0.815787083	0.815626418
168	19UW-WB-08-05	control	0.81079649	0.810195078
180	19UW-WB-08-05	control	0.80575292	0.804363356
20	19UW-WB-08-05	control	0.93585878	0.937111768
27	19UW-WB-08-05	control	0.923346097	0.922111049
3	19UW-WB-08-05	control	0.984040209	0.988102841
34	19UW-WB-08-05	control	0.911062314	0.909544888
41	19UW-WB-08-05	control	0.900860758	0.898897668
48	19UW-WB-08-05	control	0.891931301	0.889763625
55	19UW-WB-08-05	control	0.883639594	0.881823447
62	19UW-WB-08-05	control	0.876562471	0.874825845
69	19UW-WB-08-05	control	0.868982663	0.868573065
7	19UW-WB-08-05	control	0.967558893	0.973793005
76	19UW-WB-08-05	control	0.861680632	0.862909476
83	19UW-WB-08-05	control	0.855059267	0.857712599
90	19UW-WB-08-05	control	0.850937537	0.852886039
97	19UW-WB-08-05	control	0.848081441	0.848353927
103	19UW-WB-08-06	wet burn	0.69992368	0.701205707
110	19UW-WB-08-06	wet burn	0.690548285	0.692154518
117	19UW-WB-08-06	wet burn	0.682349714	0.683363542
124	19UW-WB-08-06	wet burn	0.672446078	0.674792602
135	19UW-WB-08-06	wet burn	0.660826434	0.661697415
14	19UW-WB-08-06	wet burn	0.904251699	0.909013886
146	19UW-WB-08-06	wet burn	0.648757576	0.648986789
157	19UW-WB-08-06	wet burn	0.637719444	0.636604279
168	19UW-WB-08-06	wet burn	0.626605282	0.624512054
180	19UW-WB-08-06	wet burn	0.615993101	0.611621477
20	19UW-WB-08-06	wet burn	0.877474396	0.880440713
27	19UW-WB-08-06	wet burn	0.856463692	0.852598371
3	19UW-WB-08-06	wet burn	0.965827513	0.976941492
34	19UW-WB-08-06	wet burn	0.834854957	0.829314125
41	19UW-WB-08-06	wet burn	0.81549242	0.809499434
48	19UW-WB-08-06	wet burn	0.797929365	0.792331872
55	19UW-WB-08-06	wet burn	0.781504596	0.777189996
62	19UW-WB-08-06	wet burn	0.767359797	0.763604152
69	19UW-WB-08-06	wet burn	0.751853226	0.751219332
7	19UW-WB-08-06	wet burn	0.936164367	0.949493887
76	19UW-WB-08-06	wet burn	0.736677605	0.739767109
83	19UW-WB-08-06	wet burn	0.722556055	0.729044453
90	19UW-WB-08-06	wet burn	0.713558678	0.718897726
97	19UW-WB-08-06	wet burn	0.707366339	0.709210595
103	19UW-WB-08-10	dry burn	0.922044017	0.92283274
110	19UW-WB-08-10	dry burn	0.920517363	0.921212969
117	19UW-WB-08-10	dry burn	0.918864476	0.919610107
124	19UW-WB-08-10	dry burn	0.917205916	0.918019346
135	19UW-WB-08-10	dry burn	0.91524354	0.91553675
14	19UW-WB-08-10	dry burn	0.96516423	0.966568611
146	19UW-WB-08-10	dry burn	0.913066859	0.913068989
157	19UW-WB-08-10	dry burn	0.911294625	0.910612128
168	19UW-WB-08-10	dry burn	0.908743708	0.908164099
180	19UW-WB-08-10	dry burn	0.907430808	0.90550233
20	19UW-WB-08-10	dry burn	0.958404138	0.958169551
27	19UW-WB-08-10	dry burn	0.952931238	0.950967342
3	19UW-WB-08-10	dry burn	0.98843044	0.990595983
34	19UW-WB-08-10	dry burn	0.947706487	0.945657815
41	19UW-WB-08-10	dry burn	0.943294166	0.941602244
48	19UW-WB-08-10	dry burn	0.939627997	0.938377763
55	19UW-WB-08-10	dry burn	0.93627841	0.935704418
62	19UW-WB-08-10	dry burn	0.934447243	0.933396868
69	19UW-WB-08-10	dry burn	0.931417206	0.931332407
7	19UW-WB-08-10	dry burn	0.976560661	0.980212643
76	19UW-WB-08-10	dry burn	0.928444428	0.929429799
83	19UW-WB-08-10	dry burn	0.925956657	0.92763526
90	19UW-WB-08-10	dry burn	0.92432262	0.925913181
97	19UW-WB-08-10	dry burn	0.923104094	0.924239986
110	19UW-WB-09-03	wet burn	0.791698422	0.790841982
124	19UW-WB-09-03	wet burn	0.770660717	0.772756966
135	19UW-WB-09-03	wet burn	0.75627614	0.758838251
14	19UW-WB-09-03	wet burn	0.939044215	0.939412033
146	19UW-WB-09-03	wet burn	0.74539108	0.745170321
157	19UW-WB-09-03	wet burn	0.732627768	0.731748602
168	19UW-WB-09-03	wet burn	0.720550464	0.718568639
180	19UW-WB-09-03	wet burn	0.706877298	0.704461098
20	19UW-WB-09-03	wet burn	0.924561352	0.924553654
27	19UW-WB-09-03	wet burn	0.911085658	0.910511125
3	19UW-WB-09-03	wet burn	0.983140284	0.981904272
34	19UW-WB-09-03	wet burn	0.900171122	0.898352218
41	19UW-WB-09-03	wet burn	0.888445232	0.887185646
48	19UW-WB-09-03	wet burn	0.877703859	0.876569504
55	19UW-WB-09-03	wet burn	0.867442388	0.866284357
62	19UW-WB-09-03	wet burn	0.857003	0.856220905
69	19UW-WB-09-03	wet burn	0.846157144	0.846324375
7	19UW-WB-09-03	wet burn	0.961326491	0.963073943
76	19UW-WB-09-03	wet burn	0.835012789	0.836566995
83	19UW-WB-09-03	wet burn	0.824302379	0.826934369
97	19UW-WB-09-03	wet burn	0.804957705	0.808015585
110	19UW-WB-09-08	dry burn	0.901621961	0.903416197
124	19UW-WB-09-08	dry burn	0.895610087	0.898314848
135	19UW-WB-09-08	dry burn	0.891695808	0.894329488
14	19UW-WB-09-08	dry burn	0.957424319	0.95710279
146	19UW-WB-09-08	dry burn	0.890997508	0.890362671
157	19UW-WB-09-08	dry burn	0.887520366	0.886413804
168	19UW-WB-09-08	dry burn	0.884553481	0.882482597
180	19UW-WB-09-08	dry burn	0.881144261	0.878213956
20	19UW-WB-09-08	dry burn	0.949495852	0.947939861
27	19UW-WB-09-08	dry burn	0.942568595	0.940518064
3	19UW-WB-09-08	dry burn	0.983445941	0.986925715
34	19UW-WB-09-08	dry burn	0.937639278	0.935163307
41	19UW-WB-09-08	dry burn	0.932501681	0.930987353
48	19UW-WB-09-08	dry burn	0.928457246	0.927485023
55	19UW-WB-09-08	dry burn	0.924911249	0.924368991
62	19UW-WB-09-08	dry burn	0.921616181	0.921475837
69	19UW-WB-09-08	dry burn	0.918426992	0.918712608
7	19UW-WB-09-08	dry burn	0.969814145	0.973383496
76	19UW-WB-09-08	dry burn	0.9147872	0.91602643
83	19UW-WB-09-08	dry burn	0.911459289	0.913387221
97	19UW-WB-09-08	dry burn	0.90563099	0.908188617
110	19UW-WB-09-09	control	0.848372194	0.849749703
124	19UW-WB-09-09	control	0.832830587	0.83647189
135	19UW-WB-09-09	control	0.822788568	0.826210476
14	19UW-WB-09-09	control	0.962083628	0.965069336
146	19UW-WB-09-09	control	0.815546265	0.816086984
157	19UW-WB-09-09	control	0.807013999	0.806094396
168	19UW-WB-09-09	control	0.799007315	0.79622807
180	19UW-WB-09-09	control	0.789787648	0.785604983
20	19UW-WB-09-09	control	0.952233987	0.953689342
27	19UW-WB-09-09	control	0.942671595	0.942126504
3	19UW-WB-09-09	control	0.989630417	0.991217448
34	19UW-WB-09-09	control	0.934566478	0.931894238
41	19UW-WB-09-09	control	0.925878433	0.922608932
48	19UW-WB-09-09	control	0.917668063	0.914002274
55	19UW-WB-09-09	control	0.90929415	0.905886558
62	19UW-WB-09-09	control	0.90030725	0.898130432
69	19UW-WB-09-09	control	0.890942046	0.890641941
7	19UW-WB-09-09	control	0.976136529	0.980734861
76	19UW-WB-09-09	control	0.881547917	0.883356673
83	19UW-WB-09-09	control	0.872882576	0.876229471
97	19UW-WB-09-09	control	0.858143832	0.862331911
103	19UW-WB-11-03	wet burn	0.903243886	0.902096682
110	19UW-WB-11-03	wet burn	0.900567388	0.89948654
117	19UW-WB-11-03	wet burn	0.897768676	0.897051298
124	19UW-WB-11-03	wet burn	0.89528232	0.894765068
135	19UW-WB-11-03	wet burn	0.89210888	0.891421713
14	19UW-WB-11-03	wet burn	0.974374341	0.973750981
146	19UW-WB-11-03	wet burn	0.888481889	0.888323369
157	19UW-WB-11-03	wet burn	0.885467909	0.885416108
168	19UW-WB-11-03	wet burn	0.882529624	0.882658154
180	19UW-WB-11-03	wet burn	0.878798545	0.87978194
20	19UW-WB-11-03	wet burn	0.964248653	0.964598523
27	19UW-WB-11-03	wet burn	0.955602735	0.955207733
3	19UW-WB-11-03	wet burn	0.995664266	0.99371906
34	19UW-WB-11-03	wet burn	0.946836474	0.947004929
41	19UW-WB-11-03	wet burn	0.939491755	0.939812232
48	19UW-WB-11-03	wet burn	0.933607399	0.933478453
55	19UW-WB-11-03	wet burn	0.92817122	0.927875085
62	19UW-WB-11-03	wet burn	0.923228482	0.922892901
69	19UW-WB-11-03	wet burn	0.918049542	0.918439061
7	19UW-WB-11-03	wet burn	0.986880163	0.985931077
76	19UW-WB-11-03	wet burn	0.913270652	0.914434653
83	19UW-WB-11-03	wet burn	0.909110659	0.910812604
90	19UW-WB-11-03	wet burn	0.906579337	0.907515905
97	19UW-WB-11-03	wet burn	0.904293784	0.904496099
103	19UW-WB-11-09	control	0.865695547	0.866007539
110	19UW-WB-11-09	control	0.861435978	0.861308941
117	19UW-WB-11-09	control	0.856645127	0.856873707
124	19UW-WB-11-09	control	0.852278013	0.85267271
135	19UW-WB-11-09	control	0.846155196	0.84648331
14	19UW-WB-11-09	control	0.964793227	0.969824045
146	19UW-WB-11-09	control	0.840792376	0.840723404
157	19UW-WB-11-09	control	0.83547693	0.835321774
168	19UW-WB-11-09	control	0.830867266	0.830219478
180	19UW-WB-11-09	control	0.825554974	0.824937635
20	19UW-WB-11-09	control	0.954931357	0.95861914
27	19UW-WB-11-09	control	0.945265694	0.946667993
3	19UW-WB-11-09	control	0.991082965	0.993010847
34	19UW-WB-11-09	control	0.937141352	0.935794334
41	19UW-WB-11-09	control	0.928650541	0.925876619
48	19UW-WB-11-09	control	0.920460436	0.916807104
55	19UW-WB-11-09	control	0.912125183	0.908490275
62	19UW-WB-11-09	control	0.90397539	0.900841464
69	19UW-WB-11-09	control	0.895235848	0.893785612
7	19UW-WB-11-09	control	0.978457193	0.984153261
76	19UW-WB-11-09	control	0.886551308	0.887256183
83	19UW-WB-11-09	control	0.878127551	0.881194194
90	19UW-WB-11-09	control	0.873145223	0.875547357
97	19UW-WB-11-09	control	0.868291242	0.870269317
103	19UW-WB-11-10	dry burn	0.8987763	0.900930885
110	19UW-WB-11-10	dry burn	0.897435277	0.898798995
117	19UW-WB-11-10	dry burn	0.895414477	0.89669877
124	19UW-WB-11-10	dry burn	0.893334576	0.894621754
135	19UW-WB-11-10	dry burn	0.890608993	0.891391413
14	19UW-WB-11-10	dry burn	0.957168816	0.959535434
146	19UW-WB-11-10	dry burn	0.887985072	0.888190248
157	19UW-WB-11-10	dry burn	0.885944202	0.885010296
168	19UW-WB-11-10	dry burn	0.884012328	0.88184712
180	19UW-WB-11-10	dry burn	0.881574881	0.878412636
20	19UW-WB-11-10	dry burn	0.949140811	0.948809783
27	19UW-WB-11-10	dry burn	0.94173953	0.939348708
3	19UW-WB-11-10	dry burn	0.982018916	0.98889721
34	19UW-WB-11-10	dry burn	0.936017142	0.932192981
41	19UW-WB-11-10	dry burn	0.930193557	0.926623456
48	19UW-WB-11-10	dry burn	0.925143024	0.922145778
55	19UW-WB-11-10	dry burn	0.920954221	0.918420123
62	19UW-WB-11-10	dry burn	0.916581003	0.915212887
69	19UW-WB-11-10	dry burn	0.912327989	0.912363484
7	19UW-WB-11-10	dry burn	0.969513298	0.976408684
76	19UW-WB-11-10	dry burn	0.908371142	0.909761524
83	19UW-WB-11-10	dry burn	0.904695309	0.90733112
90	19UW-WB-11-10	dry burn	0.902197633	0.905020102
97	19UW-WB-11-10	dry burn	0.899898367	0.902792607
110	19UW-WB-12-02	dry burn	0.943289331	0.944113883
124	19UW-WB-12-02	dry burn	0.938738228	0.940419772
135	19UW-WB-12-02	dry burn	0.936282851	0.937548116
14	19UW-WB-12-02	dry burn	0.981635851	0.982761368
146	19UW-WB-12-02	dry burn	0.934401996	0.934695205
157	19UW-WB-12-02	dry burn	0.932351983	0.931856755
168	19UW-WB-12-02	dry burn	0.929712116	0.929030272
180	19UW-WB-12-02	dry burn	0.927671129	0.925958793
20	19UW-WB-12-02	dry burn	0.977639577	0.977696877
27	19UW-WB-12-02	dry burn	0.973191433	0.97290165
3	19UW-WB-12-02	dry burn	0.993624853	0.995469326
34	19UW-WB-12-02	dry burn	0.970296755	0.968969831
41	19UW-WB-12-02	dry burn	0.967183185	0.965649049
48	19UW-WB-12-02	dry burn	0.963244369	0.962761002
55	19UW-WB-12-02	dry burn	0.960858346	0.960179722
62	19UW-WB-12-02	dry burn	0.95859708	0.957816212
69	19UW-WB-12-02	dry burn	0.955618476	0.955607595
7	19UW-WB-12-02	dry burn	0.988303961	0.990218753
76	19UW-WB-12-02	dry burn	0.953266585	0.953509446
83	19UW-WB-12-02	dry burn	0.951092454	0.951490379
97	19UW-WB-12-02	dry burn	0.946352742	0.947607291
110	19UW-WB-12-05	wet burn	0.901094975	0.901566878
124	19UW-WB-12-05	wet burn	0.894005814	0.894997925
135	19UW-WB-12-05	wet burn	0.889096539	0.889908725
14	19UW-WB-12-05	wet burn	0.968483862	0.97036983
146	19UW-WB-12-05	wet burn	0.884638321	0.884867286
157	19UW-WB-12-05	wet burn	0.880094929	0.879865451
168	19UW-WB-12-05	wet burn	0.875769362	0.874898368
180	19UW-WB-12-05	wet burn	0.870818538	0.869515978
20	19UW-WB-12-05	wet burn	0.960962299	0.961533107
27	19UW-WB-12-05	wet burn	0.953742391	0.953096494
3	19UW-WB-12-05	wet burn	0.992649958	0.992268915
34	19UW-WB-12-05	wet burn	0.947791992	0.946125002
41	19UW-WB-12-05	wet burn	0.941699894	0.940200405
48	19UW-WB-12-05	wet burn	0.936073063	0.935024836
55	19UW-WB-12-05	wet burn	0.931281106	0.930386147
62	19UW-WB-12-05	wet burn	0.926870112	0.926133235
69	19UW-WB-12-05	wet burn	0.92223349	0.922158476
7	19UW-WB-12-05	wet burn	0.980692491	0.983262816
76	19UW-WB-12-05	wet burn	0.917773713	0.918385209
83	19UW-WB-12-05	wet burn	0.913468028	0.914758824
97	19UW-WB-12-05	wet burn	0.906057206	0.907802271
110	19UW-WB-12-08	control	0.903586452	0.904046636
124	19UW-WB-12-08	control	0.895812926	0.897205043
135	19UW-WB-12-08	control	0.89086311	0.892104774
14	19UW-WB-12-08	control	0.975509379	0.979226551
146	19UW-WB-12-08	control	0.886619783	0.887194877
157	19UW-WB-12-08	control	0.882344318	0.882438699
168	19UW-WB-12-08	control	0.8784978	0.877807466
180	19UW-WB-12-08	control	0.874397017	0.872871301
20	19UW-WB-12-08	control	0.969306671	0.97162287
27	19UW-WB-12-08	control	0.963152672	0.963558998
3	19UW-WB-12-08	control	0.994327729	0.995144899
34	19UW-WB-12-08	control	0.957857471	0.956246742
41	19UW-WB-12-08	control	0.951787178	0.949579724
48	19UW-WB-12-08	control	0.94526485	0.943466792
55	19UW-WB-12-08	control	0.93936452	0.937829844
62	19UW-WB-12-08	control	0.933959666	0.932601956
69	19UW-WB-12-08	control	0.928415685	0.927725781
7	19UW-WB-12-08	control	0.984664582	0.989031289
76	19UW-WB-12-08	control	0.92312709	0.923152182
83	19UW-WB-12-08	control	0.918077986	0.918839052
97	19UW-WB-12-08	control	0.909425256	0.910855033
110	19UW-WB-13-03	dry burn	0.888413625	0.889628194
124	19UW-WB-13-03	dry burn	0.880240339	0.881738494
135	19UW-WB-13-03	dry burn	0.874429216	0.875595546
14	19UW-WB-13-03	dry burn	0.963166529	0.963263014
146	19UW-WB-13-03	dry burn	0.868613388	0.869498072
157	19UW-WB-13-03	dry burn	0.863663876	0.863444325
168	19UW-WB-13-03	dry burn	0.858786326	0.857433325
180	19UW-WB-13-03	dry burn	0.854042596	0.850923902
20	19UW-WB-13-03	dry burn	0.955468807	0.953716115
27	19UW-WB-13-03	dry burn	0.948263622	0.945067725
3	19UW-WB-13-03	dry burn	0.983522481	0.989677041
34	19UW-WB-13-03	dry burn	0.940427435	0.938133176
41	19UW-WB-13-03	dry burn	0.933865014	0.932269501
48	19UW-WB-13-03	dry burn	0.927996701	0.927077524
55	19UW-WB-13-03	dry burn	0.922421282	0.922309411
62	19UW-WB-13-03	dry burn	0.917698391	0.91781128
69	19UW-WB-13-03	dry burn	0.912549609	0.913487573
7	19UW-WB-13-03	dry burn	0.974075099	0.978312242
76	19UW-WB-13-03	dry burn	0.907633825	0.909278937
83	19UW-WB-13-03	dry burn	0.903155239	0.905148499
97	19UW-WB-13-03	dry burn	0.896031747	0.897039189
110	19UW-WB-13-07	wet burn	0.888302391	0.890536501
124	19UW-WB-13-07	wet burn	0.880111798	0.882450282
135	19UW-WB-13-07	wet burn	0.874674482	0.876157015
14	19UW-WB-13-07	wet burn	0.963671236	0.965313853
146	19UW-WB-13-07	wet burn	0.869142941	0.869912071
157	19UW-WB-13-07	wet burn	0.864183199	0.863713319
168	19UW-WB-13-07	wet burn	0.859293818	0.857559559
180	19UW-WB-13-07	wet burn	0.854306536	0.850896808
20	19UW-WB-13-07	wet burn	0.955930163	0.955971076
27	19UW-WB-13-07	wet burn	0.948958617	0.947355975
3	19UW-WB-13-07	wet burn	0.989185519	0.990416142
34	19UW-WB-13-07	wet burn	0.942016418	0.940345415
41	19UW-WB-13-07	wet burn	0.936323238	0.93435897
48	19UW-WB-13-07	wet burn	0.930939384	0.929028692
55	19UW-WB-13-07	wet burn	0.925672749	0.924121312
62	19UW-WB-13-07	wet burn	0.92069804	0.919488938
69	19UW-WB-13-07	wet burn	0.914981477	0.91503779
7	19UW-WB-13-07	wet burn	0.976999028	0.979731507
76	19UW-WB-13-07	wet burn	0.909274717	0.910708394
83	19UW-WB-13-07	wet burn	0.904096782	0.906463019
97	19UW-WB-13-07	wet burn	0.896249094	0.898137273
110	19UW-WB-13-08	control	0.874920804	0.8767199
124	19UW-WB-13-08	control	0.864728889	0.867167553
135	19UW-WB-13-08	control	0.858002185	0.859743
14	19UW-WB-13-08	control	0.961834836	0.962554248
146	19UW-WB-13-08	control	0.851213167	0.852385063
157	19UW-WB-13-08	control	0.845170572	0.845091564
168	19UW-WB-13-08	control	0.83927366	0.837861178
180	19UW-WB-13-08	control	0.833274393	0.830044398
20	19UW-WB-13-08	control	0.952307141	0.952345114
27	19UW-WB-13-08	control	0.944018719	0.942821359
3	19UW-WB-13-08	control	0.989132483	0.989686888
34	19UW-WB-13-08	control	0.935586363	0.934961565
41	19UW-WB-13-08	control	0.928603456	0.928156652
48	19UW-WB-13-08	control	0.922579895	0.922024189
55	19UW-WB-13-08	control	0.917163432	0.916324029
62	19UW-WB-13-08	control	0.912062515	0.910905357
69	19UW-WB-13-08	control	0.906453068	0.905673433
7	19UW-WB-13-08	control	0.976672872	0.978169663
76	19UW-WB-13-08	control	0.900578036	0.900568729
83	19UW-WB-13-08	control	0.894630935	0.895553816
97	19UW-WB-13-08	control	0.88493601	0.885707875
110	19UW-WB-14-04	wet burn	0.881316399	0.88365023
124	19UW-WB-14-04	wet burn	0.873063277	0.876530417
135	19UW-WB-14-04	wet burn	0.868049005	0.871049916
14	19UW-WB-14-04	wet burn	0.962237571	0.964866971
146	19UW-WB-14-04	wet burn	0.865155311	0.865641718
157	19UW-WB-14-04	wet burn	0.86107922	0.860290626
168	19UW-WB-14-04	wet burn	0.857133835	0.854987165
180	19UW-WB-14-04	wet burn	0.852608422	0.849248983
20	19UW-WB-14-04	wet burn	0.952842627	0.954141498
27	19UW-WB-14-04	wet burn	0.944065238	0.943826926
3	19UW-WB-14-04	wet burn	0.988967204	0.990960163
34	19UW-WB-14-04	wet burn	0.937100686	0.935287244
41	19UW-WB-14-04	wet burn	0.930170364	0.928058555
48	19UW-WB-14-04	wet burn	0.924367159	0.921799157
55	19UW-WB-14-04	wet burn	0.918798261	0.916257354
62	19UW-WB-14-04	wet burn	0.913283497	0.911247742
69	19UW-WB-14-04	wet burn	0.907845096	0.906633746
7	19UW-WB-14-04	wet burn	0.976031517	0.980317372
76	19UW-WB-14-04	wet burn	0.902233554	0.902314758
83	19UW-WB-14-04	wet burn	0.896813411	0.898216658
97	19UW-WB-14-04	wet burn	0.88722492	0.89047907
110	19UW-WB-14-06	control	0.819788688	0.820524751
124	19UW-WB-14-06	control	0.808129031	0.811049394
135	19UW-WB-14-06	control	0.800971553	0.804046055
14	19UW-WB-14-06	control	0.947671244	0.951225423
146	19UW-WB-14-06	control	0.796401847	0.79732895
157	19UW-WB-14-06	control	0.790967868	0.790831652
168	19UW-WB-14-06	control	0.786042247	0.784505952
180	19UW-WB-14-06	control	0.780836033	0.777760025
20	19UW-WB-14-06	control	0.933561717	0.934807491
27	19UW-WB-14-06	control	0.918613913	0.918258055
3	19UW-WB-14-06	control	0.982726349	0.988098568
34	19UW-WB-14-06	control	0.906164966	0.904020351
41	19UW-WB-14-06	control	0.893816581	0.891669082
48	19UW-WB-14-06	control	0.883426359	0.880857855
55	19UW-WB-14-06	control	0.873641256	0.871304533
62	19UW-WB-14-06	control	0.864729776	0.862779318
69	19UW-WB-14-06	control	0.856053646	0.855095035
7	19UW-WB-14-06	control	0.965968783	0.973542901
76	19UW-WB-14-06	control	0.848197541	0.848099225
83	19UW-WB-14-06	control	0.840557445	0.841667701
97	19UW-WB-14-06	control	0.827956001	0.830111629
110	19UW-WB-14-07	dry burn	0.940821113	0.942138484
124	19UW-WB-14-07	dry burn	0.93721723	0.939237302
135	19UW-WB-14-07	dry burn	0.934882237	0.936967083
14	19UW-WB-14-07	dry burn	0.974259672	0.974515996
146	19UW-WB-14-07	dry burn	0.935173293	0.93470342
157	19UW-WB-14-07	dry burn	0.933447942	0.932445697
168	19UW-WB-14-07	dry burn	0.931591455	0.930193635
180	19UW-WB-14-07	dry burn	0.929501772	0.927743147
20	19UW-WB-14-07	dry burn	0.969499642	0.968823352
27	19UW-WB-14-07	dry burn	0.96554325	0.964152614
3	19UW-WB-14-07	dry burn	0.990556614	0.992404228
34	19UW-WB-14-07	dry burn	0.962399088	0.960779711
41	19UW-WB-14-07	dry burn	0.959270228	0.958179004
48	19UW-WB-14-07	dry burn	0.956799119	0.956038116
55	19UW-WB-14-07	dry burn	0.954625599	0.954171405
62	19UW-WB-14-07	dry burn	0.952467653	0.952468546
69	19UW-WB-14-07	dry burn	0.950806061	0.950863974
7	19UW-WB-14-07	dry burn	0.98202215	0.984391585
76	19UW-WB-14-07	dry burn	0.948864234	0.949318723
83	19UW-WB-14-07	dry burn	0.946803964	0.947809636
97	19UW-WB-14-07	dry burn	0.94321157	0.944850477
110	19UW-WB-15-02	wet burn	0.777989833	0.778389762
124	19UW-WB-15-02	wet burn	0.76830641	0.769687487
135	19UW-WB-15-02	wet burn	0.762095033	0.762986286
14	19UW-WB-15-02	wet burn	0.907491032	0.908529363
146	19UW-WB-15-02	wet burn	0.755238706	0.756373803
157	19UW-WB-15-02	wet burn	0.749833957	0.749835073
168	19UW-WB-15-02	wet burn	0.744765107	0.743361771
180	19UW-WB-15-02	wet burn	0.739188612	0.736369113
20	19UW-WB-15-02	wet burn	0.884834955	0.884829866
27	19UW-WB-15-02	wet burn	0.867643873	0.864184534
3	19UW-WB-15-02	wet burn	0.972428858	0.974636764
34	19UW-WB-15-02	wet burn	0.850841789	0.84875605
41	19UW-WB-15-02	wet burn	0.838204442	0.836865741
48	19UW-WB-15-02	wet burn	0.828608708	0.827377629
55	19UW-WB-15-02	wet burn	0.820562594	0.81952297
62	19UW-WB-15-02	wet burn	0.813702956	0.812781524
69	19UW-WB-15-02	wet burn	0.806450211	0.806801206
7	19UW-WB-15-02	wet burn	0.940395303	0.946328977
76	19UW-WB-15-02	wet burn	0.799933635	0.801343726
83	19UW-WB-15-02	wet burn	0.794328724	0.796247792
97	19UW-WB-15-02	wet burn	0.784072042	0.786739074
110	19UW-WB-15-03	dry burn	0.88823444	0.887937287
124	19UW-WB-15-03	dry burn	0.880238367	0.88055082
135	19UW-WB-15-03	dry burn	0.874722849	0.874790663
14	19UW-WB-15-03	dry burn	0.954989605	0.953069441
146	19UW-WB-15-03	dry burn	0.868429624	0.869068279
157	19UW-WB-15-03	dry burn	0.863324308	0.86338336
168	19UW-WB-15-03	dry burn	0.858446201	0.857735638
180	19UW-WB-15-03	dry burn	0.853242283	0.851616617
20	19UW-WB-15-03	dry burn	0.946139137	0.943940403
27	19UW-WB-15-03	dry burn	0.938273257	0.936501909
3	19UW-WB-15-03	dry burn	0.980659582	0.984875395
34	19UW-WB-15-03	dry burn	0.931268121	0.930858026
41	19UW-WB-15-03	dry burn	0.926056761	0.926113746
48	19UW-WB-15-03	dry burn	0.921657636	0.921824436
55	19UW-WB-15-03	dry burn	0.917368471	0.917769188
62	19UW-WB-15-03	dry burn	0.913575016	0.913838231
69	19UW-WB-15-03	dry burn	0.909372065	0.909977005
7	19UW-WB-15-03	dry burn	0.968074294	0.969962745
76	19UW-WB-15-03	dry burn	0.905208025	0.906158371
83	19UW-WB-15-03	dry burn	0.901259144	0.902368817
97	19UW-WB-15-03	dry burn	0.893495676	0.894853322
110	19UW-WB-15-09	control	0.796510356	0.79632672
124	19UW-WB-15-09	control	0.782556419	0.783948946
135	19UW-WB-15-09	control	0.773719959	0.774567229
14	19UW-WB-15-09	control	0.941689747	0.943559742
146	19UW-WB-15-09	control	0.764389243	0.765415813
157	19UW-WB-15-09	control	0.75613495	0.756451447
168	19UW-WB-15-09	control	0.748491339	0.747644843
180	19UW-WB-15-09	control	0.739965598	0.738194297
20	19UW-WB-15-09	control	0.92423162	0.925249551
27	19UW-WB-15-09	control	0.908536143	0.907082846
3	19UW-WB-15-09	control	0.986779781	0.985931634
34	19UW-WB-15-09	control	0.892273017	0.891623596
41	19UW-WB-15-09	control	0.878395272	0.878269807
48	19UW-WB-15-09	control	0.866918296	0.866555547
55	19UW-WB-15-09	control	0.856853688	0.856120171
62	19UW-WB-15-09	control	0.848027683	0.84668452
69	19UW-WB-15-09	control	0.838871318	0.838032486
7	19UW-WB-15-09	control	0.96664939	0.968988688
76	19UW-WB-15-09	control	0.83020983	0.829996762
83	19UW-WB-15-09	control	0.822111786	0.822447801
97	19UW-WB-15-09	control	0.806600998	0.808431493
110	19UW-WB-16-02	control	0.869774375	0.869860333
124	19UW-WB-16-02	control	0.858116985	0.858997157
135	19UW-WB-16-02	control	0.849871219	0.850611208
14	19UW-WB-16-02	control	0.968513511	0.969488835
146	19UW-WB-16-02	control	0.841346938	0.842335625
157	19UW-WB-16-02	control	0.833841865	0.834158418
168	19UW-WB-16-02	control	0.826646207	0.82607179
180	19UW-WB-16-02	control	0.818964326	0.817347296
20	19UW-WB-16-02	control	0.958427411	0.959297845
27	19UW-WB-16-02	control	0.949251571	0.948897325
3	19UW-WB-16-02	control	0.992513441	0.992463864
34	19UW-WB-16-02	control	0.939986299	0.939714751
41	19UW-WB-16-02	control	0.93207007	0.931445855
48	19UW-WB-16-02	control	0.924644133	0.923864572
55	19UW-WB-16-02	control	0.917572688	0.916802923
62	19UW-WB-16-02	control	0.911294241	0.910136079
69	19UW-WB-16-02	control	0.904239171	0.903771261
7	19UW-WB-16-02	control	0.982476014	0.983343992
76	19UW-WB-16-02	control	0.897067188	0.8976395
83	19UW-WB-16-02	control	0.890333707	0.89168951
97	19UW-WB-16-02	control	0.880168859	0.880192008
110	19UW-WB-16-03	wet burn	0.850851447	0.849999101
124	19UW-WB-16-03	wet burn	0.835734541	0.837098363
135	19UW-WB-16-03	wet burn	0.825621922	0.827101986
14	19UW-WB-16-03	wet burn	0.95774591	0.957828264
146	19UW-WB-16-03	wet burn	0.815481083	0.817225797
157	19UW-WB-16-03	wet burn	0.806699102	0.807467882
168	19UW-WB-16-03	wet burn	0.798329509	0.797826625
180	19UW-WB-16-03	wet burn	0.789426549	0.787440202
20	19UW-WB-16-03	wet burn	0.9464526	0.946460626
27	19UW-WB-16-03	wet burn	0.936154997	0.935656224
3	19UW-WB-16-03	wet burn	0.989022424	0.988181797
34	19UW-WB-16-03	wet burn	0.92602804	0.926450581
41	19UW-WB-16-03	wet burn	0.917518929	0.918192236
48	19UW-WB-16-03	wet burn	0.909977112	0.910504186
55	19UW-WB-16-03	wet burn	0.902887817	0.903168186
62	19UW-WB-16-03	wet burn	0.896535558	0.896057824
69	19UW-WB-16-03	wet burn	0.889799428	0.889099812
7	19UW-WB-16-03	wet burn	0.974972278	0.975196716
76	19UW-WB-16-03	wet burn	0.88263662	0.88225159
83	19UW-WB-16-03	wet burn	0.875648514	0.875488375
97	19UW-WB-16-03	wet burn	0.863841559	0.862164917
110	19UW-WB-16-09	dry burn	0.872217588	0.873276171
124	19UW-WB-16-09	dry burn	0.863056538	0.864844341
135	19UW-WB-16-09	dry burn	0.857447698	0.858276822
14	19UW-WB-16-09	dry burn	0.947881093	0.947202169
146	19UW-WB-16-09	dry burn	0.851475015	0.851759261
157	19UW-WB-16-09	dry burn	0.845718452	0.845291221
168	19UW-WB-16-09	dry burn	0.840148978	0.838872306
180	19UW-WB-16-09	dry burn	0.833819856	0.831925436
20	19UW-WB-16-09	dry burn	0.937536408	0.937000034
27	19UW-WB-16-09	dry burn	0.929217866	0.928668755
3	19UW-WB-16-09	dry burn	0.982258883	0.982906679
34	19UW-WB-16-09	dry burn	0.922214174	0.922311813
41	19UW-WB-16-09	dry burn	0.918373442	0.91693457
48	19UW-WB-16-09	dry burn	0.913078596	0.912048948
55	19UW-WB-16-09	dry burn	0.907823967	0.907415417
62	19UW-WB-16-09	dry burn	0.903315511	0.902916397
69	19UW-WB-16-09	dry burn	0.898318668	0.898494146
7	19UW-WB-16-09	dry burn	0.9648302	0.966124277
76	19UW-WB-16-09	dry burn	0.893243133	0.894120279
83	19UW-WB-16-09	dry burn	0.888162466	0.889780817
97	19UW-WB-16-09	dry burn	0.880403242	0.881180938
110	19UW-WB-17-01	dry burn	0.880174554	0.881884249
124	19UW-WB-17-01	dry burn	0.873115231	0.875604867
135	19UW-WB-17-01	dry burn	0.868369492	0.870704539
14	19UW-WB-17-01	dry burn	0.947516308	0.946608739
146	19UW-WB-17-01	dry burn	0.866035747	0.865832285
157	19UW-WB-17-01	dry burn	0.862233626	0.86098755
168	19UW-WB-17-01	dry burn	0.858543589	0.856170023
180	19UW-WB-17-01	dry burn	0.854374526	0.850945322
20	19UW-WB-17-01	dry burn	0.937995872	0.935605385
27	19UW-WB-17-01	dry burn	0.929765146	0.926802895
3	19UW-WB-17-01	dry burn	0.978270296	0.983453329
34	19UW-WB-17-01	dry burn	0.923508618	0.920482252
41	19UW-WB-17-01	dry burn	0.917485808	0.915536387
48	19UW-WB-17-01	dry burn	0.912382156	0.911354363
55	19UW-WB-17-01	dry burn	0.907892493	0.907599028
62	19UW-WB-17-01	dry burn	0.903723742	0.904084314
69	19UW-WB-17-01	dry burn	0.899587438	0.900707522
7	19UW-WB-17-01	dry burn	0.962154558	0.966547198
76	19UW-WB-17-01	dry burn	0.895534868	0.897411963
83	19UW-WB-17-01	dry burn	0.891633526	0.894166336
97	19UW-WB-17-01	dry burn	0.884770531	0.887763442
110	19UW-WB-17-02	control	0.880394945	0.881961808
124	19UW-WB-17-02	control	0.871734525	0.874275987
135	19UW-WB-17-02	control	0.866056767	0.868342101
14	19UW-WB-17-02	control	0.963020732	0.964898772
146	19UW-WB-17-02	control	0.862123845	0.862477726
157	19UW-WB-17-02	control	0.857325329	0.856670604
168	19UW-WB-17-02	control	0.85261084	0.850913232
180	19UW-WB-17-02	control	0.847431387	0.844683813
20	19UW-WB-17-02	control	0.953442181	0.954248395
27	19UW-WB-17-02	control	0.944558665	0.944007131
3	19UW-WB-17-02	control	0.987926339	0.990927831
34	19UW-WB-17-02	control	0.93742235	0.935504398
41	19UW-WB-17-02	control	0.930186374	0.928267
48	19UW-WB-17-02	control	0.924014029	0.92195177
55	19UW-WB-17-02	control	0.918359857	0.916309828
62	19UW-WB-17-02	control	0.912802434	0.911160675
69	19UW-WB-17-02	control	0.907085227	0.906373398
7	19UW-WB-17-02	control	0.976398873	0.980284927
76	19UW-WB-17-02	control	0.901381558	0.901853041
83	19UW-WB-17-02	control	0.895802316	0.897530727
97	19UW-WB-17-02	control	0.886383983	0.889294067
110	19UW-WB-17-07	wet burn	0.884992789	0.886013468
124	19UW-WB-17-07	wet burn	0.877110366	0.878958743
135	19UW-WB-17-07	wet burn	0.871763379	0.873469121
14	19UW-WB-17-07	wet burn	0.958370127	0.959242362
146	19UW-WB-17-07	wet burn	0.867823567	0.868019494
157	19UW-WB-17-07	wet burn	0.863261257	0.862606726
168	19UW-WB-17-07	wet burn	0.858795885	0.857229145
180	19UW-WB-17-07	wet burn	0.853838522	0.851401723
20	19UW-WB-17-07	wet burn	0.949219615	0.948643785
27	19UW-WB-17-07	wet burn	0.940828788	0.939180216
3	19UW-WB-17-07	wet burn	0.985121678	0.988620175
34	19UW-WB-17-07	wet burn	0.934187413	0.931781529
41	19UW-WB-17-07	wet burn	0.92748741	0.925718085
48	19UW-WB-17-07	wet burn	0.921832101	0.920519874
55	19UW-WB-17-07	wet burn	0.916764215	0.915884125
62	19UW-WB-17-07	wet burn	0.911986105	0.911615791
69	19UW-WB-17-07	wet burn	0.907345887	0.907589215
7	19UW-WB-17-07	wet burn	0.972587906	0.976011808
76	19UW-WB-17-07	wet burn	0.902677346	0.903723435
83	19UW-WB-17-07	wet burn	0.898099966	0.89996628
97	19UW-WB-17-07	wet burn	0.890250911	0.892655297
103	19UW-WB-18-05	dry burn	0.879783696	0.880602851
110	19UW-WB-18-05	dry burn	0.87768008	0.877359507
117	19UW-WB-18-05	dry burn	0.873932348	0.874246535
124	19UW-WB-18-05	dry burn	0.870307163	0.871239232
135	19UW-WB-18-05	dry burn	0.866258109	0.866680902
14	19UW-WB-18-05	dry burn	0.961800416	0.964524297
146	19UW-WB-18-05	dry burn	0.861848054	0.862278111
157	19UW-WB-18-05	dry burn	0.858081654	0.857990195
168	19UW-WB-18-05	dry burn	0.854643734	0.853788577
180	19UW-WB-18-05	dry burn	0.850410532	0.849279977
20	19UW-WB-18-05	dry burn	0.950744891	0.952926375
27	19UW-WB-18-05	dry burn	0.94006245	0.941433458
3	19UW-WB-18-05	dry burn	0.991423593	0.991214251
34	19UW-WB-18-05	dry burn	0.933574738	0.931714462
41	19UW-WB-18-05	dry burn	0.926371618	0.923413514
48	19UW-WB-18-05	dry burn	0.917332419	0.916246457
55	19UW-WB-18-05	dry burn	0.911968479	0.909986396
62	19UW-WB-18-05	dry burn	0.906507872	0.904452155
69	19UW-WB-18-05	dry burn	0.900023811	0.899499069
7	19UW-WB-18-05	dry burn	0.97834804	0.98057861
76	19UW-WB-18-05	dry burn	0.894395135	0.895011621
83	19UW-WB-18-05	dry burn	0.889001168	0.89089757
90	19UW-WB-18-05	dry burn	0.886242002	0.887083259
97	19UW-WB-18-05	dry burn	0.882150281	0.883509871
103	19UW-WB-18-08	control	0.81640945	0.81546048
110	19UW-WB-18-08	control	0.811047225	0.80951064
117	19UW-WB-18-08	control	0.804941277	0.803912168
124	19UW-WB-18-08	control	0.799294482	0.798621729
135	19UW-WB-18-08	control	0.791337805	0.790841333
14	19UW-WB-18-08	control	0.954551219	0.955850975
146	19UW-WB-18-08	control	0.784149922	0.783606374
157	19UW-WB-18-08	control	0.776891939	0.776817372
168	19UW-WB-18-08	control	0.770391188	0.770394097
180	19UW-WB-18-08	control	0.762743299	0.76372831
20	19UW-WB-18-08	control	0.938483454	0.939812265
27	19UW-WB-18-08	control	0.922640833	0.922931071
3	19UW-WB-18-08	control	0.990779074	0.989655783
34	19UW-WB-18-08	control	0.909537258	0.907781923
41	19UW-WB-18-08	control	0.895789645	0.894144545
48	19UW-WB-18-08	control	0.882600349	0.881826897
55	19UW-WB-18-08	control	0.871353957	0.870661557
62	19UW-WB-18-08	control	0.861307524	0.86050256
69	19UW-WB-18-08	control	0.851120387	0.851222649
7	19UW-WB-18-08	control	0.975776036	0.976647174
76	19UW-WB-18-08	control	0.841414635	0.842710877
83	19UW-WB-18-08	control	0.831738671	0.834870514
90	19UW-WB-18-08	control	0.825694782	0.827617225
97	19UW-WB-18-08	control	0.819743227	0.820877484
103	19UW-WB-18-09	wet burn	0.826382179	0.827548073
110	19UW-WB-18-09	wet burn	0.820983525	0.821521498
117	19UW-WB-18-09	wet burn	0.814691941	0.815712456
124	19UW-WB-18-09	wet burn	0.808776381	0.810088325
135	19UW-WB-18-09	wet burn	0.800580976	0.801560631
14	19UW-WB-18-09	wet burn	0.950454181	0.956879251
146	19UW-WB-18-09	wet burn	0.793142809	0.793341394
157	19UW-WB-18-09	wet burn	0.785767616	0.785368949
168	19UW-WB-18-09	wet burn	0.779156527	0.777597354
180	19UW-WB-18-09	wet burn	0.771414209	0.769308295
20	19UW-WB-18-09	wet burn	0.937007408	0.941780977
27	19UW-WB-18-09	wet burn	0.924704607	0.926174585
3	19UW-WB-18-09	wet burn	0.986790871	0.989680686
34	19UW-WB-18-09	wet burn	0.914954681	0.912379438
41	19UW-WB-18-09	wet burn	0.904550118	0.900087988
48	19UW-WB-18-09	wet burn	0.89377543	0.889045784
55	19UW-WB-18-09	wet burn	0.883842268	0.879042293
62	19UW-WB-18-09	wet burn	0.874092224	0.869903317
69	19UW-WB-18-09	wet burn	0.863575535	0.861484717
7	19UW-WB-18-09	wet burn	0.970276927	0.976893968
76	19UW-WB-18-09	wet burn	0.853048304	0.853667221
83	19UW-WB-18-09	wet burn	0.842614111	0.846352129
90	19UW-WB-18-09	wet burn	0.836212526	0.839457756
97	19UW-WB-18-09	wet burn	0.829791958	0.8329165
103	19UW-WB-19-02	control	0.841157714	0.840489769
110	19UW-WB-19-02	control	0.834442539	0.833940805
117	19UW-WB-19-02	control	0.828064694	0.827674013
124	19UW-WB-19-02	control	0.821384159	0.821661956
135	19UW-WB-19-02	control	0.813372039	0.812670859
14	19UW-WB-19-02	control	0.963316089	0.967249461
146	19UW-WB-19-02	control	0.80425974	0.804165817
157	19UW-WB-19-02	control	0.796605955	0.796076921
168	19UW-WB-19-02	control	0.788954048	0.788345312
180	19UW-WB-19-02	control	0.779844337	0.780260285
20	19UW-WB-19-02	control	0.95152039	0.954757012
27	19UW-WB-19-02	control	0.940236947	0.941199668
3	19UW-WB-19-02	control	0.990875445	0.992519134
34	19UW-WB-19-02	control	0.928978295	0.928630862
41	19UW-WB-19-02	control	0.919103205	0.916949641
48	19UW-WB-19-02	control	0.909616833	0.906065567
55	19UW-WB-19-02	control	0.899876262	0.895897618
62	19UW-WB-19-02	control	0.890039394	0.88637321
69	19UW-WB-19-02	control	0.878648639	0.877427313
7	19UW-WB-19-02	control	0.97878536	0.982951521
76	19UW-WB-19-02	control	0.867352032	0.869001669
83	19UW-WB-19-02	control	0.856825354	0.861044079
90	19UW-WB-19-02	control	0.850196297	0.853507779
97	19UW-WB-19-02	control	0.844285129	0.846350868
103	19UW-WB-19-03	wet burn	0.765050287	0.764444326
110	19UW-WB-19-03	wet burn	0.756399646	0.755978622
117	19UW-WB-19-03	wet burn	0.748485542	0.748016915
124	19UW-WB-19-03	wet burn	0.740536241	0.740510569
135	19UW-WB-19-03	wet burn	0.731180214	0.729531095
14	19UW-WB-19-03	wet burn	0.941915895	0.948773306
146	19UW-WB-19-03	wet burn	0.720836241	0.719420537
168	19UW-WB-19-03	wet burn	0.707361034	0.701320878
168	19UW-WB-19-03	wet burn	0.707361034	0.701320878
168	19UW-WB-19-03	wet burn	0.698963922	0.701320878
168	19UW-WB-19-03	wet burn	0.698963922	0.701320878
180	19UW-WB-19-03	wet burn	0.689070952	0.692414184
20	19UW-WB-19-03	wet burn	0.92479847	0.929468986
27	19UW-WB-19-03	wet burn	0.909178489	0.90870255
3	19UW-WB-19-03	wet burn	0.984611061	0.988230614
34	19UW-WB-19-03	wet burn	0.891980499	0.889648056
41	19UW-WB-19-03	wet burn	0.87572118	0.872136281
48	19UW-WB-19-03	wet burn	0.861177316	0.856014903
55	19UW-WB-19-03	wet burn	0.846547056	0.841146811
62	19UW-WB-19-03	wet burn	0.832000131	0.82740858
69	19UW-WB-19-03	wet burn	0.815259294	0.814689113
7	19UW-WB-19-03	wet burn	0.965829433	0.973233574
76	19UW-WB-19-03	wet burn	0.799588196	0.8028884
83	19UW-WB-19-03	wet burn	0.785787507	0.791916418
90	19UW-WB-19-03	wet burn	0.777140672	0.781692128
97	19UW-WB-19-03	wet burn	0.769059193	0.772142578
103	19UW-WB-19-07	dry burn	0.722490532	0.722675085
110	19UW-WB-19-07	dry burn	0.714019435	0.715382541
117	19UW-WB-19-07	dry burn	0.706621624	0.708444871
124	19UW-WB-19-07	dry burn	0.699140868	0.701801714
135	19UW-WB-19-07	dry burn	0.690133097	0.691843591
14	19UW-WB-19-07	dry burn	0.912067689	0.918514011
146	19UW-WB-19-07	dry burn	0.680718129	0.682350393
157	19UW-WB-19-07	dry burn	0.67333424	0.673218503
168	19UW-WB-19-07	dry burn	0.666199131	0.664373696
180	19UW-WB-19-07	dry burn	0.65957288	0.654990063
20	19UW-WB-19-07	dry burn	0.887588626	0.891594637
27	19UW-WB-19-07	dry burn	0.866497896	0.864776622
3	19UW-WB-19-07	dry burn	0.973897072	0.979932392
34	19UW-WB-19-07	dry burn	0.84477392	0.841993674
41	19UW-WB-19-07	dry burn	0.82576226	0.822472749
48	19UW-WB-19-07	dry burn	0.810044928	0.805590611
55	19UW-WB-19-07	dry burn	0.79545081	0.790844783
62	19UW-WB-19-07	dry burn	0.782397873	0.777830136
69	19UW-WB-19-07	dry burn	0.768668362	0.766220019
7	19UW-WB-19-07	dry burn	0.946086667	0.955543001
76	19UW-WB-19-07	dry burn	0.755290614	0.755751038
83	19UW-WB-19-07	dry burn	0.742679732	0.746210796
90	19UW-WB-19-07	dry burn	0.734330504	0.737428006
97	19UW-WB-19-07	dry burn	0.726476707	0.729264521
