# Supplementary material for: Experimentally determined traits shape bacterial community composition one and five years following wildfire
Source: Nat Ecol Evol. 2023 Jul 31;7(9):1419–31. doi: 10.1038/s41559-023-02135-4 (PMC10482699; doi:10.1038/s41559-023-02135-4)
Supplement: Source Data Extended Data Fig. 5 — Statistical source data. [file 41559_2023_2135_MOESM14_ESM.csv]

core.id	burn.trtmt	k1	k2	M1	M2
19UW-WB-01-03	wet burn	0.039945388	0.002108675	0.051975136	0.936547081
19UW-WB-01-06	dry burn	0.032343137	0.000843824	0.049758243	0.939620301
19UW-WB-01-10	control	0.141781238	0.002354445	0.011615369	0.979539339
19UW-WB-02-06	wet burn	0.033249107	0.001123389	0.108010455	0.875983159
19UW-WB-02-09	control	0.033481948	0.000706845	0.08522725	0.902380059
19UW-WB-03-02	dry burn	0.085509341	0.000801435	0.070477222	0.909209152
19UW-WB-03-06	control	0.146976161	0.001951066	0.021356827	0.966271912
19UW-WB-03-07	wet burn	0.045562648	0.001468344	0.058857961	0.927228688
19UW-WB-04-02	wet burn	0.017133537	0.000242417	0.202095485	0.781097071
19UW-WB-04-03	dry burn	0.021484985	0.000303652	0.123387376	0.864449712
19UW-WB-04-09	control	0.011583605	0.000160612	0.262087034	0.722168441
19UW-WB-05-07	dry burn	0.100629447	0.000665499	0.0578152	0.922623752
19UW-WB-05-08	control	0.026687048	0.001667318	0.155968825	0.824610749
19UW-WB-06-05	wet burn	0.019762763	0.000403817	0.142254008	0.844198381
19UW-WB-06-08	dry burn	0.037796985	0.000491611	0.092838903	0.888405338
19UW-WB-06-10	control	0.025863696	0.000634256	0.131690544	0.850967175
19UW-WB-07-02	wet burn	0.067743647	0.000400049	0.059282423	0.925410703
19UW-WB-07-05	control	0.040009004	0.000424935	0.073229334	0.91230288
19UW-WB-07-06	dry burn	0.067661299	0.000258678	0.051494475	0.934855907
19UW-WB-08-05	control	0.034233039	0.000590517	0.105676817	0.878363392
19UW-WB-08-06	wet burn	0.040104586	0.001728434	0.165332298	0.800495215
19UW-WB-08-10	dry burn	0.05891879	0.000244478	0.053761755	0.934668685
19UW-WB-09-03	wet burn	0.100448069	0.001652343	0.051525497	0.931614787
19UW-WB-09-08	dry burn	0.080619479	0.000404064	0.055532066	0.927913875
19UW-WB-09-09	control	0.051138636	0.001118954	0.039109151	0.950521266
19UW-WB-11-03	wet burn	0.023222627	0.000233426	0.083801879	0.911862387
19UW-WB-11-09	control	0.017218985	0.000412778	0.117121541	0.873961423
19UW-WB-11-10	dry burn	0.05354628	0.000324808	0.068704358	0.913314558
19UW-WB-12-02	dry burn	0.049635764	0.000275708	0.026932657	0.966692195
19UW-WB-12-05	wet burn	0.04848806	0.000513692	0.046258434	0.946391525
19UW-WB-12-08	control	0.022075527	0.000439948	0.056341624	0.937986105
19UW-WB-13-03	dry burn	0.068109686	0.000635033	0.046033633	0.937488849
19UW-WB-13-07	wet burn	0.065128582	0.000649941	0.043500986	0.945684532
19UW-WB-13-08	control	0.066505954	0.000781069	0.044656202	0.944476282
19UW-WB-14-04	wet burn	0.043681148	0.000559615	0.06077451	0.928192694
19UW-WB-14-06	control	0.029322396	0.000692872	0.1196233	0.863103049
19UW-WB-14-07	dry burn	0.07434325	0.000219815	0.034813319	0.955743294
19UW-WB-15-02	wet burn	0.055792698	0.000786913	0.151587576	0.820841282
19UW-WB-15-03	dry burn	0.099951434	0.000596624	0.051834753	0.928824829
19UW-WB-15-09	control	0.036623359	0.001051165	0.108223362	0.878556419
19UW-WB-16-02	control	0.04247452	0.000883481	0.041790791	0.950722649
19UW-WB-16-09	dry burn	0.101716412	0.000692973	0.057554591	0.924704292
19UW-WB-17-01	dry burn	0.084930403	0.00051009	0.067225024	0.911045272
19UW-WB-17-02	control	0.045905713	0.000611267	0.057087924	0.930838415
19UW-WB-18-05	dry burn	0.032151376	0.000429698	0.082698762	0.908724831
19UW-WB-18-08	control	0.019602282	0.000597423	0.154618228	0.836160846
19UW-WB-18-09	wet burn	0.027089995	0.000861769	0.102517695	0.884273176
19UW-WB-19-02	control	0.015726972	0.000707553	0.121926202	0.868949243
19UW-WB-19-03	wet burn	0.01503796	0.000720906	0.229053062	0.755558
19UW-WB-05-02	wet burn	0.047136696	0.000731581	0.069090767	0.855053091
19UW-WB-16-03	wet burn	0.078202395	0.001091985	0.041523898	0.875995031
19UW-WB-17-07	wet burn	0.062834555	0.000568356	0.056885776	0.796952746
19UW-WB-19-07	dry burn	0.030789327	0.001143605	0.19624523	0.777651843
19UW-WB-02-07	dry burn	0.030385696	0.000647771	0.105276394	0.706264583
