# Supplementary material for: Experimentally determined traits shape bacterial community composition one and five years following wildfire
Source: Nat Ecol Evol. 2023 Jul 31;7(9):1419–31. doi: 10.1038/s41559-023-02135-4 (PMC10482699; doi:10.1038/s41559-023-02135-4)
Supplement: Source Data Extended Data Fig. 6 — Statistical source data. [file 41559_2023_2135_MOESM15_ESM.csv]

	incub.trtmt	burn.trtmt	x	y	z
19UW-WB-01-03-A-pb-gDNA	24 hours post-burn	Moist soil burn	-0.700779445	-0.188948223	-0.484763518
19UW-WB-01-03-O-pb-gDNA	24 hours post-burn	Moist soil burn	-0.072574953	-0.432285591	0.232290477
19UW-WB-01-06-A-pb-gDNA	24 hours post-burn	Dry soil burn	-0.264948349	-0.412920299	-0.58259466
19UW-WB-01-06-O-pb-gDNA	24 hours post-burn	Dry soil burn	-0.632641171	0.04649501	-0.605335837
19UW-WB-01-10-A-pb-gDNA	24 hours post-burn	Unburned control	-0.797124356	-0.087255305	-0.148272296
19UW-WB-01-10-O-pb-gDNA	24 hours post-burn	Unburned control	-0.312123217	-0.113764047	0.229104507
19UW-WB-02-06-A-pb-gDNA	24 hours post-burn	Moist soil burn	-0.98574235	-0.09778447	-0.281190492
19UW-WB-02-06-O-pb-gDNA	24 hours post-burn	Moist soil burn	-0.64242986	-0.070222943	0.124029336
19UW-WB-02-07-A-pb-gDNA	24 hours post-burn	Dry soil burn	-0.888509492	0.011694667	-0.310200081
19UW-WB-02-07-O-pb-gDNA	24 hours post-burn	Dry soil burn	-0.696326834	0.245682643	0.069350211
19UW-WB-02-09-A-pb-gDNA	24 hours post-burn	Unburned control	-0.636683151	-0.2625122	-0.329343054
19UW-WB-02-09-O-pb-gDNA	24 hours post-burn	Unburned control	-0.47904631	-0.190670497	0.062653518
19UW-WB-03-02-A-pb-gDNA	24 hours post-burn	Dry soil burn	-0.448852845	0.19115954	-0.658166315
19UW-WB-03-02-O-pb-gDNA	24 hours post-burn	Dry soil burn	-0.758779971	1.044755909	0.356463733
19UW-WB-03-06-A-pb-gDNA	24 hours post-burn	Unburned control	-0.889517981	0.016700875	-0.380566066
19UW-WB-03-06-O-pb-gDNA	24 hours post-burn	Unburned control	-1.1354488	0.089325196	0.150152291
19UW-WB-03-07-A-pb-gDNA	24 hours post-burn	Moist soil burn	-1.287062156	0.143582411	-0.159473649
19UW-WB-03-07-O-pb-gDNA	24 hours post-burn	Moist soil burn	-0.907780496	-0.072795088	0.418505714
19UW-WB-04-02-O-pb-gDNA	24 hours post-burn	Moist soil burn	-0.296743391	-0.454799995	-0.004887006
19UW-WB-04-03-A-pb-gDNA	24 hours post-burn	Dry soil burn	0.393945067	-0.7694432	-0.409304363
19UW-WB-04-03-O-pb-gDNA	24 hours post-burn	Dry soil burn	0.09992208	-0.568370244	-0.268950055
19UW-WB-04-09-O-pb-gDNA	24 hours post-burn	Unburned control	-0.21884202	-0.345797149	-0.006335795
19UW-WB-05-02-A-pb-gDNA	24 hours post-burn	Moist soil burn	-1.181972909	-0.003117478	-0.246925416
19UW-WB-05-02-O-pb-gDNA	24 hours post-burn	Moist soil burn	-0.336122131	-0.049481421	0.318842734
19UW-WB-05-07-A-pb-gDNA	24 hours post-burn	Dry soil burn	0.202106398	1.703333365	-1.41477718
19UW-WB-05-07-O-pb-gDNA	24 hours post-burn	Dry soil burn	-0.139752049	0.975692548	0.601334156
19UW-WB-05-08-A-pb-gDNA	24 hours post-burn	Unburned control	-1.061789957	-0.19307073	-0.649729971
19UW-WB-05-08-O-pb-gDNA	24 hours post-burn	Unburned control	-0.521403804	-0.173358793	0.121192155
19UW-WB-06-05-A-pb-gDNA	24 hours post-burn	Moist soil burn	-1.187193389	0.01260246	-0.178233129
19UW-WB-06-05-O-pb-gDNA	24 hours post-burn	Moist soil burn	-1.03354179	-0.0132099	0.351143758
19UW-WB-06-08-A-pb-gDNA	24 hours post-burn	Dry soil burn	-1.185036367	-0.082906703	-0.324239214
19UW-WB-06-08-O-pb-gDNA	24 hours post-burn	Dry soil burn	-1.319610706	-0.144577188	-0.492246773
19UW-WB-06-10-A-pb-gDNA	24 hours post-burn	Unburned control	-1.039664108	-0.196872802	-0.306809613
19UW-WB-06-10-O-pb-gDNA	24 hours post-burn	Unburned control	-1.260817203	-0.127213716	0.048735204
19UW-WB-07-02-O-pb-gDNA	24 hours post-burn	Moist soil burn	0.813850827	-1.335864831	-0.325591676
19UW-WB-07-05-O-pb-gDNA	24 hours post-burn	Unburned control	0.873824816	-1.347706622	-0.38888988
19UW-WB-07-06-O-pb-gDNA	24 hours post-burn	Dry soil burn	0.939216112	-1.620917958	-0.720640772
19UW-WB-08-05-O-pb-gDNA	24 hours post-burn	Unburned control	0.30636146	-0.565284585	-0.087527272
19UW-WB-08-06-O-pb-gDNA	24 hours post-burn	Moist soil burn	-0.027461291	-0.94167464	-0.421809616
19UW-WB-08-10-O-pb-gDNA	24 hours post-burn	Dry soil burn	1.018848844	0.018891026	-1.21787348
19UW-WB-09-03-A-pb-gDNA	24 hours post-burn	Moist soil burn	-0.604402711	-0.101985327	-0.288729708
19UW-WB-09-03-O-pb-gDNA	24 hours post-burn	Moist soil burn	-0.854176057	-0.110983054	0.131301668
19UW-WB-09-08-A-pb-gDNA	24 hours post-burn	Dry soil burn	0.051462819	-0.147516793	-0.660411894
19UW-WB-09-08-O-pb-gDNA	24 hours post-burn	Dry soil burn	-0.469158716	-0.018648601	-0.076526271
19UW-WB-09-09-A-pb-gDNA	24 hours post-burn	Unburned control	-0.712294224	-0.071885831	-0.182392431
19UW-WB-09-09-O-pb-gDNA	24 hours post-burn	Unburned control	-0.787378053	-0.115037025	0.209687314
19UW-WB-10-04-A-pb-gDNA	24 hours post-burn	Dry soil burn	-0.970245134	0.690109962	-0.493848444
19UW-WB-10-04-O-pb-gDNA	24 hours post-burn	Dry soil burn	-1.030400787	-0.355391098	0.437179959
19UW-WB-10-05-A-pb-gDNA	24 hours post-burn	Moist soil burn	-1.306452859	0.09381529	-0.016643276
19UW-WB-10-05-O-pb-gDNA	24 hours post-burn	Moist soil burn	-1.30440031	0.127521661	0.33518274
19UW-WB-10-07-A-pb-gDNA	24 hours post-burn	Unburned control	-0.952901297	-0.10700782	-0.189005322
19UW-WB-10-07-O-pb-gDNA	24 hours post-burn	Unburned control	-1.397180833	0.115629002	0.39169187
19UW-WB-11-03-A-pb-gDNA	24 hours post-burn	Moist soil burn	-0.407252651	-0.43656055	-0.459966039
19UW-WB-11-03-O-pb-gDNA	24 hours post-burn	Moist soil burn	-0.049437165	-0.263218299	0.014662538
19UW-WB-11-09-O-pb-gDNA	24 hours post-burn	Unburned control	-0.364090914	-0.471143086	-0.274554896
19UW-WB-11-10-A-pb-gDNA	24 hours post-burn	Dry soil burn	-0.023018595	0.018415935	-0.480781407
19UW-WB-11-10-O-pb-gDNA	24 hours post-burn	Dry soil burn	0.019366994	0.287836795	-0.573695574
19UW-WB-12-05-O-pb-gDNA	24 hours post-burn	Moist soil burn	-0.626251051	-0.596055673	0.336366894
19UW-WB-12-08-O-pb-gDNA	24 hours post-burn	Unburned control	-1.302082108	-0.380326395	0.373559436
19UW-WB-13-03-O-pb-gDNA	24 hours post-burn	Dry soil burn	0.388928568	-0.425620465	-0.696939499
19UW-WB-13-07-O-pb-gDNA	24 hours post-burn	Moist soil burn	0.121351085	-1.032131091	-0.035808361
19UW-WB-13-08-O-pb-gDNA	24 hours post-burn	Unburned control	-0.227730891	-0.667118147	0.246745986
19UW-WB-14-04-A-pb-gDNA	24 hours post-burn	Moist soil burn	-0.045478664	-0.565274349	-0.452997751
19UW-WB-14-04-O-pb-gDNA	24 hours post-burn	Moist soil burn	-0.012689574	-0.618313944	0.045567483
19UW-WB-14-06-O-pb-gDNA	24 hours post-burn	Unburned control	-0.075421696	-0.775561041	-0.576131127
19UW-WB-14-07-A-pb-gDNA	24 hours post-burn	Dry soil burn	0.257438822	0.140831381	-1.576984879
19UW-WB-14-07-O-pb-gDNA	24 hours post-burn	Dry soil burn	-0.144017364	0.018290007	0.224020695
19UW-WB-15-02-O-pb-gDNA	24 hours post-burn	Moist soil burn	0.062157699	-0.384353961	-0.055940958
19UW-WB-15-03-O-pb-gDNA	24 hours post-burn	Dry soil burn	0.566664506	-0.261304047	-0.557020865
19UW-WB-15-09-A-pb-gDNA	24 hours post-burn	Unburned control	0.706378222	-0.558549506	-0.457819049
19UW-WB-15-09-O-pb-gDNA	24 hours post-burn	Unburned control	0.430503272	-0.517068533	0.063424248
19UW-WB-16-02-A-pb-gDNA	24 hours post-burn	Unburned control	0.134702104	-0.749969416	-0.546185471
19UW-WB-16-02-O-pb-gDNA	24 hours post-burn	Unburned control	-0.015529112	-0.524459509	-0.101239947
19UW-WB-16-03-A-pb-gDNA	24 hours post-burn	Moist soil burn	-0.387405299	-0.289249259	-0.213276174
19UW-WB-16-03-O-pb-gDNA	24 hours post-burn	Moist soil burn	-0.448558825	-0.234370302	0.147739887
19UW-WB-16-09-A-pb-gDNA	24 hours post-burn	Dry soil burn	-0.193689413	-0.295678486	-0.730075863
19UW-WB-16-09-O-pb-gDNA	24 hours post-burn	Dry soil burn	-0.495231879	-0.562649386	0.575530549
19UW-WB-17-01-O-pb-gDNA	24 hours post-burn	Dry soil burn	1.460614546	-0.70051571	-0.80745713
19UW-WB-17-02-O-pb-gDNA	24 hours post-burn	Unburned control	0.189529016	-0.930769482	0.595920358
19UW-WB-17-07-O-pb-gDNA	24 hours post-burn	Moist soil burn	0.837981839	-1.303094108	-0.44815589
19UW-WB-18-05-A-pb-gDNA	24 hours post-burn	Dry soil burn	-0.801225277	0.172631924	-0.977647944
19UW-WB-18-08-A-pb-gDNA	24 hours post-burn	Unburned control	-0.681170103	-0.155522364	-0.165014881
19UW-WB-18-08-O-pb-gDNA	24 hours post-burn	Unburned control	0.068327401	-0.33839665	0.163516906
19UW-WB-18-09-A-pb-gDNA	24 hours post-burn	Moist soil burn	-0.782945586	0.022824157	-0.011957922
19UW-WB-18-09-O-pb-gDNA	24 hours post-burn	Moist soil burn	-0.159478294	-0.185983363	0.063719804
19UW-WB-19-02-A-pb-gDNA	24 hours post-burn	Unburned control	0.391375661	-0.588002852	-0.312337174
19UW-WB-19-02-O-pb-gDNA	24 hours post-burn	Unburned control	-0.203695367	-0.316460714	0.729885047
19UW-WB-19-03-A-pb-gDNA	24 hours post-burn	Moist soil burn	0.436710519	-0.422908945	-0.424621157
19UW-WB-19-03-O-pb-gDNA	24 hours post-burn	Moist soil burn	0.121749366	-0.48058489	0.645194991
19UW-WB-19-07-A-pb-gDNA	24 hours post-burn	Dry soil burn	0.404959105	-0.511952912	-0.493624628
19UW-WB-19-07-O-pb-gDNA	24 hours post-burn	Dry soil burn	0.324981572	-0.790621745	0.514204423
19UW-WB-01-03-A-SI	5 weeks post-burn	Moist soil burn	-0.471193534	-0.263766835	-0.281145733
19UW-WB-01-03-O-SI	5 weeks post-burn	Moist soil burn	0.221407075	-0.074786637	0.644662708
19UW-WB-01-06-A-SI	5 weeks post-burn	Dry soil burn	-0.261292616	-0.053599036	-0.453055069
19UW-WB-01-06-O-SI	5 weeks post-burn	Dry soil burn	0.661833906	0.554952179	-0.089952397
19UW-WB-01-10-A-SI	5 weeks post-burn	Unburned control	-0.769374521	0.022059284	-0.27386322
19UW-WB-01-10-O-SI	5 weeks post-burn	Unburned control	-0.275729059	-0.021410986	0.278552277
19UW-WB-02-06-A-SI	5 weeks post-burn	Moist soil burn	-0.690906133	0.01271013	-0.131284847
19UW-WB-02-06-O-SI	5 weeks post-burn	Moist soil burn	-0.387114294	-0.004705488	0.268745312
19UW-WB-02-07-A-SI	5 weeks post-burn	Dry soil burn	-0.775117205	0.212963825	-0.219128917
19UW-WB-02-07-O-SI	5 weeks post-burn	Dry soil burn	0.923202046	1.113225201	-0.062404397
19UW-WB-02-09-A-SI	5 weeks post-burn	Unburned control	-0.23721806	-0.263910354	-0.343200483
19UW-WB-02-09-O-SI	5 weeks post-burn	Unburned control	-0.357423519	-0.174082667	0.159834347
19UW-WB-03-02-A-SI	5 weeks post-burn	Dry soil burn	0.121846335	0.935918092	-0.461318073
19UW-WB-03-02-O-SI	5 weeks post-burn	Dry soil burn	1.280686864	1.381673305	-0.270338673
19UW-WB-03-06-A-SI	5 weeks post-burn	Unburned control	-0.805109348	0.043266464	-0.406776212
19UW-WB-03-06-O-SI	5 weeks post-burn	Unburned control	-1.12980043	0.187044259	0.220557295
19UW-WB-03-07-A-SI	5 weeks post-burn	Moist soil burn	-1.325781103	0.2379262	-0.138306799
19UW-WB-03-07-O-SI	5 weeks post-burn	Moist soil burn	-0.989556031	0.193100615	0.738295887
19UW-WB-04-02-O-SI	5 weeks post-burn	Moist soil burn	-0.244992342	-0.238018965	0.13934588
19UW-WB-04-03-A-SI	5 weeks post-burn	Dry soil burn	0.371749433	-0.6351907	-0.42176294
19UW-WB-04-03-O-SI	5 weeks post-burn	Dry soil burn	0.02439285	-0.115035329	-0.001080093
19UW-WB-04-09-O-SI	5 weeks post-burn	Unburned control	-0.223036299	-0.336993978	0.196536152
19UW-WB-05-02-A-SI	5 weeks post-burn	Moist soil burn	-0.987989072	0.091279269	-0.215223212
19UW-WB-05-02-O-SI	5 weeks post-burn	Moist soil burn	0.236202419	0.080914817	0.30639981
19UW-WB-05-07-A-SI	5 weeks post-burn	Dry soil burn	-0.020285492	1.296276032	-0.302788642
19UW-WB-05-07-O-SI	5 weeks post-burn	Dry soil burn	1.401387123	1.483880472	-0.342824765
19UW-WB-05-08-A-SI	5 weeks post-burn	Unburned control	-0.923932364	-0.061074747	-0.511916469
19UW-WB-05-08-O-SI	5 weeks post-burn	Unburned control	-0.329346605	-0.053148518	0.236472379
19UW-WB-06-05-A-SI	5 weeks post-burn	Moist soil burn	-1.193790443	0.07297528	-0.152980901
19UW-WB-06-05-O-SI	5 weeks post-burn	Moist soil burn	-1.055220629	0.104120308	0.49711089
19UW-WB-06-08-A-SI	5 weeks post-burn	Dry soil burn	-1.048150027	0.213915914	-0.200736459
19UW-WB-06-08-O-SI	5 weeks post-burn	Dry soil burn	0.278483897	0.879771809	-0.086438992
19UW-WB-06-10-A-SI	5 weeks post-burn	Unburned control	-1.015154404	-0.103504845	-0.324767994
19UW-WB-06-10-O-SI	5 weeks post-burn	Unburned control	-1.333146546	0.052287464	0.397620174
19UW-WB-07-02-O-SI	5 weeks post-burn	Moist soil burn	0.924807009	-1.112984146	-0.241015573
19UW-WB-07-05-O-SI	5 weeks post-burn	Unburned control	0.941566109	-1.291190666	-0.221339502
19UW-WB-07-06-O-SI	5 weeks post-burn	Dry soil burn	1.169901137	-1.120880299	-0.419572471
19UW-WB-08-05-O-SI	5 weeks post-burn	Unburned control	0.379340127	-0.541075013	0.060070702
19UW-WB-08-06-O-SI	5 weeks post-burn	Moist soil burn	0.146578193	-0.591495858	-0.167129214
19UW-WB-08-10-O-SI-duplicate	5 weeks post-burn	Dry soil burn	1.919311184	1.733923298	-0.611292224
19UW-WB-09-03-A-SI	5 weeks post-burn	Moist soil burn	-0.521445102	-0.037349981	-0.233376225
19UW-WB-09-03-O-SI	5 weeks post-burn	Moist soil burn	-0.663403633	0.194639136	0.439146716
19UW-WB-09-08-A-SI	5 weeks post-burn	Dry soil burn	0.517888953	0.272171834	-0.545137301
19UW-WB-09-08-O-SI	5 weeks post-burn	Dry soil burn	1.189599762	1.338801866	-0.546158179
19UW-WB-09-09-A-SI	5 weeks post-burn	Unburned control	-0.714321352	-0.097322593	-0.170308767
19UW-WB-09-09-O-SI	5 weeks post-burn	Unburned control	-0.74710274	-0.022129588	0.353161989
19UW-WB-10-04-A-SI	5 weeks post-burn	Dry soil burn	-0.562570615	1.097942752	0.351014677
19UW-WB-10-04-O-SI	5 weeks post-burn	Dry soil burn	1.058731043	1.249906742	-0.011865788
19UW-WB-10-05-A-SI	5 weeks post-burn	Moist soil burn	-1.286065001	0.164674121	-0.016090252
19UW-WB-10-05-O-SI	5 weeks post-burn	Moist soil burn	-1.186417358	0.220845396	0.415043738
19UW-WB-10-07-A-SI	5 weeks post-burn	Unburned control	-0.772182757	-0.072002435	-0.334054309
19UW-WB-10-07-O-SI	5 weeks post-burn	Unburned control	-1.315558707	0.214243694	0.582444389
19UW-WB-11-03-O-SI	5 weeks post-burn	Moist soil burn	0.177728342	-0.288843861	0.164820419
19UW-WB-11-09-O-SI	5 weeks post-burn	Unburned control	-0.509611288	-0.381752764	-0.367717494
19UW-WB-11-10-A-SI	5 weeks post-burn	Dry soil burn	1.431288546	1.16557854	-0.324840074
19UW-WB-11-10-O-SI	5 weeks post-burn	Dry soil burn	1.294085244	1.311741078	-0.461006192
19UW-WB-12-02-O-SI	5 weeks post-burn	Dry soil burn	1.862629456	2.264680752	0.351405292
19UW-WB-12-05-O-SI	5 weeks post-burn	Moist soil burn	-0.423621282	-0.405726094	0.333864262
19UW-WB-12-08-O-SI	5 weeks post-burn	Unburned control	-1.131947646	0.114898376	0.663416276
19UW-WB-13-03-O-SI	5 weeks post-burn	Dry soil burn	0.936741754	0.593772406	-0.070076673
19UW-WB-13-07-O-SI	5 weeks post-burn	Moist soil burn	0.263953356	-1.035609796	0.139139766
19UW-WB-13-08-O-SI	5 weeks post-burn	Unburned control	0.36239056	0.503866232	0.606508062
19UW-WB-14-04-A-SI	5 weeks post-burn	Moist soil burn	0.046961435	-0.363617309	-0.422398867
19UW-WB-14-04-O-SI	5 weeks post-burn	Moist soil burn	0.253763686	-0.243423435	0.090601054
19UW-WB-14-06-O-SI	5 weeks post-burn	Unburned control	0.074483469	-0.496539368	-0.186485983
19UW-WB-14-07-A-SI	5 weeks post-burn	Dry soil burn	0.533900484	0.641467739	-0.85197454
19UW-WB-14-07-O-SI	5 weeks post-burn	Dry soil burn	1.830568815	1.220938083	0.450735718
19UW-WB-15-02-O-SI	5 weeks post-burn	Moist soil burn	0.209005071	-0.234929324	0.040270033
19UW-WB-15-03-O-SI	5 weeks post-burn	Dry soil burn	1.191083074	0.347494614	-0.338361668
19UW-WB-15-09-A-SI	5 weeks post-burn	Unburned control	0.754526925	-0.525004962	-0.139853988
19UW-WB-15-09-O-SI	5 weeks post-burn	Unburned control	0.657641689	-0.488595643	0.069140982
19UW-WB-16-02-A-SI	5 weeks post-burn	Unburned control	0.190170983	-0.509830791	-0.447823926
19UW-WB-16-02-O-SI	5 weeks post-burn	Unburned control	0.07658714	-0.431438563	0.015343534
19UW-WB-16-03-A-SI	5 weeks post-burn	Moist soil burn	-0.3408082	-0.190815692	-0.139330867
19UW-WB-16-03-O-SI	5 weeks post-burn	Moist soil burn	-0.306336966	-0.191369115	0.385715166
19UW-WB-16-09-A-SI	5 weeks post-burn	Dry soil burn	0.134152344	0.212002943	-0.447833775
19UW-WB-16-09-O-SI	5 weeks post-burn	Dry soil burn	1.309951184	1.234576569	-0.232376997
19UW-WB-17-01-O-SI	5 weeks post-burn	Dry soil burn	1.736756322	0.873053097	-0.22558269
19UW-WB-17-02-O-SI	5 weeks post-burn	Unburned control	0.079614287	-0.372846976	0.749783318
19UW-WB-17-07-O-SI	5 weeks post-burn	Moist soil burn	0.837443728	-0.84514114	-0.051526697
19UW-WB-18-05-A-SI	5 weeks post-burn	Dry soil burn	0.604635306	1.202283466	-0.95207924
19UW-WB-18-05-O-SI	5 weeks post-burn	Dry soil burn	1.382004882	1.335415436	-0.129349824
19UW-WB-18-08-A-SI	5 weeks post-burn	Unburned control	-0.584015791	-0.033912985	-0.057682689
19UW-WB-18-08-O-SI	5 weeks post-burn	Unburned control	0.096648538	-0.228881715	0.228437311
19UW-WB-18-09-A-SI	5 weeks post-burn	Moist soil burn	-0.720750886	-0.023630323	-0.01107417
19UW-WB-18-09-O-SI	5 weeks post-burn	Moist soil burn	0.060039974	-0.180179792	0.147655301
19UW-WB-19-02-A-SI	5 weeks post-burn	Unburned control	0.424118987	-0.410799385	-0.251332511
19UW-WB-19-02-O-SI	5 weeks post-burn	Unburned control	-0.235351141	-0.227498028	0.82287122
19UW-WB-19-03-A-SI	5 weeks post-burn	Moist soil burn	0.504887813	-0.428777632	-0.291628807
19UW-WB-19-03-O-SI	5 weeks post-burn	Moist soil burn	0.586434369	0.142701706	0.755628141
19UW-WB-19-07-A-SI	5 weeks post-burn	Dry soil burn	0.728823133	-0.062425583	-0.236934429
19UW-WB-19-07-O-SI	5 weeks post-burn	Dry soil burn	1.470137894	0.681042547	0.01673837
19UW-WB-01-03-A-LIwA	6 months post-burn: autoclaved	Moist soil burn	-0.621036947	0.816058512	-0.139854211
19UW-WB-01-03-O-LIwA	6 months post-burn: autoclaved	Moist soil burn	0.206412555	0.068652936	0.846422554
19UW-WB-01-06-A-LIwA	6 months post-burn: autoclaved	Dry soil burn	-0.612752826	0.597187526	-0.510307621
19UW-WB-01-06-O-LIwA	6 months post-burn: autoclaved	Dry soil burn	0.500026878	0.317306525	0.700101096
19UW-WB-01-10-A-LIwA	6 months post-burn: autoclaved	Unburned control	-0.838272203	0.607205146	-0.499102839
19UW-WB-01-10-O-LIwA	6 months post-burn: autoclaved	Unburned control	-0.016003549	0.08114453	0.928592895
19UW-WB-02-06-A-LIwA	6 months post-burn: autoclaved	Moist soil burn	-0.674262343	0.529844486	-0.055742138
19UW-WB-02-06-O-LIwA	6 months post-burn: autoclaved	Moist soil burn	-0.141155106	0.196641707	0.487533909
19UW-WB-02-07-A-LIwA	6 months post-burn: autoclaved	Dry soil burn	-0.505806134	0.438309875	0.006508205
19UW-WB-02-07-O-LIwA	6 months post-burn: autoclaved	Dry soil burn	0.576172814	0.288222481	0.218563325
19UW-WB-02-09-A-LIwA	6 months post-burn: autoclaved	Unburned control	-0.097982234	0.479523838	-0.255021014
19UW-WB-02-09-O-LIwA	6 months post-burn: autoclaved	Unburned control	-0.097310252	0.167768361	0.598284303
19UW-WB-03-02-A-LIwA	6 months post-burn: autoclaved	Dry soil burn	-0.448895026	0.589577665	-0.363565359
19UW-WB-03-02-O-LIwA	6 months post-burn: autoclaved	Dry soil burn	0.931951289	1.09360436	0.567243752
19UW-WB-03-06-A-LIwA	6 months post-burn: autoclaved	Unburned control	-1.167343787	0.327634937	-0.586008195
19UW-WB-03-06-O-LIwA	6 months post-burn: autoclaved	Unburned control	-1.059254045	0.384457816	0.437553805
19UW-WB-03-07-A-LIwA	6 months post-burn: autoclaved	Moist soil burn	-1.352788252	0.581602828	0.018703728
19UW-WB-03-07-O-LIwA	6 months post-burn: autoclaved	Moist soil burn	-0.94119122	0.314503634	0.669249658
19UW-WB-04-02-O-LIwA	6 months post-burn: autoclaved	Moist soil burn	0.364548667	0.166654262	0.769828112
19UW-WB-04-03-A-LIwA	6 months post-burn: autoclaved	Dry soil burn	1.123321663	-0.416502741	0.588620419
19UW-WB-04-03-O-LIwA	6 months post-burn: autoclaved	Dry soil burn	0.572644915	-0.230719338	0.752991053
19UW-WB-04-09-O-LIwA	6 months post-burn: autoclaved	Unburned control	-0.157399063	0.026921846	0.815306775
19UW-WB-05-02-A-LIwA	6 months post-burn: autoclaved	Moist soil burn	-0.75086364	0.504389432	-0.390649507
19UW-WB-05-02-O-LIwA	6 months post-burn: autoclaved	Moist soil burn	0.729819228	0.188087338	0.708003681
19UW-WB-05-07-A-LIwA	6 months post-burn: autoclaved	Dry soil burn	-0.570652112	0.468830413	-0.22136149
19UW-WB-05-07-O-LIwA	6 months post-burn: autoclaved	Dry soil burn	1.003270419	0.523979857	0.272185546
19UW-WB-05-08-A-LIwA	6 months post-burn: autoclaved	Unburned control	-0.613291543	0.407721013	-0.23187762
19UW-WB-05-08-O-LIwA	6 months post-burn: autoclaved	Unburned control	0.389889287	0.073730856	0.538830625
19UW-WB-06-05-A-LIwA	6 months post-burn: autoclaved	Moist soil burn	-1.194552023	0.40210062	-0.0885124
19UW-WB-06-05-O-LIwA	6 months post-burn: autoclaved	Moist soil burn	-0.832777275	0.343788298	0.658769865
19UW-WB-06-08-A-LIwA	6 months post-burn: autoclaved	Dry soil burn	-1.045409583	0.52358292	-0.058121081
19UW-WB-06-08-O-LIwA	6 months post-burn: autoclaved	Dry soil burn	0.093939305	0.531621157	0.271713696
19UW-WB-06-10-A-LIwA	6 months post-burn: autoclaved	Unburned control	-1.157998825	0.450358936	-0.055764226
19UW-WB-06-10-O-LIwA	6 months post-burn: autoclaved	Unburned control	-1.041146741	0.349609554	0.778218359
19UW-WB-07-02-O-LIwA	6 months post-burn: autoclaved	Moist soil burn	1.266264167	-0.106945635	0.452916765
19UW-WB-07-05-O-LIwA	6 months post-burn: autoclaved	Unburned control	1.321700185	-0.127184344	0.779377686
19UW-WB-07-06-O-LIwA	6 months post-burn: autoclaved	Dry soil burn	1.316861798	-0.089097536	0.960736209
19UW-WB-08-05-O-LIwA	6 months post-burn: autoclaved	Unburned control	0.938025382	-0.346127907	0.445622145
19UW-WB-08-06-O-LIwA	6 months post-burn: autoclaved	Moist soil burn	0.950717056	-0.525559383	0.264660578
19UW-WB-08-10-O-LIwA	6 months post-burn: autoclaved	Dry soil burn	1.252722976	0.725212445	0.176123282
19UW-WB-09-03-A-LIwA	6 months post-burn: autoclaved	Moist soil burn	-0.361891466	0.437609687	-0.144325035
19UW-WB-09-03-O-LIwA	6 months post-burn: autoclaved	Moist soil burn	-0.364552471	0.313263471	0.660788857
19UW-WB-09-08-A-LIwA	6 months post-burn: autoclaved	Dry soil burn	0.104602789	0.436808696	-0.325313599
19UW-WB-09-08-O-LIwA	6 months post-burn: autoclaved	Dry soil burn	0.592503634	0.781501697	0.271898365
19UW-WB-09-09-A-LIwA	6 months post-burn: autoclaved	Unburned control	-0.561146963	0.540849667	-0.22688851
19UW-WB-09-09-O-LIwA	6 months post-burn: autoclaved	Unburned control	-0.516173662	0.244333398	0.583024761
19UW-WB-10-04-A-LIwA	6 months post-burn: autoclaved	Dry soil burn	-1.058019771	0.376748495	0.092130211
19UW-WB-10-04-O-LIwA	6 months post-burn: autoclaved	Dry soil burn	0.325936613	0.828050652	0.43648438
19UW-WB-10-05-A-LIwA	6 months post-burn: autoclaved	Moist soil burn	-1.386968178	0.474326948	0.059015351
19UW-WB-10-05-O-LIwA	6 months post-burn: autoclaved	Moist soil burn	-1.148894294	0.345551761	0.596466899
19UW-WB-10-07-A-LIwA	6 months post-burn: autoclaved	Unburned control	-1.145622598	0.582483012	-0.137351148
19UW-WB-10-07-O-LIwA	6 months post-burn: autoclaved	Unburned control	-0.976443644	0.347780617	0.61068106
19UW-WB-11-03-A-LIwA	6 months post-burn: autoclaved	Moist soil burn	-0.627625267	-0.234188272	-0.500171645
19UW-WB-11-03-O-LIwA	6 months post-burn: autoclaved	Moist soil burn	0.807396686	-0.062191696	0.708350279
19UW-WB-11-09-O-LIwA	6 months post-burn: autoclaved	Unburned control	0.302598655	-0.311551983	0.622469128
19UW-WB-11-10-A-LIwA	6 months post-burn: autoclaved	Dry soil burn	1.043779486	0.163664999	-0.209848601
19UW-WB-11-10-O-LIwA	6 months post-burn: autoclaved	Dry soil burn	1.09272593	0.069464531	-0.180138823
19UW-WB-12-02-O-LIwA	6 months post-burn: autoclaved	Dry soil burn	0.819127659	1.235932817	0.328129741
19UW-WB-12-05-O-LIwA	6 months post-burn: autoclaved	Moist soil burn	-0.522598972	0.185619823	0.911282695
19UW-WB-12-08-O-LIwA	6 months post-burn: autoclaved	Unburned control	-1.027768052	0.439499614	0.70880412
19UW-WB-13-03-O-LIwA	6 months post-burn: autoclaved	Dry soil burn	1.320176792	-0.40494454	0.088503398
19UW-WB-13-07-O-LIwA	6 months post-burn: autoclaved	Moist soil burn	-0.194040933	-0.734741817	-0.067684067
19UW-WB-13-08-O-LIwA	6 months post-burn: autoclaved	Unburned control	0.648241195	-0.320075875	0.631656318
19UW-WB-14-04-A-LIwA	6 months post-burn: autoclaved	Moist soil burn	0.010357095	0.443466144	-0.311105799
19UW-WB-14-04-O-LIwA	6 months post-burn: autoclaved	Moist soil burn	0.727081214	-0.030960463	0.577682213
19UW-WB-14-06-O-LIwA	6 months post-burn: autoclaved	Unburned control	0.408799215	-0.315714573	0.201182343
19UW-WB-14-07-A-LIwA	6 months post-burn: autoclaved	Dry soil burn	0.548336704	0.477008032	-0.608499657
19UW-WB-14-07-O-LIwA	6 months post-burn: autoclaved	Dry soil burn	1.644287895	0.547104925	-0.411467465
19UW-WB-15-02-O-LIwA	6 months post-burn: autoclaved	Moist soil burn	1.10303186	-0.23357186	0.306794235
19UW-WB-15-03-O-LIwA	6 months post-burn: autoclaved	Dry soil burn	1.443387866	-0.472629898	0.088263964
19UW-WB-15-09-A-LIwA	6 months post-burn: autoclaved	Unburned control	1.133474956	-0.345939406	-0.367681227
19UW-WB-15-09-O-LIwA	6 months post-burn: autoclaved	Unburned control	1.285571459	-0.202875035	0.520334016
19UW-WB-16-02-A-LIwA	6 months post-burn: autoclaved	Unburned control	0.189537937	-0.138681821	-0.660998115
19UW-WB-16-02-O-LIwA	6 months post-burn: autoclaved	Unburned control	0.067998367	-0.167364987	0.778837654
19UW-WB-16-03-A-LIwA	6 months post-burn: autoclaved	Moist soil burn	-0.069708612	0.291678685	0.090038183
19UW-WB-16-03-O-LIwA	6 months post-burn: autoclaved	Moist soil burn	-0.011350052	0.021944365	0.672068944
19UW-WB-16-09-A-LIwA	6 months post-burn: autoclaved	Dry soil burn	0.182586823	0.104008479	-0.422184483
19UW-WB-16-09-O-LIwA	6 months post-burn: autoclaved	Dry soil burn	1.090292496	0.405578193	0.172574266
19UW-WB-17-01-O-LIwA	6 months post-burn: autoclaved	Dry soil burn	1.702080589	0.307156707	0.559637999
19UW-WB-17-02-O-LIwA	6 months post-burn: autoclaved	Unburned control	0.400407106	-0.158310165	0.960571281
19UW-WB-17-07-O-LIwA	6 months post-burn: autoclaved	Moist soil burn	1.064332352	-0.089015548	0.579954787
19UW-WB-18-05-A-LIwA	6 months post-burn: autoclaved	Dry soil burn	0.914635957	0.06640317	-0.798249423
19UW-WB-18-05-O-LIwA	6 months post-burn: autoclaved	Dry soil burn	1.420280365	-0.044317104	0.064712903
19UW-WB-18-08-A-LIwA	6 months post-burn: autoclaved	Unburned control	-0.110595593	0.18240778	-0.552842401
19UW-WB-18-08-O-LIwA	6 months post-burn: autoclaved	Unburned control	0.63942467	-0.161791747	0.427812504
19UW-WB-18-09-A-LIwA	6 months post-burn: autoclaved	Moist soil burn	-0.107832424	0.096335343	-0.141360368
19UW-WB-18-09-O-LIwA	6 months post-burn: autoclaved	Moist soil burn	0.655581993	-0.313294588	0.406817785
19UW-WB-19-02-A-LIwA	6 months post-burn: autoclaved	Unburned control	1.014044254	-0.478639291	-0.348314583
19UW-WB-19-02-O-LIwA	6 months post-burn: autoclaved	Unburned control	0.180966516	-0.097732755	0.82767821
19UW-WB-19-03-A-LIwA	6 months post-burn: autoclaved	Moist soil burn	1.029061793	-0.303343321	-0.28338663
19UW-WB-19-03-O-LIwA	6 months post-burn: autoclaved	Moist soil burn	0.828379799	-0.270182875	0.845179373
19UW-WB-19-07-A-LIwA	6 months post-burn: autoclaved	Dry soil burn	1.087882338	-0.243898229	-0.450571491
19UW-WB-19-07-O-LIwA	6 months post-burn: autoclaved	Dry soil burn	1.346526109	-0.180881339	0.392968026
