# Supplementary material for: Experimentally determined traits shape bacterial community composition one and five years following wildfire
Source: Nat Ecol Evol. 2023 Jul 31;7(9):1419–31. doi: 10.1038/s41559-023-02135-4 (PMC10482699; doi:10.1038/s41559-023-02135-4)
Supplement: Source Data Extended Data Fig. 7 — Statistical source data. [file 41559_2023_2135_MOESM16_ESM.csv]

	WtMeanCopyNum	TotalAbundanceRDP	Org_or_Min
1	1.92976592693259	0.00536042875246333	M
2	1.9545488624335	0.018427212292703	O
3	2.28336769862076	0.00826887019085562	M
4	2.83940363353529	0.0468786935668874	O
5	1.96045427264445	0.00589108801917013	M
6	2.21721548610561	0.0202543208068354	O
7	3.07627526188327	0.044198957637351	M
8	3.401801512589	0.0678712697756454	O
9	2.09237333672277	0.00230303056049824	M
10	2.56972632220324	0.0107355545300279	O
11	2.32588599393223	0.0136563254173128	M
12	2.19672436725766	0.00904505716376197	O
13	2.11148213901099	0.0259634216112914	M
14	2.83090622305791	0.042764779523078	O
15	2.01421179273771	0.00930861711479601	M
16	3.56526276690217	0.0536053980044237	O
17	1.9914616490516	0.00593852719788753	M
18	2.12616153465427	0.0116549802090308	O
19	1.99349234976088	0.000715752214620183	M
20	2.4066882224506	0.0129940872243106	O
21	2.08599683615956	0.0054229020585067	M
22	2.36139425352284	0.0113771770092243	O
23	2.48651079113904	0.026465604019851	M
24	2.72722148558708	0.0225007321489843	O
25	2.01719216712745	0.00705025068931986	O
26	1.81343335364397	0.0051892698829075	M
27	1.92462494061444	0.0194175231433501	O
28	2.49982600131977	0.00454110901013474	M
29	1.83422132922791	0.0125681058525399	O
30	1.90162720040526	0.0270326025339895	O
31	2.27754287424047	0.00594229751462276	M
32	2.81813210081976	0.0252904316316106	O
33	2.95179901634066	0.0379615999983137	M
34	2.36723661883667	0.00142908666184675	M
35	2.55772131168078	0.0272136952598971	O
36	2.16735199325982	0.0011197758739436	M
37	2.32181611537776	0.00171794448875015	O
38	2.51990355845065	0.0161226463834002	M
39	2.75523419616188	0.0377087208056346	O
40	2.98378883779998	0.038963476795283	M
41	3.38250277180824	0.0207214878559018	O
42	2.82821797203877	0.0311974510858022	M
43	3.11673433776473	0.0284897062961141	O
44	2.1988045359687	0.00274091088763935	M
45	2.47584273714045	0.0247551664430133	O
46	2.01003770881058	0.0126303608942736	M
47	2.05191226406844	0.00660030364658947	O
48	2.80221406775664	0.0255649272849148	M
49	3.89596017901917	0.0811085488998255	O
50	2.1264275396358	0.0255559850547627	M
51	2.66969335001363	0.0105546242261807	O
52	2.08541084747625	0.00252751040486852	M
53	2.15186416331552	0.0166394091622223	O
54	2.26513231440771	0.00321654052772572	M
55	2.55414879897846	0.0334917926472774	O
56	2.20875679884065	0.0143505828575419	M
57	2.16408195750743	0.00855981694572031	O
58	2.8794771849173	0.0567881038515669	M
59	2.08892026972194	0.00352499103050226	M
60	2.04557066388846	0.0110735113327814	O
61	2.18100699056193	0.00290651476356884	M
62	2.10603762036359	0.00981244117517652	O
63	1.8887567953331	0.00226093550828211	M
64	1.86300806876365	0.0124719217608129	O
65	2.45698050626755	0.00354197538023703	M
66	2.25512138662978	0.00768773982892143	O
