# Supplementary material for: Experimentally determined traits shape bacterial community composition one and five years following wildfire
Source: Nat Ecol Evol. 2023 Jul 31;7(9):1419–31. doi: 10.1038/s41559-023-02135-4 (PMC10482699; doi:10.1038/s41559-023-02135-4)
Supplement: Source Data Extended Data Fig. 8 — Statistical source data. [file 41559_2023_2135_MOESM17_ESM.csv]

core.id	Burn.trtmt	Incubation.trtmt	Day	C.CO2.absorbed.per.g.dry.mass.per.day	C.CO2.absorbed.per.g.C.per.day
19UW-WB-01-03	wet burn	LIwA	3	8.37E-05	0.004414532
19UW-WB-01-03	wet burn	LIwA	7	8.22E-05	0.004332541
19UW-WB-01-03	wet burn	LIwA	14	6.28E-05	0.003308828
19UW-WB-01-03	wet burn	LIwA	20	5.55E-05	0.002924884
19UW-WB-01-03	wet burn	LIwA	27	4.45E-05	0.002344224
19UW-WB-01-03	wet burn	LIwA	34	4.57E-05	0.002408726
19UW-WB-01-03	wet burn	LIwA	41	5.07E-05	0.002675219
19UW-WB-01-03	wet burn	LIwA	48	4.18E-05	0.00220181
19UW-WB-01-03	wet burn	LIwA	55	4.15E-05	0.002186599
19UW-WB-01-03	wet burn	LIwA	62	3.70E-05	0.001952853
19UW-WB-01-03	wet burn	LIwA	69	3.49E-05	0.001840946
19UW-WB-01-03	wet burn	LIwA	76	3.38E-05	0.001784337
19UW-WB-01-03	wet burn	LIwA	83	3.27E-05	0.0017234
19UW-WB-01-03	wet burn	LIwA	97	3.23E-05	0.00170055
19UW-WB-01-03	wet burn	LIwA	110	2.59E-05	0.001364518
19UW-WB-01-03	wet burn	LIwA	124	3.47E-05	0.001829618
19UW-WB-01-03	wet burn	LIwA	135	3.08E-05	0.001626021
19UW-WB-01-03	wet burn	LIwA	146	2.88E-05	0.001519074
19UW-WB-01-03	wet burn	LIwA	157	2.78E-05	0.001467675
19UW-WB-01-03	wet burn	LIwA	168	2.50E-05	0.001319748
19UW-WB-01-03	wet burn	LIwA	180	2.44E-05	0.001284855
19UW-WB-01-06	dry burn	LIwA	3	6.26E-05	0.004085175
19UW-WB-01-06	dry burn	LIwA	7	4.30E-05	0.002806126
19UW-WB-01-06	dry burn	LIwA	14	2.58E-05	0.001685985
19UW-WB-01-06	dry burn	LIwA	20	2.33E-05	0.001520598
19UW-WB-01-06	dry burn	LIwA	27	1.68E-05	0.001095045
19UW-WB-01-06	dry burn	LIwA	34	1.68E-05	0.001093015
19UW-WB-01-06	dry burn	LIwA	41	1.94E-05	0.001267511
19UW-WB-01-06	dry burn	LIwA	48	1.68E-05	0.001096593
19UW-WB-01-06	dry burn	LIwA	55	1.78E-05	0.001159434
19UW-WB-01-06	dry burn	LIwA	62	1.69E-05	0.001102675
19UW-WB-01-06	dry burn	LIwA	69	1.66E-05	0.001081208
19UW-WB-01-06	dry burn	LIwA	76	1.63E-05	0.001063496
19UW-WB-01-06	dry burn	LIwA	83	1.54E-05	0.001006864
19UW-WB-01-06	dry burn	LIwA	97	1.44E-05	0.000941624
19UW-WB-01-06	dry burn	LIwA	110	1.03E-05	0.000672226
19UW-WB-01-06	dry burn	LIwA	124	1.29E-05	0.000840961
19UW-WB-01-06	dry burn	LIwA	135	1.05E-05	0.000687392
19UW-WB-01-06	dry burn	LIwA	146	9.91E-06	0.000646473
19UW-WB-01-06	dry burn	LIwA	157	9.86E-06	0.000643401
19UW-WB-01-06	dry burn	LIwA	168	9.07E-06	0.000592083
19UW-WB-01-06	dry burn	LIwA	180	8.44E-06	0.000550936
19UW-WB-01-10	control	LIwA	3	8.82E-05	0.003402035
19UW-WB-01-10	control	LIwA	7	9.71E-05	0.003744459
19UW-WB-01-10	control	LIwA	14	7.48E-05	0.00288587
19UW-WB-01-10	control	LIwA	20	6.82E-05	0.002630438
19UW-WB-01-10	control	LIwA	27	5.18E-05	0.001996573
19UW-WB-01-10	control	LIwA	34	5.01E-05	0.001931914
19UW-WB-01-10	control	LIwA	41	5.41E-05	0.002084829
19UW-WB-01-10	control	LIwA	48	5.06E-05	0.001950174
19UW-WB-01-10	control	LIwA	55	5.30E-05	0.002042029
19UW-WB-01-10	control	LIwA	62	5.38E-05	0.002075371
19UW-WB-01-10	control	LIwA	69	5.67E-05	0.002187004
19UW-WB-01-10	control	LIwA	76	5.67E-05	0.002185678
19UW-WB-01-10	control	LIwA	83	5.62E-05	0.002167038
19UW-WB-01-10	control	LIwA	97	5.15E-05	0.001984538
19UW-WB-01-10	control	LIwA	110	4.20E-05	0.001620455
19UW-WB-01-10	control	LIwA	124	5.22E-05	0.002014738
19UW-WB-01-10	control	LIwA	135	4.45E-05	0.001715343
19UW-WB-01-10	control	LIwA	146	3.85E-05	0.001484059
19UW-WB-01-10	control	LIwA	157	3.64E-05	0.00140381
19UW-WB-01-10	control	LIwA	168	3.32E-05	0.001281
19UW-WB-01-10	control	LIwA	180	3.27E-05	0.001259338
19UW-WB-02-06	wet burn	LIwA	3	0.000209125	0.005519444
19UW-WB-02-06	wet burn	LIwA	7	0.00017002	0.004487334
19UW-WB-02-06	wet burn	LIwA	14	0.000129031	0.003405516
19UW-WB-02-06	wet burn	LIwA	20	0.000108172	0.002855
19UW-WB-02-06	wet burn	LIwA	27	8.71E-05	0.002298924
19UW-WB-02-06	wet burn	LIwA	34	7.21E-05	0.001901837
19UW-WB-02-06	wet burn	LIwA	41	7.61E-05	0.002009627
19UW-WB-02-06	wet burn	LIwA	48	6.48E-05	0.001711052
19UW-WB-02-06	wet burn	LIwA	55	5.87E-05	0.001548583
19UW-WB-02-06	wet burn	LIwA	62	5.84E-05	0.001540981
19UW-WB-02-06	wet burn	LIwA	69	5.87E-05	0.001550155
19UW-WB-02-06	wet burn	LIwA	76	5.50E-05	0.001451112
19UW-WB-02-06	wet burn	LIwA	83	5.12E-05	0.001350637
19UW-WB-02-06	wet burn	LIwA	97	4.61E-05	0.001217499
19UW-WB-02-06	wet burn	LIwA	110	3.09E-05	0.000815918
19UW-WB-02-06	wet burn	LIwA	124	4.26E-05	0.001124422
19UW-WB-02-06	wet burn	LIwA	135	3.49E-05	0.000922135
19UW-WB-02-06	wet burn	LIwA	146	2.11E-05	0.000556833
19UW-WB-02-06	wet burn	LIwA	157	3.06E-05	0.000807661
19UW-WB-02-06	wet burn	LIwA	168	2.88E-05	0.000760481
19UW-WB-02-06	wet burn	LIwA	180	3.09E-05	0.000814791
19UW-WB-02-07	dry burn	LIwA	3	0.000110018	0.007152411
19UW-WB-02-07	dry burn	LIwA	7	5.82E-05	0.003782834
19UW-WB-02-07	dry burn	LIwA	14	3.87E-05	0.002513377
19UW-WB-02-07	dry burn	LIwA	20	2.90E-05	0.001883654
19UW-WB-02-07	dry burn	LIwA	27	2.36E-05	0.001533899
19UW-WB-02-07	dry burn	LIwA	34	1.94E-05	0.001261484
19UW-WB-02-07	dry burn	LIwA	41	2.14E-05	0.001390798
19UW-WB-02-07	dry burn	LIwA	48	1.86E-05	0.001208095
19UW-WB-02-07	dry burn	LIwA	55	1.81E-05	0.001175683
19UW-WB-02-07	dry burn	LIwA	62	1.76E-05	0.001147098
19UW-WB-02-07	dry burn	LIwA	69	1.89E-05	0.001227812
19UW-WB-02-07	dry burn	LIwA	76	1.88E-05	0.001224598
19UW-WB-02-07	dry burn	LIwA	83	1.74E-05	0.001134166
19UW-WB-02-07	dry burn	LIwA	97	1.58E-05	0.001026629
19UW-WB-02-07	dry burn	LIwA	110	1.12E-05	0.000731294
19UW-WB-02-07	dry burn	LIwA	124	1.39E-05	0.000905926
19UW-WB-02-07	dry burn	LIwA	135	1.15E-05	0.000745133
19UW-WB-02-07	dry burn	LIwA	146	2.44E-06	0.000158502
19UW-WB-02-07	dry burn	LIwA	157	1.47E-06	9.56E-05
19UW-WB-02-07	dry burn	LIwA	168	9.34E-07	6.07E-05
19UW-WB-02-07	dry burn	LIwA	180	7.37E-07	4.79E-05
19UW-WB-02-09	control	LIwA	3	0.000179762	0.004273342
19UW-WB-02-09	control	LIwA	7	0.000143118	0.003402231
19UW-WB-02-09	control	LIwA	14	0.000103045	0.002449593
19UW-WB-02-09	control	LIwA	20	8.69E-05	0.002065695
19UW-WB-02-09	control	LIwA	27	7.52E-05	0.001787089
19UW-WB-02-09	control	LIwA	34	6.05E-05	0.001438352
19UW-WB-02-09	control	LIwA	41	6.29E-05	0.001494557
19UW-WB-02-09	control	LIwA	48	4.94E-05	0.001175027
19UW-WB-02-09	control	LIwA	55	4.87E-05	0.001157993
19UW-WB-02-09	control	LIwA	62	4.59E-05	0.001090687
19UW-WB-02-09	control	LIwA	69	4.53E-05	0.001077042
19UW-WB-02-09	control	LIwA	76	4.18E-05	0.000992744
19UW-WB-02-09	control	LIwA	83	3.84E-05	0.00091225
19UW-WB-02-09	control	LIwA	97	3.36E-05	0.000798525
19UW-WB-02-09	control	LIwA	110	2.32E-05	0.000550873
19UW-WB-02-09	control	LIwA	124	3.33E-05	0.000791171
19UW-WB-02-09	control	LIwA	135	2.73E-05	0.000649792
19UW-WB-02-09	control	LIwA	146	1.68E-05	0.000400274
19UW-WB-02-09	control	LIwA	157	2.42E-05	0.000575402
19UW-WB-02-09	control	LIwA	168	2.17E-05	0.000516515
19UW-WB-02-09	control	LIwA	180	2.33E-05	0.000554425
19UW-WB-03-02	dry burn	LIwA	3	0.000117975	0.007812933
19UW-WB-03-02	dry burn	LIwA	7	7.45E-05	0.004932575
19UW-WB-03-02	dry burn	LIwA	14	4.29E-05	0.002839115
19UW-WB-03-02	dry burn	LIwA	20	3.34E-05	0.002212416
19UW-WB-03-02	dry burn	LIwA	27	2.07E-05	0.001371932
19UW-WB-03-02	dry burn	LIwA	34	1.73E-05	0.001147034
19UW-WB-03-02	dry burn	LIwA	41	1.57E-05	0.001038797
19UW-WB-03-02	dry burn	LIwA	48	1.51E-05	0.001002945
19UW-WB-03-02	dry burn	LIwA	55	1.18E-05	0.000783447
19UW-WB-03-02	dry burn	LIwA	62	1.20E-05	0.000792707
19UW-WB-03-02	dry burn	LIwA	69	1.10E-05	0.000730255
19UW-WB-03-02	dry burn	LIwA	76	1.28E-05	0.00084689
19UW-WB-03-02	dry burn	LIwA	83	1.22E-05	0.000807806
19UW-WB-03-02	dry burn	LIwA	97	1.15E-05	0.00075858
19UW-WB-03-02	dry burn	LIwA	110	8.56E-06	0.000566849
19UW-WB-03-02	dry burn	LIwA	124	1.15E-05	0.00076196
19UW-WB-03-02	dry burn	LIwA	135	1.02E-05	0.000672554
19UW-WB-03-02	dry burn	LIwA	146	8.64E-06	0.00057217
19UW-WB-03-02	dry burn	LIwA	157	8.37E-06	0.000554409
19UW-WB-03-02	dry burn	LIwA	168	7.61E-06	0.000503836
19UW-WB-03-02	dry burn	LIwA	180	7.30E-06	0.000483679
19UW-WB-03-06	control	LIwA	3	0.000195092	0.004758177
19UW-WB-03-06	control	LIwA	7	0.000161474	0.003938255
19UW-WB-03-06	control	LIwA	14	0.000104167	0.002540563
19UW-WB-03-06	control	LIwA	20	9.15E-05	0.002232843
19UW-WB-03-06	control	LIwA	27	7.26E-05	0.001770312
19UW-WB-03-06	control	LIwA	34	6.88E-05	0.001677946
19UW-WB-03-06	control	LIwA	41	7.62E-05	0.001857476
19UW-WB-03-06	control	LIwA	48	7.07E-05	0.001723242
19UW-WB-03-06	control	LIwA	55	7.13E-05	0.001739497
19UW-WB-03-06	control	LIwA	62	7.28E-05	0.001776349
19UW-WB-03-06	control	LIwA	69	7.54E-05	0.001838759
19UW-WB-03-06	control	LIwA	76	7.32E-05	0.001785108
19UW-WB-03-06	control	LIwA	83	7.16E-05	0.00174651
19UW-WB-03-06	control	LIwA	97	6.57E-05	0.001603587
19UW-WB-03-06	control	LIwA	110	5.25E-05	0.00127987
19UW-WB-03-06	control	LIwA	124	6.89E-05	0.001679829
19UW-WB-03-06	control	LIwA	135	6.39E-05	0.001558474
19UW-WB-03-06	control	LIwA	146	5.73E-05	0.001396601
19UW-WB-03-06	control	LIwA	157	5.54E-05	0.001349978
19UW-WB-03-06	control	LIwA	168	5.05E-05	0.00123142
19UW-WB-03-06	control	LIwA	180	4.98E-05	0.001215072
19UW-WB-03-07	wet burn	LIwA	3	0.000196311	0.005351289
19UW-WB-03-07	wet burn	LIwA	7	0.000177121	0.00482818
19UW-WB-03-07	wet burn	LIwA	14	0.000104729	0.002854834
19UW-WB-03-07	wet burn	LIwA	20	8.12E-05	0.002212811
19UW-WB-03-07	wet burn	LIwA	27	6.36E-05	0.001733199
19UW-WB-03-07	wet burn	LIwA	34	5.70E-05	0.001553029
19UW-WB-03-07	wet burn	LIwA	41	6.16E-05	0.001679494
19UW-WB-03-07	wet burn	LIwA	48	5.55E-05	0.001512212
19UW-WB-03-07	wet burn	LIwA	55	5.68E-05	0.001549682
19UW-WB-03-07	wet burn	LIwA	62	6.14E-05	0.001673658
19UW-WB-03-07	wet burn	LIwA	69	6.55E-05	0.001785522
19UW-WB-03-07	wet burn	LIwA	76	6.52E-05	0.001778657
19UW-WB-03-07	wet burn	LIwA	83	5.98E-05	0.001629081
19UW-WB-03-07	wet burn	LIwA	97	5.14E-05	0.001400565
19UW-WB-03-07	wet burn	LIwA	110	3.64E-05	0.00099136
19UW-WB-03-07	wet burn	LIwA	124	4.71E-05	0.001284405
19UW-WB-03-07	wet burn	LIwA	135	3.74E-05	0.00101913
19UW-WB-03-07	wet burn	LIwA	146	3.30E-05	0.000900658
19UW-WB-03-07	wet burn	LIwA	157	3.34E-05	0.000909212
19UW-WB-03-07	wet burn	LIwA	168	3.14E-05	0.000855648
19UW-WB-03-07	wet burn	LIwA	180	3.25E-05	0.000884567
19UW-WB-04-02	wet burn	LIwA	3	0.001380316	0.005602481
19UW-WB-04-02	wet burn	LIwA	7	0.001045361	0.004242955
19UW-WB-04-02	wet burn	LIwA	14	0.000643381	0.002611382
19UW-WB-04-02	wet burn	LIwA	20	0.00063645	0.00258325
19UW-WB-04-02	wet burn	LIwA	27	0.000465124	0.001887864
19UW-WB-04-02	wet burn	LIwA	34	0.000482766	0.00195947
19UW-WB-04-02	wet burn	LIwA	41	0.000452538	0.001836779
19UW-WB-04-02	wet burn	LIwA	48	0.000441954	0.001793819
19UW-WB-04-02	wet burn	LIwA	55	0.000419699	0.001703491
19UW-WB-04-02	wet burn	LIwA	62	0.00037843	0.001535985
19UW-WB-04-02	wet burn	LIwA	69	0.000387496	0.001572783
19UW-WB-04-02	wet burn	LIwA	76	0.000357393	0.001450601
19UW-WB-04-02	wet burn	LIwA	83	0.000331674	0.00134621
19UW-WB-04-02	wet burn	LIwA	90	0.000212648	0.000863103
19UW-WB-04-02	wet burn	LIwA	97	0.000200539	0.000813957
19UW-WB-04-02	wet burn	LIwA	103	0.000102397	0.000415613
19UW-WB-04-02	wet burn	LIwA	110	0.000207816	0.000843494
19UW-WB-04-02	wet burn	LIwA	117	0.000177937	0.000722217
19UW-WB-04-02	wet burn	LIwA	124	0.000169553	0.000688188
19UW-WB-04-02	wet burn	LIwA	135	0.000121897	0.000494762
19UW-WB-04-02	wet burn	LIwA	146	0.000127567	0.000517775
19UW-WB-04-02	wet burn	LIwA	157	9.46E-05	0.000383952
19UW-WB-04-02	wet burn	LIwA	168	9.03E-05	0.000366616
19UW-WB-04-02	wet burn	LIwA	180	8.30E-05	0.000336693
19UW-WB-04-03	dry burn	LIwA	3	0.000453184	0.004054304
19UW-WB-04-03	dry burn	LIwA	7	0.00037642	0.003367549
19UW-WB-04-03	dry burn	LIwA	14	0.000228424	0.002043538
19UW-WB-04-03	dry burn	LIwA	20	0.000215851	0.001931056
19UW-WB-04-03	dry burn	LIwA	27	0.000160266	0.001433779
19UW-WB-04-03	dry burn	LIwA	34	0.000172813	0.001546029
19UW-WB-04-03	dry burn	LIwA	41	0.000157054	0.001405048
19UW-WB-04-03	dry burn	LIwA	48	0.000139608	0.001248967
19UW-WB-04-03	dry burn	LIwA	55	0.000125367	0.001121563
19UW-WB-04-03	dry burn	LIwA	62	0.000113573	0.001016057
19UW-WB-04-03	dry burn	LIwA	69	0.000117997	0.001055633
19UW-WB-04-03	dry burn	LIwA	76	0.000112879	0.001009845
19UW-WB-04-03	dry burn	LIwA	83	0.000105476	0.000943613
19UW-WB-04-03	dry burn	LIwA	90	6.83E-05	0.000611367
19UW-WB-04-03	dry burn	LIwA	97	6.59E-05	0.000589941
19UW-WB-04-03	dry burn	LIwA	103	3.34E-05	0.000298896
19UW-WB-04-03	dry burn	LIwA	110	6.89E-05	0.000616683
19UW-WB-04-03	dry burn	LIwA	117	5.70E-05	0.000510127
19UW-WB-04-03	dry burn	LIwA	124	5.84E-05	0.000522118
19UW-WB-04-03	dry burn	LIwA	135	4.23E-05	0.000378013
19UW-WB-04-03	dry burn	LIwA	146	4.39E-05	0.000393031
19UW-WB-04-03	dry burn	LIwA	157	3.36E-05	0.000300226
19UW-WB-04-03	dry burn	LIwA	168	3.07E-05	0.000274843
19UW-WB-04-03	dry burn	LIwA	180	2.88E-05	0.000257947
19UW-WB-04-09	control	LIwA	3	0.001369428	0.005248175
19UW-WB-04-09	control	LIwA	7	0.001008204	0.003863825
19UW-WB-04-09	control	LIwA	14	0.000651809	0.002497984
19UW-WB-04-09	control	LIwA	20	0.000587262	0.002250616
19UW-WB-04-09	control	LIwA	27	0.000435007	0.001667115
19UW-WB-04-09	control	LIwA	34	0.000499385	0.001913837
19UW-WB-04-09	control	LIwA	41	0.000479297	0.00183685
19UW-WB-04-09	control	LIwA	48	0.000483582	0.001853274
19UW-WB-04-09	control	LIwA	55	0.000500692	0.001918843
19UW-WB-04-09	control	LIwA	62	0.000481968	0.001847086
19UW-WB-04-09	control	LIwA	69	0.00051819	0.001985902
19UW-WB-04-09	control	LIwA	76	0.000480697	0.001842215
19UW-WB-04-09	control	LIwA	83	0.000437763	0.001677677
19UW-WB-04-09	control	LIwA	90	0.000269125	0.001031393
19UW-WB-04-09	control	LIwA	97	0.0002476	0.000948897
19UW-WB-04-09	control	LIwA	103	0.000129093	0.000494736
19UW-WB-04-09	control	LIwA	110	0.000259751	0.000995465
19UW-WB-04-09	control	LIwA	117	0.000226282	0.0008672
19UW-WB-04-09	control	LIwA	124	0.000239088	0.000916276
19UW-WB-04-09	control	LIwA	135	0.000182706	0.000700198
19UW-WB-04-09	control	LIwA	146	0.000204345	0.000783129
19UW-WB-04-09	control	LIwA	157	0.00016927	0.000648709
19UW-WB-04-09	control	LIwA	168	0.00016381	0.000627782
19UW-WB-04-09	control	LIwA	180	0.000156905	0.000601322
19UW-WB-05-02	wet burn	LIwA	3	0.000237263	0.004764596
19UW-WB-05-02	wet burn	LIwA	7	0.000191738	0.003850376
19UW-WB-05-02	wet burn	LIwA	14	0.000117983	0.002369277
19UW-WB-05-02	wet burn	LIwA	20	8.78E-05	0.001763744
19UW-WB-05-02	wet burn	LIwA	27	6.72E-05	0.001349447
19UW-WB-05-02	wet burn	LIwA	34	7.13E-05	0.001431969
19UW-WB-05-02	wet burn	LIwA	41	6.12E-05	0.001229392
19UW-WB-05-02	wet burn	LIwA	48	5.29E-05	0.001062844
19UW-WB-05-02	wet burn	LIwA	55	4.99E-05	0.001002521
19UW-WB-05-02	wet burn	LIwA	62	4.70E-05	0.00094302
19UW-WB-05-02	wet burn	LIwA	69	4.88E-05	0.000980046
19UW-WB-05-02	wet burn	LIwA	76	4.53E-05	0.000909315
19UW-WB-05-02	wet burn	LIwA	83	3.95E-05	0.000792622
19UW-WB-05-02	wet burn	LIwA	97	3.06E-05	0.000615088
19UW-WB-05-02	wet burn	LIwA	110	3.46E-05	0.000695244
19UW-WB-05-02	wet burn	LIwA	124	3.78E-05	0.000758796
19UW-WB-05-02	wet burn	LIwA	135	3.26E-05	0.000655544
19UW-WB-05-02	wet burn	LIwA	146	2.74E-05	0.000550076
19UW-WB-05-02	wet burn	LIwA	157	2.06E-05	0.000414523
19UW-WB-05-02	wet burn	LIwA	168	1.89E-05	0.000379532
19UW-WB-05-02	wet burn	LIwA	180	1.70E-05	0.000342329
19UW-WB-05-07	dry burn	LIwA	3	0.000129689	0.006745189
19UW-WB-05-07	dry burn	LIwA	7	7.98E-05	0.004148438
19UW-WB-05-07	dry burn	LIwA	14	4.13E-05	0.002148091
19UW-WB-05-07	dry burn	LIwA	20	3.12E-05	0.00162198
19UW-WB-05-07	dry burn	LIwA	27	1.99E-05	0.001033107
19UW-WB-05-07	dry burn	LIwA	34	2.10E-05	0.001091367
19UW-WB-05-07	dry burn	LIwA	41	1.68E-05	0.00087248
19UW-WB-05-07	dry burn	LIwA	48	1.62E-05	0.00084507
19UW-WB-05-07	dry burn	LIwA	55	9.14E-06	0.000475336
19UW-WB-05-07	dry burn	LIwA	62	1.13E-05	0.000587155
19UW-WB-05-07	dry burn	LIwA	69	1.40E-05	0.000727823
19UW-WB-05-07	dry burn	LIwA	76	1.42E-05	0.000739285
19UW-WB-05-07	dry burn	LIwA	83	1.33E-05	0.000690143
19UW-WB-05-07	dry burn	LIwA	97	1.08E-05	0.000562671
19UW-WB-05-07	dry burn	LIwA	110	1.05E-05	0.000547279
19UW-WB-05-07	dry burn	LIwA	124	1.20E-05	0.000621637
19UW-WB-05-07	dry burn	LIwA	135	1.06E-05	0.000553057
19UW-WB-05-07	dry burn	LIwA	146	1.07E-05	0.000557483
19UW-WB-05-07	dry burn	LIwA	157	8.37E-06	0.000435236
19UW-WB-05-07	dry burn	LIwA	168	8.51E-06	0.000442813
19UW-WB-05-07	dry burn	LIwA	180	7.11E-06	0.00036968
19UW-WB-05-08	control	LIwA	3	0.000244402	0.006696699
19UW-WB-05-08	control	LIwA	7	0.000231454	0.006341897
19UW-WB-05-08	control	LIwA	14	0.000152869	0.004188649
19UW-WB-05-08	control	LIwA	20	0.000126709	0.003471854
19UW-WB-05-08	control	LIwA	27	0.000109674	0.003005094
19UW-WB-05-08	control	LIwA	34	0.000116896	0.003202974
19UW-WB-05-08	control	LIwA	41	9.80E-05	0.002686541
19UW-WB-05-08	control	LIwA	48	8.72E-05	0.002389459
19UW-WB-05-08	control	LIwA	55	8.51E-05	0.002330478
19UW-WB-05-08	control	LIwA	62	7.98E-05	0.002187743
19UW-WB-05-08	control	LIwA	69	8.73E-05	0.002392696
19UW-WB-05-08	control	LIwA	76	8.08E-05	0.002215292
19UW-WB-05-08	control	LIwA	83	7.05E-05	0.001932823
19UW-WB-05-08	control	LIwA	97	5.22E-05	0.001429134
19UW-WB-05-08	control	LIwA	110	5.41E-05	0.001482383
19UW-WB-05-08	control	LIwA	124	5.16E-05	0.001413724
19UW-WB-05-08	control	LIwA	135	4.55E-05	0.00124705
19UW-WB-05-08	control	LIwA	146	4.43E-05	0.001213376
19UW-WB-05-08	control	LIwA	157	3.72E-05	0.001019488
19UW-WB-05-08	control	LIwA	168	3.45E-05	0.000944611
19UW-WB-05-08	control	LIwA	180	2.85E-05	0.000781789
19UW-WB-06-05	wet burn	LIwA	3	0.000292197	0.00451587
19UW-WB-06-05	wet burn	LIwA	7	0.000256939	0.003970965
19UW-WB-06-05	wet burn	LIwA	14	0.000146923	0.002270679
19UW-WB-06-05	wet burn	LIwA	20	0.000116479	0.001800165
19UW-WB-06-05	wet burn	LIwA	27	9.22E-05	0.001424639
19UW-WB-06-05	wet burn	LIwA	34	0.00011447	0.001769128
19UW-WB-06-05	wet burn	LIwA	41	0.00011519	0.001780241
19UW-WB-06-05	wet burn	LIwA	48	0.000106499	0.001645934
19UW-WB-06-05	wet burn	LIwA	55	9.22E-05	0.001424961
19UW-WB-06-05	wet burn	LIwA	62	8.64E-05	0.001335278
19UW-WB-06-05	wet burn	LIwA	69	8.68E-05	0.001340736
19UW-WB-06-05	wet burn	LIwA	76	7.72E-05	0.001192731
19UW-WB-06-05	wet burn	LIwA	83	6.96E-05	0.0010752
19UW-WB-06-05	wet burn	LIwA	90	4.34E-05	0.000671211
19UW-WB-06-05	wet burn	LIwA	97	4.42E-05	0.000683392
19UW-WB-06-05	wet burn	LIwA	103	2.17E-05	0.000335748
19UW-WB-06-05	wet burn	LIwA	110	4.45E-05	0.000687542
19UW-WB-06-05	wet burn	LIwA	117	4.02E-05	0.000620934
19UW-WB-06-05	wet burn	LIwA	124	4.30E-05	0.000664147
19UW-WB-06-05	wet burn	LIwA	135	3.18E-05	0.000491858
19UW-WB-06-05	wet burn	LIwA	146	3.57E-05	0.000551458
19UW-WB-06-05	wet burn	LIwA	157	2.96E-05	0.000457177
19UW-WB-06-05	wet burn	LIwA	168	2.91E-05	0.00044981
19UW-WB-06-05	wet burn	LIwA	180	2.95E-05	0.000455614
19UW-WB-06-08	dry burn	LIwA	3	0.00012352	0.00625192
19UW-WB-06-08	dry burn	LIwA	7	7.63E-05	0.003863599
19UW-WB-06-08	dry burn	LIwA	14	4.80E-05	0.002429911
19UW-WB-06-08	dry burn	LIwA	20	3.73E-05	0.001887119
19UW-WB-06-08	dry burn	LIwA	27	2.42E-05	0.001223689
19UW-WB-06-08	dry burn	LIwA	34	2.49E-05	0.001261954
19UW-WB-06-08	dry burn	LIwA	41	2.11E-05	0.001067474
19UW-WB-06-08	dry burn	LIwA	48	1.89E-05	0.000954962
19UW-WB-06-08	dry burn	LIwA	55	1.95E-05	0.000986922
19UW-WB-06-08	dry burn	LIwA	62	1.95E-05	0.000985169
19UW-WB-06-08	dry burn	LIwA	69	2.13E-05	0.001077481
19UW-WB-06-08	dry burn	LIwA	76	2.09E-05	0.001056354
19UW-WB-06-08	dry burn	LIwA	83	1.81E-05	0.00091834
19UW-WB-06-08	dry burn	LIwA	90	1.03E-05	0.000521092
19UW-WB-06-08	dry burn	LIwA	97	1.12E-05	0.00056438
19UW-WB-06-08	dry burn	LIwA	103	4.78E-06	0.000242119
19UW-WB-06-08	dry burn	LIwA	110	1.24E-05	0.000629229
19UW-WB-06-08	dry burn	LIwA	117	8.81E-06	0.000445865
19UW-WB-06-08	dry burn	LIwA	124	1.01E-05	0.000510857
19UW-WB-06-08	dry burn	LIwA	135	6.34E-06	0.000320935
19UW-WB-06-08	dry burn	LIwA	146	6.69E-06	0.000338794
19UW-WB-06-08	dry burn	LIwA	157	5.36E-06	0.000271519
19UW-WB-06-08	dry burn	LIwA	168	5.52E-06	0.000279211
19UW-WB-06-08	dry burn	LIwA	180	4.77E-06	0.00024167
19UW-WB-06-10	control	LIwA	3	0.000398786	0.00578076
19UW-WB-06-10	control	LIwA	7	0.000328137	0.004756646
19UW-WB-06-10	control	LIwA	14	0.000187714	0.002721084
19UW-WB-06-10	control	LIwA	20	0.000150021	0.00217469
19UW-WB-06-10	control	LIwA	27	0.000113713	0.001648379
19UW-WB-06-10	control	LIwA	34	0.000128887	0.001868329
19UW-WB-06-10	control	LIwA	41	0.000118143	0.001712586
19UW-WB-06-10	control	LIwA	48	0.000110055	0.00159535
19UW-WB-06-10	control	LIwA	55	0.000105397	0.001527822
19UW-WB-06-10	control	LIwA	62	0.000102983	0.00149283
19UW-WB-06-10	control	LIwA	69	0.00010503	0.001522506
19UW-WB-06-10	control	LIwA	76	9.53E-05	0.001380825
19UW-WB-06-10	control	LIwA	83	8.38E-05	0.001215161
19UW-WB-06-10	control	LIwA	90	5.07E-05	0.000735551
19UW-WB-06-10	control	LIwA	97	4.78E-05	0.000693598
19UW-WB-06-10	control	LIwA	103	2.36E-05	0.000342649
19UW-WB-06-10	control	LIwA	110	5.05E-05	0.000731411
19UW-WB-06-10	control	LIwA	117	4.63E-05	0.000670886
19UW-WB-06-10	control	LIwA	124	5.00E-05	0.000724565
19UW-WB-06-10	control	LIwA	135	3.89E-05	0.000564551
19UW-WB-06-10	control	LIwA	146	4.32E-05	0.000626011
19UW-WB-06-10	control	LIwA	157	3.64E-05	0.000527463
19UW-WB-06-10	control	LIwA	168	3.56E-05	0.000516036
19UW-WB-06-10	control	LIwA	180	3.70E-05	0.000536593
19UW-WB-07-02	wet burn	LIwA	3	0.001851611	0.005278232
19UW-WB-07-02	wet burn	LIwA	7	0.001092451	0.003114159
19UW-WB-07-02	wet burn	LIwA	14	0.000705673	0.002011602
19UW-WB-07-02	wet burn	LIwA	20	0.000509091	0.001451222
19UW-WB-07-02	wet burn	LIwA	27	0.000390351	0.001112742
19UW-WB-07-02	wet burn	LIwA	34	0.000287908	0.000820715
19UW-WB-07-02	wet burn	LIwA	41	0.000282978	0.000806661
19UW-WB-07-02	wet burn	LIwA	48	0.000227382	0.000648178
19UW-WB-07-02	wet burn	LIwA	55	0.00019526	0.000556612
19UW-WB-07-02	wet burn	LIwA	62	0.000174248	0.000496714
19UW-WB-07-02	wet burn	LIwA	69	0.000165917	0.000472965
19UW-WB-07-02	wet burn	LIwA	76	0.000155383	0.000442936
19UW-WB-07-02	wet burn	LIwA	83	0.00014704	0.000419155
19UW-WB-07-02	wet burn	LIwA	97	0.000138947	0.000396085
19UW-WB-07-02	wet burn	LIwA	110	0.000103918	0.00029623
19UW-WB-07-02	wet burn	LIwA	124	0.000147229	0.000419693
19UW-WB-07-02	wet burn	LIwA	135	0.00013077	0.000372774
19UW-WB-07-02	wet burn	LIwA	146	8.52E-05	0.000242819
19UW-WB-07-02	wet burn	LIwA	157	0.000105356	0.000300331
19UW-WB-07-02	wet burn	LIwA	168	9.59E-05	0.000273335
19UW-WB-07-02	wet burn	LIwA	180	0.000101468	0.000289246
19UW-WB-07-05	control	LIwA	3	0.00203604	0.004988892
19UW-WB-07-05	control	LIwA	7	0.001306583	0.003201509
19UW-WB-07-05	control	LIwA	14	0.000818726	0.002006117
19UW-WB-07-05	control	LIwA	20	0.000575655	0.001410522
19UW-WB-07-05	control	LIwA	27	0.000454002	0.001112438
19UW-WB-07-05	control	LIwA	34	0.000360959	0.000884456
19UW-WB-07-05	control	LIwA	41	0.000431068	0.001056242
19UW-WB-07-05	control	LIwA	48	0.000403124	0.000987771
19UW-WB-07-05	control	LIwA	55	0.000369903	0.00090637
19UW-WB-07-05	control	LIwA	62	0.000338997	0.00083064
19UW-WB-07-05	control	LIwA	69	0.000324033	0.000793975
19UW-WB-07-05	control	LIwA	76	0.000289231	0.000708701
19UW-WB-07-05	control	LIwA	83	0.000256505	0.000628513
19UW-WB-07-05	control	LIwA	97	0.000205938	0.000504607
19UW-WB-07-05	control	LIwA	110	0.000136168	0.000333652
19UW-WB-07-05	control	LIwA	124	0.000181266	0.000444154
19UW-WB-07-05	control	LIwA	135	0.000149925	0.000367359
19UW-WB-07-05	control	LIwA	146	9.21E-05	0.000225792
19UW-WB-07-05	control	LIwA	157	0.000122167	0.000299344
19UW-WB-07-05	control	LIwA	168	0.00010798	0.000264582
19UW-WB-07-05	control	LIwA	180	0.000108439	0.000265707
19UW-WB-07-06	dry burn	LIwA	3	0.001870645	0.004706765
19UW-WB-07-06	dry burn	LIwA	7	0.00103083	0.00259369
19UW-WB-07-06	dry burn	LIwA	14	0.000644111	0.001620661
19UW-WB-07-06	dry burn	LIwA	20	0.000459983	0.001157371
19UW-WB-07-06	dry burn	LIwA	27	0.000331563	0.000834251
19UW-WB-07-06	dry burn	LIwA	34	0.000243934	0.000613766
19UW-WB-07-06	dry burn	LIwA	41	0.000246079	0.000619164
19UW-WB-07-06	dry burn	LIwA	48	0.000201008	0.00050576
19UW-WB-07-06	dry burn	LIwA	55	0.000169738	0.00042708
19UW-WB-07-06	dry burn	LIwA	62	0.0001454	0.000365844
19UW-WB-07-06	dry burn	LIwA	69	0.000144863	0.000364493
19UW-WB-07-06	dry burn	LIwA	76	0.000132939	0.00033449
19UW-WB-07-06	dry burn	LIwA	83	0.000124509	0.000313278
19UW-WB-07-06	dry burn	LIwA	97	0.000108575	0.000273188
19UW-WB-07-06	dry burn	LIwA	110	7.62E-05	0.000191676
19UW-WB-07-06	dry burn	LIwA	124	0.000103007	0.000259177
19UW-WB-07-06	dry burn	LIwA	135	8.53E-05	0.000214575
19UW-WB-07-06	dry burn	LIwA	146	5.34E-05	0.000134479
19UW-WB-07-06	dry burn	LIwA	157	7.47E-05	0.000187946
19UW-WB-07-06	dry burn	LIwA	168	6.76E-05	0.000170118
19UW-WB-07-06	dry burn	LIwA	180	7.27E-05	0.00018284
19UW-WB-08-05	control	LIwA	3	0.002227112	0.005503376
19UW-WB-08-05	control	LIwA	7	0.001667419	0.004120329
19UW-WB-08-05	control	LIwA	14	0.000947753	0.002341977
19UW-WB-08-05	control	LIwA	20	0.00103236	0.002551046
19UW-WB-08-05	control	LIwA	27	0.000723378	0.001787526
19UW-WB-08-05	control	LIwA	34	0.000710145	0.001754826
19UW-WB-08-05	control	LIwA	41	0.000598315	0.001478486
19UW-WB-08-05	control	LIwA	48	0.000516226	0.001275637
19UW-WB-08-05	control	LIwA	55	0.000479357	0.00118453
19UW-WB-08-05	control	LIwA	62	0.00040914	0.001011018
19UW-WB-08-05	control	LIwA	69	0.000438201	0.00108283
19UW-WB-08-05	control	LIwA	76	0.000422142	0.001043147
19UW-WB-08-05	control	LIwA	83	0.000382791	0.000945909
19UW-WB-08-05	control	LIwA	90	0.000238284	0.000588819
19UW-WB-08-05	control	LIwA	97	0.000165115	0.000408014
19UW-WB-08-05	control	LIwA	103	0.000194117	0.000479678
19UW-WB-08-05	control	LIwA	110	0.000256606	0.000634096
19UW-WB-08-05	control	LIwA	117	0.00021977	0.00054307
19UW-WB-08-05	control	LIwA	124	0.000269486	0.000665922
19UW-WB-08-05	control	LIwA	135	0.000198831	0.000491328
19UW-WB-08-05	control	LIwA	146	0.000207184	0.000511969
19UW-WB-08-05	control	LIwA	157	0.000185309	0.000457913
19UW-WB-08-05	control	LIwA	168	0.000180601	0.00044628
19UW-WB-08-05	control	LIwA	180	0.000166314	0.000410974
19UW-WB-08-06	wet burn	LIwA	3	0.001366948	0.011783616
19UW-WB-08-06	wet burn	LIwA	7	0.000860262	0.007415786
19UW-WB-08-06	wet burn	LIwA	14	0.000528857	0.004558953
19UW-WB-08-06	wet burn	LIwA	20	0.000517713	0.004462884
19UW-WB-08-06	wet burn	LIwA	27	0.00034819	0.003001529
19UW-WB-08-06	wet burn	LIwA	34	0.0003581	0.003086962
19UW-WB-08-06	wet burn	LIwA	41	0.000325527	0.002806165
19UW-WB-08-06	wet burn	LIwA	48	0.000291055	0.002509008
19UW-WB-08-06	wet burn	LIwA	55	0.000272192	0.002346396
19UW-WB-08-06	wet burn	LIwA	62	0.000234408	0.002020686
19UW-WB-08-06	wet burn	LIwA	69	0.000256975	0.002215224
19UW-WB-08-06	wet burn	LIwA	76	0.000251491	0.002167946
19UW-WB-08-06	wet burn	LIwA	83	0.000234023	0.002017364
19UW-WB-08-06	wet burn	LIwA	90	0.000149105	0.00128534
19UW-WB-08-06	wet burn	LIwA	97	0.00010262	0.00088462
19UW-WB-08-06	wet burn	LIwA	103	0.000119281	0.001028248
19UW-WB-08-06	wet burn	LIwA	110	0.000159678	0.001376485
19UW-WB-08-06	wet burn	LIwA	117	0.000132913	0.001145763
19UW-WB-08-06	wet burn	LIwA	124	0.000166017	0.001431132
19UW-WB-08-06	wet burn	LIwA	135	0.000123333	0.001063177
19UW-WB-08-06	wet burn	LIwA	146	0.000128174	0.001104912
19UW-WB-08-06	wet burn	LIwA	157	0.000116172	0.001001444
19UW-WB-08-06	wet burn	LIwA	168	0.000115294	0.000993876
19UW-WB-08-06	wet burn	LIwA	180	0.000100312	0.000864732
19UW-WB-08-10	dry burn	LIwA	3	0.00082792	0.003989503
19UW-WB-08-10	dry burn	LIwA	7	0.000615818	0.002967445
19UW-WB-08-10	dry burn	LIwA	14	0.000337863	0.001628062
19UW-WB-08-10	dry burn	LIwA	20	0.000233814	0.001126682
19UW-WB-08-10	dry burn	LIwA	27	0.000162252	0.000781843
19UW-WB-08-10	dry burn	LIwA	34	0.000154895	0.000746393
19UW-WB-08-10	dry burn	LIwA	41	0.000132705	0.000639467
19UW-WB-08-10	dry burn	LIwA	48	0.000108689	0.000523738
19UW-WB-08-10	dry burn	LIwA	55	9.93E-05	0.000478512
19UW-WB-08-10	dry burn	LIwA	62	5.43E-05	0.000261595
19UW-WB-08-10	dry burn	LIwA	69	8.98E-05	0.000432863
19UW-WB-08-10	dry burn	LIwA	76	8.81E-05	0.000424683
19UW-WB-08-10	dry burn	LIwA	83	7.38E-05	0.000355396
19UW-WB-08-10	dry burn	LIwA	90	4.84E-05	0.000233434
19UW-WB-08-10	dry burn	LIwA	97	3.61E-05	0.000174075
19UW-WB-08-10	dry burn	LIwA	103	3.04E-05	0.000146456
19UW-WB-08-10	dry burn	LIwA	110	4.65E-05	0.000224142
19UW-WB-08-10	dry burn	LIwA	117	4.79E-05	0.000230994
19UW-WB-08-10	dry burn	LIwA	124	4.97E-05	0.000239671
19UW-WB-08-10	dry burn	LIwA	135	3.73E-05	0.000179554
19UW-WB-08-10	dry burn	LIwA	146	4.14E-05	0.000199276
19UW-WB-08-10	dry burn	LIwA	157	3.34E-05	0.000160787
19UW-WB-08-10	dry burn	LIwA	168	4.73E-05	0.000228114
19UW-WB-08-10	dry burn	LIwA	180	2.22E-05	0.000106982
19UW-WB-09-03	wet burn	LIwA	3	0.000217827	0.005813695
19UW-WB-09-03	wet burn	LIwA	7	0.000204329	0.005453448
19UW-WB-09-03	wet burn	LIwA	14	0.000119267	0.003183182
19UW-WB-09-03	wet burn	LIwA	20	9.04E-05	0.002413811
19UW-WB-09-03	wet burn	LIwA	27	7.21E-05	0.001925099
19UW-WB-09-03	wet burn	LIwA	34	5.76E-05	0.001537258
19UW-WB-09-03	wet burn	LIwA	41	6.46E-05	0.001724396
19UW-WB-09-03	wet burn	LIwA	48	5.83E-05	0.001556721
19UW-WB-09-03	wet burn	LIwA	55	5.49E-05	0.001465924
19UW-WB-09-03	wet burn	LIwA	62	5.51E-05	0.001470336
19UW-WB-09-03	wet burn	LIwA	69	5.89E-05	0.001571863
19UW-WB-09-03	wet burn	LIwA	76	5.88E-05	0.001569627
19UW-WB-09-03	wet burn	LIwA	83	5.57E-05	0.001487557
19UW-WB-09-03	wet burn	LIwA	97	5.29E-05	0.00141202
19UW-WB-09-03	wet burn	LIwA	110	3.81E-05	0.001017879
19UW-WB-09-03	wet burn	LIwA	124	5.62E-05	0.001501278
19UW-WB-09-03	wet burn	LIwA	135	4.89E-05	0.001305464
19UW-WB-09-03	wet burn	LIwA	146	3.75E-05	0.00099984
19UW-WB-09-03	wet burn	LIwA	157	4.34E-05	0.001158254
19UW-WB-09-03	wet burn	LIwA	168	4.12E-05	0.001098492
19UW-WB-09-03	wet burn	LIwA	180	4.29E-05	0.001144597
19UW-WB-09-08	dry burn	LIwA	3	0.000117604	0.005708296
19UW-WB-09-08	dry burn	LIwA	7	7.02E-05	0.003407949
19UW-WB-09-08	dry burn	LIwA	14	3.65E-05	0.001769975
19UW-WB-09-08	dry burn	LIwA	20	2.72E-05	0.001321411
19UW-WB-09-08	dry burn	LIwA	27	2.04E-05	0.000989608
19UW-WB-09-08	dry burn	LIwA	34	1.43E-05	0.00069427
19UW-WB-09-08	dry burn	LIwA	41	1.56E-05	0.000755529
19UW-WB-09-08	dry burn	LIwA	48	1.21E-05	0.00058615
19UW-WB-09-08	dry burn	LIwA	55	1.04E-05	0.000506571
19UW-WB-09-08	dry burn	LIwA	62	9.56E-06	0.000464094
19UW-WB-09-08	dry burn	LIwA	69	9.52E-06	0.000462201
19UW-WB-09-08	dry burn	LIwA	76	1.06E-05	0.000512647
19UW-WB-09-08	dry burn	LIwA	83	9.52E-06	0.00046221
19UW-WB-09-08	dry burn	LIwA	97	8.76E-06	0.000425423
19UW-WB-09-08	dry burn	LIwA	110	6.34E-06	0.000307762
19UW-WB-09-08	dry burn	LIwA	124	8.84E-06	0.000429015
19UW-WB-09-08	dry burn	LIwA	135	7.32E-06	0.000355238
19UW-WB-09-08	dry burn	LIwA	146	1.32E-06	6.41E-05
19UW-WB-09-08	dry burn	LIwA	157	6.50E-06	0.000315546
19UW-WB-09-08	dry burn	LIwA	168	5.56E-06	0.000269853
19UW-WB-09-08	dry burn	LIwA	180	5.88E-06	0.00028539
19UW-WB-09-09	control	LIwA	3	0.000185021	0.003575718
19UW-WB-09-09	control	LIwA	7	0.000174556	0.003373472
19UW-WB-09-09	control	LIwA	14	0.000103878	0.002007557
19UW-WB-09-09	control	LIwA	20	8.49E-05	0.001641607
19UW-WB-09-09	control	LIwA	27	7.07E-05	0.001366056
19UW-WB-09-09	control	LIwA	34	5.91E-05	0.001141566
19UW-WB-09-09	control	LIwA	41	6.61E-05	0.001277654
19UW-WB-09-09	control	LIwA	48	6.16E-05	0.001189909
19UW-WB-09-09	control	LIwA	55	6.19E-05	0.001196273
19UW-WB-09-09	control	LIwA	62	6.55E-05	0.001265761
19UW-WB-09-09	control	LIwA	69	7.02E-05	0.001357276
19UW-WB-09-09	control	LIwA	76	6.85E-05	0.001323117
19UW-WB-09-09	control	LIwA	83	6.23E-05	0.00120352
19UW-WB-09-09	control	LIwA	97	5.57E-05	0.001075821
19UW-WB-09-09	control	LIwA	110	3.88E-05	0.000750142
19UW-WB-09-09	control	LIwA	124	5.74E-05	0.00110907
19UW-WB-09-09	control	LIwA	135	4.72E-05	0.000911357
19UW-WB-09-09	control	LIwA	146	3.44E-05	0.000665237
19UW-WB-09-09	control	LIwA	157	4.01E-05	0.000774292
19UW-WB-09-09	control	LIwA	168	3.77E-05	0.000728248
19UW-WB-09-09	control	LIwA	180	3.99E-05	0.000771789
19UW-WB-10-04	dry burn	LIwA	3	0.000137345	0.005241935
19UW-WB-10-04	dry burn	LIwA	7	8.88E-05	0.003388264
19UW-WB-10-04	dry burn	LIwA	14	5.01E-05	0.001913234
19UW-WB-10-04	dry burn	LIwA	20	3.55E-05	0.001353076
19UW-WB-10-04	dry burn	LIwA	27	2.37E-05	0.00090431
19UW-WB-10-04	dry burn	LIwA	34	2.47E-05	0.000942511
19UW-WB-10-04	dry burn	LIwA	41	2.14E-05	0.000817833
19UW-WB-10-04	dry burn	LIwA	48	2.00E-05	0.000763579
19UW-WB-10-04	dry burn	LIwA	55	1.72E-05	0.0006574
19UW-WB-10-04	dry burn	LIwA	62	1.84E-05	0.00070254
19UW-WB-10-04	dry burn	LIwA	69	1.96E-05	0.000748905
19UW-WB-10-04	dry burn	LIwA	76	1.81E-05	0.000691263
19UW-WB-10-04	dry burn	LIwA	83	1.57E-05	0.000598872
19UW-WB-10-04	dry burn	LIwA	97	1.61E-05	0.000614908
19UW-WB-10-04	dry burn	LIwA	110	1.11E-05	0.000423706
19UW-WB-10-04	dry burn	LIwA	124	1.60E-05	0.000612057
19UW-WB-10-04	dry burn	LIwA	135	1.36E-05	0.00051757
19UW-WB-10-04	dry burn	LIwA	146	1.52E-05	0.000581469
19UW-WB-10-04	dry burn	LIwA	157	1.26E-05	0.000479866
19UW-WB-10-04	dry burn	LIwA	168	1.17E-05	0.000445565
19UW-WB-10-04	dry burn	LIwA	180	1.20E-05	0.000458297
19UW-WB-10-05	wet burn	LIwA	3	0.00024471	0.007203937
19UW-WB-10-05	wet burn	LIwA	7	0.000196337	0.00577991
19UW-WB-10-05	wet burn	LIwA	14	0.000109903	0.003235411
19UW-WB-10-05	wet burn	LIwA	20	9.08E-05	0.002673885
19UW-WB-10-05	wet burn	LIwA	27	6.95E-05	0.002044884
19UW-WB-10-05	wet burn	LIwA	34	7.75E-05	0.002280947
19UW-WB-10-05	wet burn	LIwA	41	6.87E-05	0.002021158
19UW-WB-10-05	wet burn	LIwA	48	6.12E-05	0.001801927
19UW-WB-10-05	wet burn	LIwA	55	5.84E-05	0.001718008
19UW-WB-10-05	wet burn	LIwA	62	6.19E-05	0.001822803
19UW-WB-10-05	wet burn	LIwA	69	6.66E-05	0.001959288
19UW-WB-10-05	wet burn	LIwA	76	6.43E-05	0.00189181
19UW-WB-10-05	wet burn	LIwA	83	6.14E-05	0.001807431
19UW-WB-10-05	wet burn	LIwA	97	6.10E-05	0.001796793
19UW-WB-10-05	wet burn	LIwA	110	4.84E-05	0.001425612
19UW-WB-10-05	wet burn	LIwA	124	7.31E-05	0.002152628
19UW-WB-10-05	wet burn	LIwA	135	6.79E-05	0.001998529
19UW-WB-10-05	wet burn	LIwA	146	7.98E-05	0.002349674
19UW-WB-10-05	wet burn	LIwA	157	6.49E-05	0.001911361
19UW-WB-10-05	wet burn	LIwA	168	6.33E-05	0.001863323
19UW-WB-10-05	wet burn	LIwA	180	6.55E-05	0.001927295
19UW-WB-10-07	control	LIwA	3	0.000160578	0.010409688
19UW-WB-10-07	control	LIwA	7	0.000131232	0.008507256
19UW-WB-10-07	control	LIwA	14	8.32E-05	0.00539245
19UW-WB-10-07	control	LIwA	20	6.94E-05	0.004498768
19UW-WB-10-07	control	LIwA	27	5.19E-05	0.003366749
19UW-WB-10-07	control	LIwA	34	6.21E-05	0.004028001
19UW-WB-10-07	control	LIwA	41	5.95E-05	0.003856301
19UW-WB-10-07	control	LIwA	48	5.54E-05	0.00358953
19UW-WB-10-07	control	LIwA	55	5.37E-05	0.003479811
19UW-WB-10-07	control	LIwA	62	5.77E-05	0.003742028
19UW-WB-10-07	control	LIwA	69	6.48E-05	0.004199305
19UW-WB-10-07	control	LIwA	76	5.96E-05	0.003865266
19UW-WB-10-07	control	LIwA	83	5.35E-05	0.003466884
19UW-WB-10-07	control	LIwA	97	4.91E-05	0.003183077
19UW-WB-10-07	control	LIwA	110	3.59E-05	0.002324698
19UW-WB-10-07	control	LIwA	124	4.62E-05	0.002995853
19UW-WB-10-07	control	LIwA	135	3.86E-05	0.002501311
19UW-WB-10-07	control	LIwA	146	4.51E-05	0.002926651
19UW-WB-10-07	control	LIwA	157	3.62E-05	0.00234536
19UW-WB-10-07	control	LIwA	168	3.64E-05	0.002358928
19UW-WB-10-07	control	LIwA	180	3.64E-05	0.002358121
19UW-WB-11-03	wet burn	LIwA	3	0.000478043	0.001445245
19UW-WB-11-03	wet burn	LIwA	7	0.000764609	0.002311606
19UW-WB-11-03	wet burn	LIwA	14	0.000590935	0.001786546
19UW-WB-11-03	wet burn	LIwA	20	0.000567673	0.001716218
19UW-WB-11-03	wet burn	LIwA	27	0.000408544	0.001235131
19UW-WB-11-03	wet burn	LIwA	34	0.00041423	0.001252323
19UW-WB-11-03	wet burn	LIwA	41	0.000347058	0.001049246
19UW-WB-11-03	wet burn	LIwA	48	0.000278052	0.000840622
19UW-WB-11-03	wet burn	LIwA	55	0.000249739	0.000755025
19UW-WB-11-03	wet burn	LIwA	62	0.000240428	0.000726873
19UW-WB-11-03	wet burn	LIwA	69	0.000244719	0.000739848
19UW-WB-11-03	wet burn	LIwA	76	0.000225816	0.000682699
19UW-WB-11-03	wet burn	LIwA	83	0.000196571	0.000594285
19UW-WB-11-03	wet burn	LIwA	90	0.000117927	0.000356524
19UW-WB-11-03	wet burn	LIwA	97	0.000111175	0.000336111
19UW-WB-11-03	wet burn	LIwA	103	5.06E-05	0.000153099
19UW-WB-11-03	wet burn	LIwA	110	0.000124605	0.000376714
19UW-WB-11-03	wet burn	LIwA	117	0.000130742	0.000395267
19UW-WB-11-03	wet burn	LIwA	124	0.000117278	0.000354561
19UW-WB-11-03	wet burn	LIwA	135	9.53E-05	0.000288113
19UW-WB-11-03	wet burn	LIwA	146	0.000109805	0.000331969
19UW-WB-11-03	wet burn	LIwA	157	8.82E-05	0.00026679
19UW-WB-11-03	wet burn	LIwA	168	9.12E-05	0.000275751
19UW-WB-11-03	wet burn	LIwA	180	0.000101221	0.000306018
19UW-WB-11-09	control	LIwA	3	0.000458597	0.003429629
19UW-WB-11-09	control	LIwA	7	0.00043289	0.003237377
19UW-WB-11-09	control	LIwA	14	0.000264796	0.001980285
19UW-WB-11-09	control	LIwA	20	0.000235481	0.001761048
19UW-WB-11-09	control	LIwA	27	0.000172327	0.001288755
19UW-WB-11-09	control	LIwA	34	0.000157443	0.001177441
19UW-WB-11-09	control	LIwA	41	0.000162194	0.001212973
19UW-WB-11-09	control	LIwA	48	0.00015645	0.001170015
19UW-WB-11-09	control	LIwA	55	0.000159223	0.00119075
19UW-WB-11-09	control	LIwA	62	0.00015568	0.001164256
19UW-WB-11-09	control	LIwA	69	0.000166946	0.001248506
19UW-WB-11-09	control	LIwA	76	0.000165895	0.001240649
19UW-WB-11-09	control	LIwA	83	0.000158647	0.001186445
19UW-WB-11-09	control	LIwA	90	9.80E-05	0.000732695
19UW-WB-11-09	control	LIwA	97	9.14E-05	0.000683659
19UW-WB-11-09	control	LIwA	103	5.85E-05	0.000437425
19UW-WB-11-09	control	LIwA	110	8.11E-05	0.000606524
19UW-WB-11-09	control	LIwA	117	9.20E-05	0.000688299
19UW-WB-11-09	control	LIwA	124	8.29E-05	0.000619693
19UW-WB-11-09	control	LIwA	135	7.38E-05	0.000551709
19UW-WB-11-09	control	LIwA	146	6.60E-05	0.000493259
19UW-WB-11-09	control	LIwA	157	6.30E-05	0.000470943
19UW-WB-11-09	control	LIwA	168	5.72E-05	0.000427866
19UW-WB-11-09	control	LIwA	180	5.87E-05	0.000438982
19UW-WB-11-10	dry burn	LIwA	3	0.000536435	0.006915801
19UW-WB-11-10	dry burn	LIwA	7	0.000248722	0.003206569
19UW-WB-11-10	dry burn	LIwA	14	0.000138771	0.001789055
19UW-WB-11-10	dry burn	LIwA	20	0.000111197	0.001433572
19UW-WB-11-10	dry burn	LIwA	27	7.65E-05	0.000986837
19UW-WB-11-10	dry burn	LIwA	34	6.43E-05	0.000829332
19UW-WB-11-10	dry burn	LIwA	41	6.45E-05	0.000831941
19UW-WB-11-10	dry burn	LIwA	48	5.60E-05	0.000721505
19UW-WB-11-10	dry burn	LIwA	55	4.64E-05	0.0005984
19UW-WB-11-10	dry burn	LIwA	62	4.85E-05	0.000624746
19UW-WB-11-10	dry burn	LIwA	69	4.71E-05	0.000607573
19UW-WB-11-10	dry burn	LIwA	76	4.38E-05	0.000565264
19UW-WB-11-10	dry burn	LIwA	83	4.02E-05	0.000517723
19UW-WB-11-10	dry burn	LIwA	90	2.85E-05	0.000367305
19UW-WB-11-10	dry burn	LIwA	97	2.51E-05	0.00032384
19UW-WB-11-10	dry burn	LIwA	103	1.47E-05	0.00018909
19UW-WB-11-10	dry burn	LIwA	110	1.48E-05	0.00019095
19UW-WB-11-10	dry burn	LIwA	117	2.25E-05	0.000290327
19UW-WB-11-10	dry burn	LIwA	124	2.29E-05	0.000295138
19UW-WB-11-10	dry burn	LIwA	135	1.90E-05	0.000245594
19UW-WB-11-10	dry burn	LIwA	146	1.87E-05	0.000241342
19UW-WB-11-10	dry burn	LIwA	157	1.40E-05	0.000180819
19UW-WB-11-10	dry burn	LIwA	168	1.39E-05	0.000179315
19UW-WB-11-10	dry burn	LIwA	180	1.56E-05	0.000201419
19UW-WB-12-02	dry burn	LIwA	3	0.000768018	0.00245198
19UW-WB-12-02	dry burn	LIwA	7	0.000427341	0.001364331
19UW-WB-12-02	dry burn	LIwA	14	0.000302697	0.000966393
19UW-WB-12-02	dry burn	LIwA	20	0.000223523	0.00071362
19UW-WB-12-02	dry burn	LIwA	27	0.000185768	0.000593086
19UW-WB-12-02	dry burn	LIwA	34	0.000131403	0.000419518
19UW-WB-12-02	dry burn	LIwA	41	0.000139321	0.000444796
19UW-WB-12-02	dry burn	LIwA	48	0.000176247	0.000562688
19UW-WB-12-02	dry burn	LIwA	55	0.000106766	0.00034086
19UW-WB-12-02	dry burn	LIwA	62	0.000101183	0.000323038
19UW-WB-12-02	dry burn	LIwA	69	0.000133281	0.000425515
19UW-WB-12-02	dry burn	LIwA	76	0.000105238	0.000335984
19UW-WB-12-02	dry burn	LIwA	83	9.59E-05	0.000306216
19UW-WB-12-02	dry burn	LIwA	97	0.000106805	0.000340986
19UW-WB-12-02	dry burn	LIwA	110	7.41E-05	0.000236696
19UW-WB-12-02	dry burn	LIwA	124	0.000101495	0.000324034
19UW-WB-12-02	dry burn	LIwA	135	6.95E-05	0.000221871
19UW-WB-12-02	dry burn	LIwA	146	5.42E-05	0.000173007
19UW-WB-12-02	dry burn	LIwA	157	5.69E-05	0.000181607
19UW-WB-12-02	dry burn	LIwA	168	7.72E-05	0.000246493
19UW-WB-12-02	dry burn	LIwA	180	5.31E-05	0.00016966
19UW-WB-12-05	wet burn	LIwA	3	0.001476099	0.002826939
19UW-WB-12-05	wet burn	LIwA	7	0.001600934	0.003066017
19UW-WB-12-05	wet burn	LIwA	14	0.000923883	0.001769367
19UW-WB-12-05	wet burn	LIwA	20	0.000701325	0.001343136
19UW-WB-12-05	wet burn	LIwA	27	0.000502654	0.000962655
19UW-WB-12-05	wet burn	LIwA	34	0.000450294	0.000862377
19UW-WB-12-05	wet burn	LIwA	41	0.000454431	0.0008703
19UW-WB-12-05	wet burn	LIwA	48	0.000419725	0.000803833
19UW-WB-12-05	wet burn	LIwA	55	0.000357449	0.000684565
19UW-WB-12-05	wet burn	LIwA	62	0.000329031	0.000630142
19UW-WB-12-05	wet burn	LIwA	69	0.000345862	0.000662375
19UW-WB-12-05	wet burn	LIwA	76	0.00033267	0.000637111
19UW-WB-12-05	wet burn	LIwA	83	0.000316652	0.000606434
19UW-WB-12-05	wet burn	LIwA	97	0.000278388	0.000533153
19UW-WB-12-05	wet burn	LIwA	110	0.000200199	0.00038341
19UW-WB-12-05	wet burn	LIwA	124	0.000263553	0.000504741
19UW-WB-12-05	wet burn	LIwA	135	0.000231632	0.000443609
19UW-WB-12-05	wet burn	LIwA	146	0.000214126	0.000410082
19UW-WB-12-05	wet burn	LIwA	157	0.000210162	0.000402491
19UW-WB-12-05	wet burn	LIwA	168	0.000210894	0.000403892
19UW-WB-12-05	wet burn	LIwA	180	0.00021489	0.000411545
19UW-WB-12-08	control	LIwA	3	0.001188849	0.002181643
19UW-WB-12-08	control	LIwA	7	0.001350197	0.00247773
19UW-WB-12-08	control	LIwA	14	0.000723039	0.001326841
19UW-WB-12-08	control	LIwA	20	0.000603582	0.001107626
19UW-WB-12-08	control	LIwA	27	0.000447136	0.000820533
19UW-WB-12-08	control	LIwA	34	0.000418193	0.00076742
19UW-WB-12-08	control	LIwA	41	0.000472558	0.000867185
19UW-WB-12-08	control	LIwA	48	0.000507747	0.000931761
19UW-WB-12-08	control	LIwA	55	0.000459326	0.000842904
19UW-WB-12-08	control	LIwA	62	0.000420755	0.000772122
19UW-WB-12-08	control	LIwA	69	0.000431585	0.000791997
19UW-WB-12-08	control	LIwA	76	0.000411704	0.000755514
19UW-WB-12-08	control	LIwA	83	0.000387524	0.000711141
19UW-WB-12-08	control	LIwA	97	0.00033922	0.000622499
19UW-WB-12-08	control	LIwA	110	0.000245841	0.000451139
19UW-WB-12-08	control	LIwA	124	0.000301603	0.000553467
19UW-WB-12-08	control	LIwA	135	0.000243734	0.000447272
19UW-WB-12-08	control	LIwA	146	0.000212696	0.000390316
19UW-WB-12-08	control	LIwA	157	0.000206396	0.000378755
19UW-WB-12-08	control	LIwA	168	0.000195719	0.000359161
19UW-WB-12-08	control	LIwA	180	0.000185759	0.000340884
19UW-WB-13-03	dry burn	LIwA	3	0.001497983	0.005681903
19UW-WB-13-03	dry burn	LIwA	7	0.000622679	0.002361846
19UW-WB-13-03	dry burn	LIwA	14	0.000410849	0.001558367
19UW-WB-13-03	dry burn	LIwA	20	0.000338239	0.001282954
19UW-WB-13-03	dry burn	LIwA	27	0.000271369	0.001029312
19UW-WB-13-03	dry burn	LIwA	34	0.000295134	0.001119455
19UW-WB-13-03	dry burn	LIwA	41	0.000250743	0.000951075
19UW-WB-13-03	dry burn	LIwA	48	0.000221018	0.00083833
19UW-WB-13-03	dry burn	LIwA	55	0.000209987	0.000796488
19UW-WB-13-03	dry burn	LIwA	62	0.000177878	0.000674699
19UW-WB-13-03	dry burn	LIwA	69	0.000193919	0.00073554
19UW-WB-13-03	dry burn	LIwA	76	0.000185143	0.000702255
19UW-WB-13-03	dry burn	LIwA	83	0.000168677	0.000639798
19UW-WB-13-03	dry burn	LIwA	97	0.000134146	0.000508821
19UW-WB-13-03	dry burn	LIwA	110	0.000153651	0.000582803
19UW-WB-13-03	dry burn	LIwA	124	0.000151629	0.000575133
19UW-WB-13-03	dry burn	LIwA	135	0.000140082	0.000531336
19UW-WB-13-03	dry burn	LIwA	146	0.000140365	0.000532409
19UW-WB-13-03	dry burn	LIwA	157	0.00011838	0.00044902
19UW-WB-13-03	dry burn	LIwA	168	0.000115021	0.00043628
19UW-WB-13-03	dry burn	LIwA	180	0.000101989	0.000386849
19UW-WB-13-07	wet burn	LIwA	3	0.001922704	0.003729132
19UW-WB-13-07	wet burn	LIwA	7	0.001570809	0.003046623
19UW-WB-13-07	wet burn	LIwA	14	0.000981669	0.00190397
19UW-WB-13-07	wet burn	LIwA	20	0.000665204	0.001290179
19UW-WB-13-07	wet burn	LIwA	27	0.000513494	0.000995935
19UW-WB-13-07	wet burn	LIwA	34	0.000511333	0.000991743
19UW-WB-13-07	wet burn	LIwA	41	0.000425413	0.000825098
19UW-WB-13-07	wet burn	LIwA	48	0.000396552	0.000769122
19UW-WB-13-07	wet burn	LIwA	55	0.000387918	0.000752376
19UW-WB-13-07	wet burn	LIwA	62	0.000366416	0.000710673
19UW-WB-13-07	wet burn	LIwA	69	0.000421058	0.000816652
19UW-WB-13-07	wet burn	LIwA	76	0.000420336	0.000815251
19UW-WB-13-07	wet burn	LIwA	83	0.000381385	0.000739705
19UW-WB-13-07	wet burn	LIwA	97	0.000289014	0.000560549
19UW-WB-13-07	wet burn	LIwA	110	0.000313448	0.00060794
19UW-WB-13-07	wet burn	LIwA	124	0.000297161	0.000576351
19UW-WB-13-07	wet burn	LIwA	135	0.00025633	0.000497158
19UW-WB-13-07	wet burn	LIwA	146	0.000261087	0.000506384
19UW-WB-13-07	wet burn	LIwA	157	0.000231989	0.000449948
19UW-WB-13-07	wet burn	LIwA	168	0.000225487	0.000437338
19UW-WB-13-07	wet burn	LIwA	180	0.000209696	0.00040671
19UW-WB-13-08	control	LIwA	3	0.001976027	0.00374742
19UW-WB-13-08	control	LIwA	7	0.001642499	0.003114903
19UW-WB-13-08	control	LIwA	14	0.001117735	0.002119719
19UW-WB-13-08	control	LIwA	20	0.000837331	0.001587949
19UW-WB-13-08	control	LIwA	27	0.000624359	0.00118406
19UW-WB-13-08	control	LIwA	34	0.000635201	0.001204622
19UW-WB-13-08	control	LIwA	41	0.000533639	0.001012015
19UW-WB-13-08	control	LIwA	48	0.000453749	0.000860509
19UW-WB-13-08	control	LIwA	55	0.000408017	0.00077378
19UW-WB-13-08	control	LIwA	62	0.000384247	0.000728702
19UW-WB-13-08	control	LIwA	69	0.000422554	0.00080135
19UW-WB-13-08	control	LIwA	76	0.000442561	0.00083929
19UW-WB-13-08	control	LIwA	83	0.000447989	0.000849586
19UW-WB-13-08	control	LIwA	97	0.000365155	0.000692495
19UW-WB-13-08	control	LIwA	110	0.000404012	0.000766185
19UW-WB-13-08	control	LIwA	124	0.000378171	0.000717179
19UW-WB-13-08	control	LIwA	135	0.000324319	0.000615052
19UW-WB-13-08	control	LIwA	146	0.000327719	0.000621499
19UW-WB-13-08	control	LIwA	157	0.00028906	0.000548185
19UW-WB-13-08	control	LIwA	168	0.000278131	0.000527458
19UW-WB-13-08	control	LIwA	180	0.000257976	0.000489237
19UW-WB-14-04	wet burn	LIwA	3	0.000230304	0.003804412
19UW-WB-14-04	wet burn	LIwA	7	0.000195769	0.003233922
19UW-WB-14-04	wet burn	LIwA	14	0.00011929	0.001970564
19UW-WB-14-04	wet burn	LIwA	20	9.48E-05	0.001565824
19UW-WB-14-04	wet burn	LIwA	27	7.59E-05	0.001253913
19UW-WB-14-04	wet burn	LIwA	34	5.94E-05	0.000980923
19UW-WB-14-04	wet burn	LIwA	41	6.17E-05	0.001019165
19UW-WB-14-04	wet burn	LIwA	48	5.09E-05	0.000841044
19UW-WB-14-04	wet burn	LIwA	55	4.82E-05	0.000795557
19UW-WB-14-04	wet burn	LIwA	62	4.70E-05	0.000776727
19UW-WB-14-04	wet burn	LIwA	69	4.77E-05	0.000788174
19UW-WB-14-04	wet burn	LIwA	76	4.78E-05	0.000790358
19UW-WB-14-04	wet burn	LIwA	83	4.56E-05	0.000752798
19UW-WB-14-04	wet burn	LIwA	97	4.24E-05	0.00069989
19UW-WB-14-04	wet burn	LIwA	110	2.75E-05	0.000453581
19UW-WB-14-04	wet burn	LIwA	124	3.57E-05	0.000588954
19UW-WB-14-04	wet burn	LIwA	135	2.75E-05	0.000455067
19UW-WB-14-04	wet burn	LIwA	146	1.61E-05	0.000265798
19UW-WB-14-04	wet burn	LIwA	157	2.24E-05	0.0003699
19UW-WB-14-04	wet burn	LIwA	168	2.17E-05	0.000358853
19UW-WB-14-04	wet burn	LIwA	180	2.29E-05	0.000378828
19UW-WB-14-06	control	LIwA	3	0.000724003	0.005956431
19UW-WB-14-06	control	LIwA	7	0.00050922	0.004189392
19UW-WB-14-06	control	LIwA	14	0.000317723	0.002613934
19UW-WB-14-06	control	LIwA	20	0.000285835	0.002351588
19UW-WB-14-06	control	LIwA	27	0.000259558	0.002135401
19UW-WB-14-06	control	LIwA	34	0.000213122	0.001753373
19UW-WB-14-06	control	LIwA	41	0.000220727	0.001815939
19UW-WB-14-06	control	LIwA	48	0.000183033	0.001505829
19UW-WB-14-06	control	LIwA	55	0.000169911	0.001397872
19UW-WB-14-06	control	LIwA	62	0.000152562	0.001255138
19UW-WB-14-06	control	LIwA	69	0.000152838	0.00125741
19UW-WB-14-06	control	LIwA	76	0.000134494	0.001106494
19UW-WB-14-06	control	LIwA	83	0.000128979	0.001061124
19UW-WB-14-06	control	LIwA	97	0.000111803	0.000919813
19UW-WB-14-06	control	LIwA	110	7.62E-05	0.000626982
19UW-WB-14-06	control	LIwA	124	0.000101135	0.000832048
19UW-WB-14-06	control	LIwA	135	7.90E-05	0.000649573
19UW-WB-14-06	control	LIwA	146	5.10E-05	0.000419747
19UW-WB-14-06	control	LIwA	157	5.99E-05	0.000493126
19UW-WB-14-06	control	LIwA	168	5.45E-05	0.00044801
19UW-WB-14-06	control	LIwA	180	5.30E-05	0.000435818
19UW-WB-14-07	dry burn	LIwA	3	0.000221194	0.00325634
19UW-WB-14-07	dry burn	LIwA	7	0.00014493	0.002133616
19UW-WB-14-07	dry burn	LIwA	14	7.53E-05	0.001108925
19UW-WB-14-07	dry burn	LIwA	20	5.39E-05	0.000793338
19UW-WB-14-07	dry burn	LIwA	27	3.84E-05	0.000565199
19UW-WB-14-07	dry burn	LIwA	34	3.01E-05	0.00044284
19UW-WB-14-07	dry burn	LIwA	41	3.13E-05	0.000460127
19UW-WB-14-07	dry burn	LIwA	48	2.43E-05	0.000358132
19UW-WB-14-07	dry burn	LIwA	55	2.11E-05	0.000310503
19UW-WB-14-07	dry burn	LIwA	62	2.06E-05	0.000303936
19UW-WB-14-07	dry burn	LIwA	69	1.64E-05	0.00024081
19UW-WB-14-07	dry burn	LIwA	76	1.86E-05	0.000273497
19UW-WB-14-07	dry burn	LIwA	83	1.94E-05	0.000286149
19UW-WB-14-07	dry burn	LIwA	97	1.78E-05	0.000262219
19UW-WB-14-07	dry burn	LIwA	110	1.25E-05	0.000183509
19UW-WB-14-07	dry burn	LIwA	124	1.75E-05	0.000257178
19UW-WB-14-07	dry burn	LIwA	135	1.44E-05	0.000211911
19UW-WB-14-07	dry burn	LIwA	146	-1.82E-06	-2.67E-05
19UW-WB-14-07	dry burn	LIwA	157	1.06E-05	0.000156573
19UW-WB-14-07	dry burn	LIwA	168	1.15E-05	0.000168857
19UW-WB-14-07	dry burn	LIwA	180	1.19E-05	0.00017493
19UW-WB-15-02	wet burn	LIwA	3	0.000980628	0.009190381
19UW-WB-15-02	wet burn	LIwA	7	0.000899482	0.008429883
19UW-WB-15-02	wet burn	LIwA	14	0.000501562	0.00470061
19UW-WB-15-02	wet burn	LIwA	20	0.000409735	0.003840013
19UW-WB-15-02	wet burn	LIwA	27	0.000262045	0.002455869
19UW-WB-15-02	wet burn	LIwA	34	0.000256116	0.002400298
19UW-WB-15-02	wet burn	LIwA	41	0.000192632	0.001805335
19UW-WB-15-02	wet burn	LIwA	48	0.000146269	0.001370819
19UW-WB-15-02	wet burn	LIwA	55	0.000119241	0.001117516
19UW-WB-15-02	wet burn	LIwA	62	0.000107637	0.00100877
19UW-WB-15-02	wet burn	LIwA	69	0.000110554	0.001036106
19UW-WB-15-02	wet burn	LIwA	76	9.93E-05	0.000930939
19UW-WB-15-02	wet burn	LIwA	83	8.54E-05	0.000800702
19UW-WB-15-02	wet burn	LIwA	97	7.87E-05	0.000737891
19UW-WB-15-02	wet burn	LIwA	110	4.99E-05	0.000467288
19UW-WB-15-02	wet burn	LIwA	124	7.34E-05	0.000687716
19UW-WB-15-02	wet burn	LIwA	135	6.02E-05	0.000563852
19UW-WB-15-02	wet burn	LIwA	146	6.74E-05	0.000631313
19UW-WB-15-02	wet burn	LIwA	157	5.16E-05	0.000483677
19UW-WB-15-02	wet burn	LIwA	168	4.99E-05	0.000467654
19UW-WB-15-02	wet burn	LIwA	180	4.96E-05	0.000465246
19UW-WB-15-03	dry burn	LIwA	3	0.000562916	0.006446806
19UW-WB-15-03	dry burn	LIwA	7	0.000289187	0.003311918
19UW-WB-15-03	dry burn	LIwA	14	0.000163216	0.001869241
19UW-WB-15-03	dry burn	LIwA	20	0.000130982	0.001500079
19UW-WB-15-03	dry burn	LIwA	27	9.81E-05	0.001123697
19UW-WB-15-03	dry burn	LIwA	34	8.74E-05	0.001000734
19UW-WB-15-03	dry burn	LIwA	41	6.50E-05	0.00074448
19UW-WB-15-03	dry burn	LIwA	48	5.49E-05	0.000628446
19UW-WB-15-03	dry burn	LIwA	55	5.20E-05	0.000595717
19UW-WB-15-03	dry burn	LIwA	62	4.87E-05	0.000557861
19UW-WB-15-03	dry burn	LIwA	69	5.24E-05	0.000600421
19UW-WB-15-03	dry burn	LIwA	76	5.19E-05	0.000594863
19UW-WB-15-03	dry burn	LIwA	83	4.93E-05	0.000564126
19UW-WB-15-03	dry burn	LIwA	97	4.88E-05	0.000558523
19UW-WB-15-03	dry burn	LIwA	110	3.53E-05	0.000404214
19UW-WB-15-03	dry burn	LIwA	124	4.96E-05	0.000567881
19UW-WB-15-03	dry burn	LIwA	135	4.37E-05	0.000500684
19UW-WB-15-03	dry burn	LIwA	146	5.06E-05	0.000579464
19UW-WB-15-03	dry burn	LIwA	157	3.99E-05	0.00045688
19UW-WB-15-03	dry burn	LIwA	168	3.93E-05	0.000450056
19UW-WB-15-03	dry burn	LIwA	180	3.79E-05	0.000434162
19UW-WB-15-09	control	LIwA	3	0.000161484	0.00440674
19UW-WB-15-09	control	LIwA	7	0.000194125	0.005297471
19UW-WB-15-09	control	LIwA	14	0.000130663	0.003565663
19UW-WB-15-09	control	LIwA	20	0.000108432	0.002959005
19UW-WB-15-09	control	LIwA	27	8.22E-05	0.002242211
19UW-WB-15-09	control	LIwA	34	8.51E-05	0.002323304
19UW-WB-15-09	control	LIwA	41	7.26E-05	0.001982535
19UW-WB-15-09	control	LIwA	48	6.01E-05	0.001639568
19UW-WB-15-09	control	LIwA	55	5.12E-05	0.001397862
19UW-WB-15-09	control	LIwA	62	4.76E-05	0.001297942
19UW-WB-15-09	control	LIwA	69	4.79E-05	0.001308052
19UW-WB-15-09	control	LIwA	76	4.53E-05	0.001237355
19UW-WB-15-09	control	LIwA	83	4.24E-05	0.001156863
19UW-WB-15-09	control	LIwA	97	4.09E-05	0.001115884
19UW-WB-15-09	control	LIwA	110	2.84E-05	0.000775251
19UW-WB-15-09	control	LIwA	124	3.63E-05	0.000991008
19UW-WB-15-09	control	LIwA	135	2.94E-05	0.00080215
19UW-WB-15-09	control	LIwA	146	3.15E-05	0.000859149
19UW-WB-15-09	control	LIwA	157	2.71E-05	0.000738685
19UW-WB-15-09	control	LIwA	168	2.58E-05	0.000705202
19UW-WB-15-09	control	LIwA	180	2.61E-05	0.000711302
19UW-WB-16-02	control	LIwA	3	0.000184285	0.002581572
19UW-WB-16-02	control	LIwA	7	0.00017913	0.002509357
19UW-WB-16-02	control	LIwA	14	0.000142387	0.001994643
19UW-WB-16-02	control	LIwA	20	0.000119999	0.001681017
19UW-WB-16-02	control	LIwA	27	9.36E-05	0.001310834
19UW-WB-16-02	control	LIwA	34	9.45E-05	0.00132361
19UW-WB-16-02	control	LIwA	41	8.19E-05	0.001147279
19UW-WB-16-02	control	LIwA	48	7.57E-05	0.001060848
19UW-WB-16-02	control	LIwA	55	7.21E-05	0.001010206
19UW-WB-16-02	control	LIwA	62	6.40E-05	0.000896921
19UW-WB-16-02	control	LIwA	69	7.19E-05	0.001007867
19UW-WB-16-02	control	LIwA	76	7.31E-05	0.001024569
19UW-WB-16-02	control	LIwA	83	6.87E-05	0.000961926
19UW-WB-16-02	control	LIwA	97	5.18E-05	0.000726061
19UW-WB-16-02	control	LIwA	110	5.68E-05	0.0007952
19UW-WB-16-02	control	LIwA	124	5.86E-05	0.000820301
19UW-WB-16-02	control	LIwA	135	5.38E-05	0.000753946
19UW-WB-16-02	control	LIwA	146	5.57E-05	0.000780354
19UW-WB-16-02	control	LIwA	157	4.86E-05	0.000680861
19UW-WB-16-02	control	LIwA	168	4.59E-05	0.000643627
19UW-WB-16-02	control	LIwA	180	4.47E-05	0.000626453
19UW-WB-16-03	wet burn	LIwA	3	0.000200907	0.003785371
19UW-WB-16-03	wet burn	LIwA	7	0.000186426	0.003512537
19UW-WB-16-03	wet burn	LIwA	14	0.000130611	0.00246091
19UW-WB-16-03	wet burn	LIwA	20	9.99E-05	0.001882218
19UW-WB-16-03	wet burn	LIwA	27	7.81E-05	0.001471086
19UW-WB-16-03	wet burn	LIwA	34	7.68E-05	0.001446708
19UW-WB-16-03	wet burn	LIwA	41	6.55E-05	0.001233205
19UW-WB-16-03	wet burn	LIwA	48	5.72E-05	0.001077402
19UW-WB-16-03	wet burn	LIwA	55	5.38E-05	0.001012756
19UW-WB-16-03	wet burn	LIwA	62	4.82E-05	0.000907466
19UW-WB-16-03	wet burn	LIwA	69	5.11E-05	0.000962304
19UW-WB-16-03	wet burn	LIwA	76	5.43E-05	0.001023258
19UW-WB-16-03	wet burn	LIwA	83	5.30E-05	0.000998301
19UW-WB-16-03	wet burn	LIwA	97	4.48E-05	0.000843354
19UW-WB-16-03	wet burn	LIwA	110	5.27E-05	0.000993771
19UW-WB-16-03	wet burn	LIwA	124	5.65E-05	0.001063739
19UW-WB-16-03	wet burn	LIwA	135	4.91E-05	0.000924641
19UW-WB-16-03	wet burn	LIwA	146	4.93E-05	0.000928341
19UW-WB-16-03	wet burn	LIwA	157	4.23E-05	0.000796702
19UW-WB-16-03	wet burn	LIwA	168	3.97E-05	0.000748631
19UW-WB-16-03	wet burn	LIwA	180	3.85E-05	0.000726031
19UW-WB-16-09	dry burn	LIwA	3	9.22E-05	0.006117627
19UW-WB-16-09	dry burn	LIwA	7	6.57E-05	0.004357171
19UW-WB-16-09	dry burn	LIwA	14	3.65E-05	0.002421301
19UW-WB-16-09	dry burn	LIwA	20	2.60E-05	0.001724114
19UW-WB-16-09	dry burn	LIwA	27	1.79E-05	0.001188363
19UW-WB-16-09	dry burn	LIwA	34	1.51E-05	0.001000527
19UW-WB-16-09	dry burn	LIwA	41	8.39E-06	0.000556628
19UW-WB-16-09	dry burn	LIwA	48	1.14E-05	0.000756407
19UW-WB-16-09	dry burn	LIwA	55	1.13E-05	0.000750661
19UW-WB-16-09	dry burn	LIwA	62	9.71E-06	0.000644065
19UW-WB-16-09	dry burn	LIwA	69	1.08E-05	0.000713835
19UW-WB-16-09	dry burn	LIwA	76	1.09E-05	0.000725076
19UW-WB-16-09	dry burn	LIwA	83	1.09E-05	0.000725809
19UW-WB-16-09	dry burn	LIwA	97	8.35E-06	0.00055423
19UW-WB-16-09	dry burn	LIwA	110	9.44E-06	0.00062622
19UW-WB-16-09	dry burn	LIwA	124	9.72E-06	0.00064464
19UW-WB-16-09	dry burn	LIwA	135	7.73E-06	0.000512841
19UW-WB-16-09	dry burn	LIwA	146	8.24E-06	0.000546768
19UW-WB-16-09	dry burn	LIwA	157	7.87E-06	0.000522236
19UW-WB-16-09	dry burn	LIwA	168	7.51E-06	0.00049817
19UW-WB-16-09	dry burn	LIwA	180	7.78E-06	0.000516136
19UW-WB-17-01	dry burn	LIwA	3	0.002928546	0.007493001
19UW-WB-17-01	dry burn	LIwA	7	0.001574659	0.004028934
19UW-WB-17-01	dry burn	LIwA	14	0.000817311	0.002091179
19UW-WB-17-01	dry burn	LIwA	20	0.000620157	0.001586739
19UW-WB-17-01	dry burn	LIwA	27	0.000459554	0.001175818
19UW-WB-17-01	dry burn	LIwA	34	0.000344406	0.000881201
19UW-WB-17-01	dry burn	LIwA	41	0.000346168	0.000885707
19UW-WB-17-01	dry burn	LIwA	48	0.000289087	0.00073966
19UW-WB-17-01	dry burn	LIwA	55	0.000250676	0.00064138
19UW-WB-17-01	dry burn	LIwA	62	0.000229479	0.000587148
19UW-WB-17-01	dry burn	LIwA	69	0.000234293	0.000599464
19UW-WB-17-01	dry burn	LIwA	76	0.000223084	0.000570785
19UW-WB-17-01	dry burn	LIwA	83	0.000211777	0.000541853
19UW-WB-17-01	dry burn	LIwA	97	0.000195789	0.000500948
19UW-WB-17-01	dry burn	LIwA	110	0.000137895	0.00035282
19UW-WB-17-01	dry burn	LIwA	124	0.000196889	0.000503763
19UW-WB-17-01	dry burn	LIwA	135	0.000168332	0.000430697
19UW-WB-17-01	dry burn	LIwA	146	8.38E-05	0.000214365
19UW-WB-17-01	dry burn	LIwA	157	0.000134854	0.000345037
19UW-WB-17-01	dry burn	LIwA	168	0.000131176	0.000335627
19UW-WB-17-01	dry burn	LIwA	180	0.000136401	0.000348997
19UW-WB-17-02	control	LIwA	3	0.001871987	0.004163331
19UW-WB-17-02	control	LIwA	7	0.001295794	0.002881867
19UW-WB-17-02	control	LIwA	14	0.000859329	0.001911163
19UW-WB-17-02	control	LIwA	20	0.000717812	0.001596425
19UW-WB-17-02	control	LIwA	27	0.000570622	0.001269074
19UW-WB-17-02	control	LIwA	34	0.000451937	0.001005115
19UW-WB-17-02	control	LIwA	41	0.000478465	0.001064114
19UW-WB-17-02	control	LIwA	48	0.000402219	0.000894543
19UW-WB-17-02	control	LIwA	55	0.000363189	0.000807739
19UW-WB-17-02	control	LIwA	62	0.000351947	0.000782736
19UW-WB-17-02	control	LIwA	69	0.00037256	0.000828581
19UW-WB-17-02	control	LIwA	76	0.000361208	0.000803334
19UW-WB-17-02	control	LIwA	83	0.000348421	0.000774895
19UW-WB-17-02	control	LIwA	97	0.000309112	0.00068747
19UW-WB-17-02	control	LIwA	110	0.000206726	0.000459762
19UW-WB-17-02	control	LIwA	124	0.000277884	0.000618019
19UW-WB-17-02	control	LIwA	135	0.00023169	0.000515282
19UW-WB-17-02	control	LIwA	146	0.000162434	0.000361256
19UW-WB-17-02	control	LIwA	157	0.000195798	0.000435459
19UW-WB-17-02	control	LIwA	168	0.000192807	0.000428806
19UW-WB-17-02	control	LIwA	180	0.000194953	0.000433578
19UW-WB-17-07	wet burn	LIwA	3	0.002294202	0.005130456
19UW-WB-17-07	wet burn	LIwA	7	0.001401192	0.003133443
19UW-WB-17-07	wet burn	LIwA	14	0.000908259	0.002031111
19UW-WB-17-07	wet burn	LIwA	20	0.000681977	0.001525085
19UW-WB-17-07	wet burn	LIwA	27	0.000536022	0.00119869
19UW-WB-17-07	wet burn	LIwA	34	0.000418288	0.000935405
19UW-WB-17-07	wet burn	LIwA	41	0.000440597	0.000985295
19UW-WB-17-07	wet burn	LIwA	48	0.000366508	0.00081961
19UW-WB-17-07	wet burn	LIwA	55	0.000323746	0.000723984
19UW-WB-17-07	wet burn	LIwA	62	0.000300936	0.000672973
19UW-WB-17-07	wet burn	LIwA	69	0.000300722	0.000672495
19UW-WB-17-07	wet burn	LIwA	76	0.000294035	0.000657541
19UW-WB-17-07	wet burn	LIwA	83	0.000284289	0.000635747
19UW-WB-17-07	wet burn	LIwA	97	0.000256196	0.000572924
19UW-WB-17-07	wet burn	LIwA	110	0.000180502	0.000403652
19UW-WB-17-07	wet burn	LIwA	124	0.000251535	0.0005625
19UW-WB-17-07	wet burn	LIwA	135	0.000216996	0.000485263
19UW-WB-17-07	wet burn	LIwA	146	0.000161827	0.000361889
19UW-WB-17-07	wet burn	LIwA	157	0.00018514	0.000414024
19UW-WB-17-07	wet burn	LIwA	168	0.000181619	0.000406148
19UW-WB-17-07	wet burn	LIwA	180	0.000185571	0.000414987
19UW-WB-18-05	dry burn	LIwA	3	4.64E-05	0.003298618
19UW-WB-18-05	dry burn	LIwA	7	4.71E-05	0.003352706
19UW-WB-18-05	dry burn	LIwA	14	3.37E-05	0.002398206
19UW-WB-18-05	dry burn	LIwA	20	2.78E-05	0.001974201
19UW-WB-18-05	dry burn	LIwA	27	2.00E-05	0.001424325
19UW-WB-18-05	dry burn	LIwA	34	1.32E-05	0.000940248
19UW-WB-18-05	dry burn	LIwA	41	1.45E-05	0.001029017
19UW-WB-18-05	dry burn	LIwA	48	1.82E-05	0.001291314
19UW-WB-18-05	dry burn	LIwA	55	1.08E-05	0.000766277
19UW-WB-18-05	dry burn	LIwA	62	1.10E-05	0.000780087
19UW-WB-18-05	dry burn	LIwA	69	1.30E-05	0.000926294
19UW-WB-18-05	dry burn	LIwA	76	1.13E-05	0.000804097
19UW-WB-18-05	dry burn	LIwA	83	1.07E-05	0.000759714
19UW-WB-18-05	dry burn	LIwA	90	5.70E-06	0.00040576
19UW-WB-18-05	dry burn	LIwA	97	8.10E-06	0.000576299
19UW-WB-18-05	dry burn	LIwA	103	5.61E-06	0.000398816
19UW-WB-18-05	dry burn	LIwA	110	4.21E-06	0.000299536
19UW-WB-18-05	dry burn	LIwA	117	7.57E-06	0.000538435
19UW-WB-18-05	dry burn	LIwA	124	7.23E-06	0.000514413
19UW-WB-18-05	dry burn	LIwA	135	5.13E-06	0.000364848
19UW-WB-18-05	dry burn	LIwA	146	5.70E-06	0.000405626
19UW-WB-18-05	dry burn	LIwA	157	4.69E-06	0.000333699
19UW-WB-18-05	dry burn	LIwA	168	4.49E-06	0.000319106
19UW-WB-18-05	dry burn	LIwA	180	4.92E-06	0.000349811
19UW-WB-18-08	control	LIwA	3	0.000226705	0.00354651
19UW-WB-18-08	control	LIwA	7	0.000245909	0.003846933
19UW-WB-18-08	control	LIwA	14	0.000196632	0.00307606
19UW-WB-18-08	control	LIwA	20	0.000183412	0.002869244
19UW-WB-18-08	control	LIwA	27	0.000135029	0.002112349
19UW-WB-18-08	control	LIwA	34	0.000121395	0.001899069
19UW-WB-18-08	control	LIwA	41	0.000125542	0.001963945
19UW-WB-18-08	control	LIwA	48	0.000120444	0.001884185
19UW-WB-18-08	control	LIwA	55	0.000102701	0.001606628
19UW-WB-18-08	control	LIwA	62	9.17E-05	0.001435205
19UW-WB-18-08	control	LIwA	69	9.30E-05	0.001455305
19UW-WB-18-08	control	LIwA	76	8.86E-05	0.001386536
19UW-WB-18-08	control	LIwA	83	8.71E-05	0.001362812
19UW-WB-18-08	control	LIwA	90	5.68E-05	0.000888807
19UW-WB-18-08	control	LIwA	97	5.36E-05	0.000838247
19UW-WB-18-08	control	LIwA	103	3.59E-05	0.000561807
19UW-WB-18-08	control	LIwA	110	4.88E-05	0.000763532
19UW-WB-18-08	control	LIwA	117	5.61E-05	0.000877239
19UW-WB-18-08	control	LIwA	124	5.12E-05	0.000801279
19UW-WB-18-08	control	LIwA	135	4.58E-05	0.000716952
19UW-WB-18-08	control	LIwA	146	4.23E-05	0.000661124
19UW-WB-18-08	control	LIwA	157	4.11E-05	0.00064305
19UW-WB-18-08	control	LIwA	168	3.86E-05	0.000603396
19UW-WB-18-08	control	LIwA	180	4.04E-05	0.000631984
19UW-WB-18-09	wet burn	LIwA	3	0.000514488	0.005080434
19UW-WB-18-09	wet burn	LIwA	7	0.000428806	0.004234345
19UW-WB-18-09	wet burn	LIwA	14	0.00029093	0.002872862
19UW-WB-18-09	wet burn	LIwA	20	0.000243167	0.002401209
19UW-WB-18-09	wet burn	LIwA	27	0.000166118	0.001640373
19UW-WB-18-09	wet burn	LIwA	34	0.000143096	0.001413033
19UW-WB-18-09	wet burn	LIwA	41	0.000150522	0.001486366
19UW-WB-18-09	wet burn	LIwA	48	0.000155877	0.001539241
19UW-WB-18-09	wet burn	LIwA	55	0.000143702	0.001419023
19UW-WB-18-09	wet burn	LIwA	62	0.000141053	0.001392863
19UW-WB-18-09	wet burn	LIwA	69	0.000152144	0.001502384
19UW-WB-18-09	wet burn	LIwA	76	0.000152297	0.00150389
19UW-WB-18-09	wet burn	LIwA	83	0.000148825	0.001469605
19UW-WB-18-09	wet burn	LIwA	90	9.53E-05	0.00094141
19UW-WB-18-09	wet burn	LIwA	97	9.16E-05	0.000904305
19UW-WB-18-09	wet burn	LIwA	103	5.82E-05	0.000574615
19UW-WB-18-09	wet burn	LIwA	110	7.78E-05	0.00076872
19UW-WB-18-09	wet burn	LIwA	117	9.15E-05	0.000903909
19UW-WB-18-09	wet burn	LIwA	124	8.50E-05	0.000839417
19UW-WB-18-09	wet burn	LIwA	135	7.48E-05	0.000738463
19UW-WB-18-09	wet burn	LIwA	146	6.93E-05	0.000684144
19UW-WB-18-09	wet burn	LIwA	157	6.62E-05	0.000653435
19UW-WB-18-09	wet burn	LIwA	168	6.21E-05	0.000613637
19UW-WB-18-09	wet burn	LIwA	180	6.48E-05	0.000639788
19UW-WB-19-02	control	LIwA	3	0.000194705	0.003041518
19UW-WB-19-02	control	LIwA	7	0.000203673	0.003181601
19UW-WB-19-02	control	LIwA	14	0.000141468	0.002209896
19UW-WB-19-02	control	LIwA	20	0.000127985	0.001999271
19UW-WB-19-02	control	LIwA	27	0.000103188	0.00161192
19UW-WB-19-02	control	LIwA	34	0.000102962	0.001608379
19UW-WB-19-02	control	LIwA	41	9.03E-05	0.001410727
19UW-WB-19-02	control	LIwA	48	8.68E-05	0.001355196
19UW-WB-19-02	control	LIwA	55	8.66E-05	0.001352857
19UW-WB-19-02	control	LIwA	62	9.26E-05	0.001446598
19UW-WB-19-02	control	LIwA	69	0.00010417	0.001627251
19UW-WB-19-02	control	LIwA	76	0.000103309	0.001613801
19UW-WB-19-02	control	LIwA	83	9.63E-05	0.001503811
19UW-WB-19-02	control	LIwA	90	5.98E-05	0.00093367
19UW-WB-19-02	control	LIwA	97	5.56E-05	0.000869289
19UW-WB-19-02	control	LIwA	103	2.92E-05	0.000456048
19UW-WB-19-02	control	LIwA	110	6.05E-05	0.000945152
19UW-WB-19-02	control	LIwA	117	5.77E-05	0.000900755
19UW-WB-19-02	control	LIwA	124	6.10E-05	0.000952661
19UW-WB-19-02	control	LIwA	135	4.66E-05	0.00072741
19UW-WB-19-02	control	LIwA	146	5.34E-05	0.000834025
19UW-WB-19-02	control	LIwA	157	4.34E-05	0.000677493
19UW-WB-19-02	control	LIwA	168	4.60E-05	0.000718114
19UW-WB-19-02	control	LIwA	180	4.78E-05	0.000747165
19UW-WB-19-03	wet burn	LIwA	3	0.000126287	0.005129646
19UW-WB-19-03	wet burn	LIwA	7	0.000121681	0.004942534
19UW-WB-19-03	wet burn	LIwA	14	8.41E-05	0.00341622
19UW-WB-19-03	wet burn	LIwA	20	7.14E-05	0.002901258
19UW-WB-19-03	wet burn	LIwA	27	5.49E-05	0.002231426
19UW-WB-19-03	wet burn	LIwA	34	6.05E-05	0.002456856
19UW-WB-19-03	wet burn	LIwA	41	5.72E-05	0.00232276
19UW-WB-19-03	wet burn	LIwA	48	5.12E-05	0.002077695
19UW-WB-19-03	wet burn	LIwA	55	5.00E-05	0.002031981
19UW-WB-19-03	wet burn	LIwA	62	5.27E-05	0.002139254
19UW-WB-19-03	wet burn	LIwA	69	5.89E-05	0.002391548
19UW-WB-19-03	wet burn	LIwA	76	5.51E-05	0.002238728
19UW-WB-19-03	wet burn	LIwA	83	4.85E-05	0.001971527
19UW-WB-19-03	wet burn	LIwA	90	3.00E-05	0.001217864
19UW-WB-19-03	wet burn	LIwA	97	2.93E-05	0.001188453
19UW-WB-19-03	wet burn	LIwA	103	1.44E-05	0.00058459
19UW-WB-19-03	wet burn	LIwA	110	3.00E-05	0.001217566
19UW-WB-19-03	wet burn	LIwA	117	2.75E-05	0.001117724
19UW-WB-19-03	wet burn	LIwA	124	2.79E-05	0.00113359
19UW-WB-19-03	wet burn	LIwA	135	2.09E-05	0.000849422
19UW-WB-19-03	wet burn	LIwA	146	2.33E-05	0.000946757
19UW-WB-19-03	wet burn	LIwA	168	2.94E-05	0.001192789
19UW-WB-19-03	wet burn	LIwA	168	1.94E-05	0.00078805
19UW-WB-19-03	wet burn	LIwA	180	2.00E-05	0.000811407
19UW-WB-19-07	dry burn	LIwA	3	0.000115297	0.008700976
19UW-WB-19-07	dry burn	LIwA	7	9.70E-05	0.007318528
19UW-WB-19-07	dry burn	LIwA	14	6.44E-05	0.004859854
19UW-WB-19-07	dry burn	LIwA	20	5.50E-05	0.004148994
19UW-WB-19-07	dry burn	LIwA	27	3.99E-05	0.003012961
19UW-WB-19-07	dry burn	LIwA	34	4.11E-05	0.003103425
19UW-WB-19-07	dry burn	LIwA	41	3.60E-05	0.002715951
19UW-WB-19-07	dry burn	LIwA	48	2.98E-05	0.002245333
19UW-WB-19-07	dry burn	LIwA	55	2.69E-05	0.002026961
19UW-WB-19-07	dry burn	LIwA	62	2.54E-05	0.00191955
19UW-WB-19-07	dry burn	LIwA	69	2.60E-05	0.001961359
19UW-WB-19-07	dry burn	LIwA	76	2.53E-05	0.001911107
19UW-WB-19-07	dry burn	LIwA	83	2.39E-05	0.001801555
19UW-WB-19-07	dry burn	LIwA	90	1.56E-05	0.001175948
19UW-WB-19-07	dry burn	LIwA	97	1.53E-05	0.00115497
19UW-WB-19-07	dry burn	LIwA	103	7.70E-06	0.000581275
19UW-WB-19-07	dry burn	LIwA	110	1.58E-05	0.001192296
19UW-WB-19-07	dry burn	LIwA	117	1.38E-05	0.001044807
19UW-WB-19-07	dry burn	LIwA	124	1.41E-05	0.001066775
19UW-WB-19-07	dry burn	LIwA	135	1.08E-05	0.000817804
19UW-WB-19-07	dry burn	LIwA	146	1.14E-05	0.000861727
19UW-WB-19-07	dry burn	LIwA	157	8.66E-06	0.000653602
19UW-WB-19-07	dry burn	LIwA	168	8.87E-06	0.000669614
19UW-WB-19-07	dry burn	LIwA	180	7.20E-06	0.000543476
