# Supplementary material for: Experimentally determined traits shape bacterial community composition one and five years following wildfire
Source: Nat Ecol Evol. 2023 Jul 31;7(9):1419–31. doi: 10.1038/s41559-023-02135-4 (PMC10482699; doi:10.1038/s41559-023-02135-4)
Supplement: Source Data Extended Data Fig. 9 — Statistical source data. [file 41559_2023_2135_MOESM18_ESM.csv]

Sample	DNA.type	incub.trtmt	horizon	burn.trtmt	sum.Abundance
19UW-WB-06-08-O-pb-cDNA	cDNA	pb	O	dry	0.554097375
19UW-WB-12-02-O-SI	gDNA	SI	O	dry	0.57941277
19UW-WB-18-05-O-pb-cDNA	cDNA	pb	O	dry	0.38134622
19UW-WB-14-07-A-pb-gDNA	gDNA	pb	A	dry	0.503132732
19UW-WB-14-07-A-pb-cDNA	cDNA	pb	A	dry	0.540773075
19UW-WB-11-10-O-SI	gDNA	SI	O	dry	0.558693503
19UW-WB-18-05-A-SI	gDNA	SI	A	dry	0.603903007
19UW-WB-05-07-O-SI	gDNA	SI	O	dry	0.471190052
19UW-WB-14-07-O-SI	gDNA	SI	O	dry	0.294314525
19UW-WB-11-10-A-SI	gDNA	SI	A	dry	0.493318582
19UW-WB-14-07-A-pb-cDNA	cDNA	pb	A	dry	0.540773075
19UW-WB-03-02-O-pb-cDNA	cDNA	pb	O	dry	0.214653608
19UW-WB-12-02-O-pb-cDNA	cDNA	pb	O	dry	0.187315634
19UW-WB-11-10-O-pb-cDNA	cDNA	pb	O	dry	0.184758149
19UW-WB-14-07-A-pb-gDNA	gDNA	pb	A	dry	0.503132732
19UW-WB-09-08-O-SI	gDNA	SI	O	dry	0.49030122
19UW-WB-17-01-O-pb-cDNA	cDNA	pb	O	dry	0.272444087
19UW-WB-03-02-O-SI	gDNA	SI	O	dry	0.525908108
19UW-WB-03-02-O-pb-gDNA	gDNA	pb	O	dry	0.181260058
19UW-WB-16-09-O-SI	gDNA	SI	O	dry	0.415566851
19UW-WB-18-05-A-SI	gDNA	SI	A	dry	0.603903007
19UW-WB-05-07-O-pb-cDNA	cDNA	pb	O	dry	0.141006051
19UW-WB-02-07-O-SI	gDNA	SI	O	dry	0.466359483
19UW-WB-12-02-O-SI	gDNA	SI	O	dry	0.57941277
19UW-WB-18-05-O-SI	gDNA	SI	O	dry	0.444132736
19UW-WB-16-09-A-pb-cDNA	cDNA	pb	A	dry	0.192436424
19UW-WB-09-08-A-pb-cDNA	cDNA	pb	A	dry	0.240922826
19UW-WB-18-05-O-SI	gDNA	SI	O	dry	0.444132736
19UW-WB-09-08-A-LIwA	gDNA	LIwA	A	dry	0.237033564
19UW-WB-03-02-A-SI	gDNA	SI	A	dry	0.27986586
19UW-WB-08-10-O-SI-duplicate	gDNA	SI	O	dry	0.241645757
19UW-WB-18-05-A-SI	gDNA	SI	A	dry	0.603903007
19UW-WB-17-01-O-pb-gDNA	gDNA	pb	O	dry	0.171273992
19UW-WB-14-07-A-LIn	gDNA	LIn	A	dry	0.215423417
19UW-WB-12-02-O-LIwA	gDNA	LIwA	O	dry	0.303057594
19UW-WB-13-03-O-SI	gDNA	SI	O	dry	0.336292422
19UW-WB-16-09-O-pb-cDNA	cDNA	pb	O	dry	0.169491525
19UW-WB-03-02-O-SI	gDNA	SI	O	dry	0.525908108
19UW-WB-19-07-O-SI	gDNA	SI	O	dry	0.269509702
19UW-WB-17-01-O-pb-cDNA	cDNA	pb	O	dry	0.272444087
19UW-WB-12-02-O-LIn	gDNA	LIn	O	dry	0.297401538
19UW-WB-09-08-O-SI	gDNA	SI	O	dry	0.49030122
19UW-WB-18-05-O-SI	gDNA	SI	O	dry	0.444132736
19UW-WB-03-02-A-LIwA	gDNA	LIwA	A	dry	0.15492658
19UW-WB-11-10-A-SI	gDNA	SI	A	dry	0.493318582
19UW-WB-05-07-O-pb-gDNA	gDNA	pb	O	dry	0.157659516
19UW-WB-03-02-O-SI	gDNA	SI	O	dry	0.525908108
19UW-WB-10-04-O-SI	gDNA	SI	O	dry	0.247634551
19UW-WB-15-03-O-pb-cDNA	cDNA	pb	O	dry	0.154960358
19UW-WB-09-08-O-SI	gDNA	SI	O	dry	0.49030122
19UW-WB-08-10-O-pb-gDNA	gDNA	pb	O	dry	0.152344041
19UW-WB-05-07-A-SI	gDNA	SI	A	dry	0.281158574
19UW-WB-14-07-O-LIwA	gDNA	LIwA	O	dry	0.238281146
19UW-WB-09-08-A-LIwA	gDNA	LIwA	A	dry	0.237033564
19UW-WB-11-10-O-SI	gDNA	SI	O	dry	0.558693503
19UW-WB-16-09-O-SI	gDNA	SI	O	dry	0.415566851
19UW-WB-09-08-A-pb-gDNA	gDNA	pb	A	dry	0.116890888
19UW-WB-19-07-A-LIn	gDNA	LIn	A	dry	0.144211741
19UW-WB-13-08-O-SI	gDNA	SI	O	control	0.155604971
19UW-WB-02-07-O-SI	gDNA	SI	O	dry	0.466359483
19UW-WB-02-07-O-pb-cDNA	cDNA	pb	O	dry	0.097093405
19UW-WB-16-09-A-LIn	gDNA	LIn	A	dry	0.1067481
19UW-WB-05-07-A-SI	gDNA	SI	A	dry	0.281158574
19UW-WB-14-07-A-SI	gDNA	SI	A	dry	0.262730794
19UW-WB-06-08-O-SI	gDNA	SI	O	dry	0.247096219
19UW-WB-09-08-A-LIn	gDNA	LIn	A	dry	0.119544995
19UW-WB-19-07-A-LIwA	gDNA	LIwA	A	dry	0.145127483
19UW-WB-14-07-O-pb-cDNA	cDNA	pb	O	dry	0.06463615
19UW-WB-19-03-O-pb-gDNA	gDNA	pb	O	wet	0.095823974
19UW-WB-13-03-O-pb-cDNA	cDNA	pb	O	dry	0.140986043
19UW-WB-15-09-A-LIwA	gDNA	LIwA	A	control	0.180693571
19UW-WB-16-09-A-SI	gDNA	SI	A	dry	0.163080826
19UW-WB-19-07-A-SI	gDNA	SI	A	dry	0.203897728
19UW-WB-19-07-A-SI	gDNA	SI	A	dry	0.203897728
19UW-WB-12-02-O-LIwA	gDNA	LIwA	O	dry	0.303057594
19UW-WB-09-08-A-pb-cDNA	cDNA	pb	A	dry	0.240922826
19UW-WB-16-09-O-pb-cDNA	cDNA	pb	O	dry	0.169491525
19UW-WB-14-07-O-LIwA	gDNA	LIwA	O	dry	0.238281146
19UW-WB-09-08-O-pb-gDNA	gDNA	pb	O	dry	0.071040784
19UW-WB-18-05-O-SI	gDNA	SI	O	dry	0.444132736
19UW-WB-02-07-A-LIwA	gDNA	LIwA	A	dry	0.072158842
19UW-WB-16-09-O-SI	gDNA	SI	O	dry	0.415566851
19UW-WB-19-03-A-LIwA	gDNA	LIwA	A	wet	0.135186206
19UW-WB-17-01-O-SI	gDNA	SI	O	dry	0.324075486
19UW-WB-16-09-O-LIwA	gDNA	LIwA	O	dry	0.196636728
19UW-WB-03-02-A-SI	gDNA	SI	A	dry	0.27986586
19UW-WB-13-03-O-pb-cDNA	cDNA	pb	O	dry	0.140986043
19UW-WB-14-07-A-SI	gDNA	SI	A	dry	0.262730794
19UW-WB-03-02-A-SI	gDNA	SI	A	dry	0.27986586
19UW-WB-09-08-A-pb-cDNA	cDNA	pb	A	dry	0.240922826
19UW-WB-12-02-O-LIn	gDNA	LIn	O	dry	0.297401538
19UW-WB-12-02-O-LIwA	gDNA	LIwA	O	dry	0.303057594
19UW-WB-17-01-O-SI	gDNA	SI	O	dry	0.324075486
19UW-WB-07-06-O-LIwA	gDNA	LIwA	O	dry	0.10518611
19UW-WB-05-07-O-LIn	gDNA	LIn	O	dry	0.223721427
19UW-WB-03-02-O-SI	gDNA	SI	O	dry	0.525908108
19UW-WB-01-06-O-LIn	gDNA	LIn	O	dry	0.069242035
19UW-WB-16-09-O-pb-gDNA	gDNA	pb	O	dry	0.068574228
19UW-WB-09-08-O-SI	gDNA	SI	O	dry	0.49030122
19UW-WB-18-05-A-SI	gDNA	SI	A	dry	0.603903007
19UW-WB-01-03-O-LIwA	gDNA	LIwA	O	wet	0.068151971
19UW-WB-11-10-O-LIwA	gDNA	LIwA	O	dry	0.19420547
19UW-WB-14-04-A-LIwA	gDNA	LIwA	A	wet	0.077728219
19UW-WB-08-10-O-LIwA	gDNA	LIwA	O	dry	0.189967234
19UW-WB-08-10-O-LIwA	gDNA	LIwA	O	dry	0.189967234
19UW-WB-16-09-O-SI	gDNA	SI	O	dry	0.415566851
19UW-WB-09-08-A-SI	gDNA	SI	A	dry	0.175204045
19UW-WB-10-04-O-SI	gDNA	SI	O	dry	0.247634551
19UW-WB-14-07-O-LIn	gDNA	LIn	O	dry	0.196789081
19UW-WB-09-08-A-SI	gDNA	SI	A	dry	0.175204045
19UW-WB-10-04-O-LIwA	gDNA	LIwA	O	dry	0.107263983
19UW-WB-13-03-O-SI	gDNA	SI	O	dry	0.336292422
19UW-WB-18-09-O-LIwA	gDNA	LIwA	O	wet	0.061124413
19UW-WB-12-02-O-LIn	gDNA	LIn	O	dry	0.297401538
19UW-WB-09-08-O-SI	gDNA	SI	O	dry	0.49030122
19UW-WB-03-02-A-LIn	gDNA	LIn	A	dry	0.102265878
19UW-WB-16-09-A-LIwA	gDNA	LIwA	A	dry	0.068696071
19UW-WB-15-03-O-pb-gDNA	gDNA	pb	O	dry	0.104429322
19UW-WB-19-07-O-LIn	gDNA	LIn	O	dry	0.11829653
19UW-WB-17-01-O-pb-gDNA	gDNA	pb	O	dry	0.171273992
19UW-WB-03-02-O-SI	gDNA	SI	O	dry	0.525908108
19UW-WB-05-07-O-SI	gDNA	SI	O	dry	0.471190052
19UW-WB-14-07-O-LIwA	gDNA	LIwA	O	dry	0.238281146
19UW-WB-02-07-O-pb-gDNA	gDNA	pb	O	dry	0.071564834
19UW-WB-08-10-O-SI-duplicate	gDNA	SI	O	dry	0.241645757
19UW-WB-05-07-O-SI	gDNA	SI	O	dry	0.471190052
19UW-WB-10-04-O-pb-gDNA	gDNA	pb	O	dry	0.077416475
19UW-WB-17-01-O-SI	gDNA	SI	O	dry	0.324075486
19UW-WB-17-01-O-LIwA	gDNA	LIwA	O	dry	0.170953615
19UW-WB-16-09-O-pb-cDNA	cDNA	pb	O	dry	0.169491525
19UW-WB-11-10-A-LIn	gDNA	LIn	A	dry	0.218461114
19UW-WB-19-03-A-LIwA	gDNA	LIwA	A	wet	0.135186206
19UW-WB-08-10-O-LIn	gDNA	LIn	O	dry	0.154398181
19UW-WB-13-03-O-pb-gDNA	gDNA	pb	O	dry	0.086219677
19UW-WB-11-10-A-LIwA	gDNA	LIwA	A	dry	0.185707958
19UW-WB-17-01-O-LIwA	gDNA	LIwA	O	dry	0.170953615
19UW-WB-03-02-O-SI	gDNA	SI	O	dry	0.525908108
19UW-WB-07-02-O-LIwA	gDNA	LIwA	O	wet	0.111164202
19UW-WB-01-06-O-SI	gDNA	SI	O	dry	0.176756498
19UW-WB-16-09-A-pb-gDNA	gDNA	pb	A	dry	0.056759298
19UW-WB-08-10-O-SI-duplicate	gDNA	SI	O	dry	0.241645757
19UW-WB-14-07-A-LIn	gDNA	LIn	A	dry	0.215423417
19UW-WB-15-09-O-LIwA	gDNA	LIwA	O	control	0.111633419
19UW-WB-15-03-O-LIwA	gDNA	LIwA	O	dry	0.110560973
19UW-WB-16-09-A-SI	gDNA	SI	A	dry	0.163080826
19UW-WB-02-07-O-SI	gDNA	SI	O	dry	0.466359483
19UW-WB-14-07-A-SI	gDNA	SI	A	dry	0.262730794
19UW-WB-17-01-O-LIwA	gDNA	LIwA	O	dry	0.170953615
19UW-WB-05-07-A-SI	gDNA	SI	A	dry	0.281158574
19UW-WB-05-07-A-SI	gDNA	SI	A	dry	0.281158574
19UW-WB-18-05-A-pb-cDNA	cDNA	pb	A	dry	0.041722135
19UW-WB-05-02-A-LIwA	gDNA	LIwA	A	wet	0.047409346
19UW-WB-11-10-O-SI	gDNA	SI	O	dry	0.558693503
19UW-WB-11-10-A-LIn	gDNA	LIn	A	dry	0.218461114
19UW-WB-01-03-O-pb-cDNA	cDNA	pb	O	wet	0.073022752
19UW-WB-03-02-A-LIwA	gDNA	LIwA	A	dry	0.15492658
19UW-WB-10-04-O-LIn	gDNA	LIn	O	dry	0.133043822
19UW-WB-09-08-O-LIwA	gDNA	LIwA	O	dry	0.14059511
19UW-WB-11-10-A-LIn	gDNA	LIn	A	dry	0.218461114
19UW-WB-10-04-O-LIn	gDNA	LIn	O	dry	0.133043822
19UW-WB-09-08-O-LIwA	gDNA	LIwA	O	dry	0.14059511
19UW-WB-05-02-O-LIwA	gDNA	LIwA	O	wet	0.094161071
19UW-WB-02-07-O-LIwA	gDNA	LIwA	O	dry	0.111006697
19UW-WB-10-04-A-SI	gDNA	SI	A	dry	0.087862784
19UW-WB-14-07-A-SI	gDNA	SI	A	dry	0.262730794
19UW-WB-14-07-O-LIn	gDNA	LIn	O	dry	0.196789081
19UW-WB-02-07-O-SI	gDNA	SI	O	dry	0.466359483
19UW-WB-07-02-O-LIwA	gDNA	LIwA	O	wet	0.111164202
19UW-WB-02-07-O-SI	gDNA	SI	O	dry	0.466359483
19UW-WB-08-10-O-SI-duplicate	gDNA	SI	O	dry	0.241645757
19UW-WB-07-06-O-LIwA	gDNA	LIwA	O	dry	0.10518611
19UW-WB-14-07-O-LIn	gDNA	LIn	O	dry	0.196789081
19UW-WB-05-02-O-pb-cDNA	cDNA	pb	O	wet	0.072963898
19UW-WB-19-07-A-LIwA	gDNA	LIwA	A	dry	0.145127483
19UW-WB-03-02-O-LIwA	gDNA	LIwA	O	dry	0.149142592
19UW-WB-02-07-O-SI	gDNA	SI	O	dry	0.466359483
19UW-WB-06-08-O-SI	gDNA	SI	O	dry	0.247096219
19UW-WB-11-10-O-SI	gDNA	SI	O	dry	0.558693503
19UW-WB-12-02-O-LIn	gDNA	LIn	O	dry	0.297401538
19UW-WB-06-08-O-LIn	gDNA	LIn	O	dry	0.099145963
19UW-WB-05-07-O-SI	gDNA	SI	O	dry	0.471190052
19UW-WB-15-09-A-LIwA	gDNA	LIwA	A	control	0.180693571
19UW-WB-16-09-A-pb-cDNA	cDNA	pb	A	dry	0.192436424
19UW-WB-11-10-A-SI	gDNA	SI	A	dry	0.493318582
19UW-WB-18-08-O-LIwA	gDNA	LIwA	O	control	0.06822415
19UW-WB-12-02-O-LIn	gDNA	LIn	O	dry	0.297401538
19UW-WB-09-03-A-LIwA	gDNA	LIwA	A	wet	0.044592822
19UW-WB-09-08-O-pb-cDNA	cDNA	pb	O	dry	0.026456033
19UW-WB-13-03-O-SI	gDNA	SI	O	dry	0.336292422
19UW-WB-09-08-A-LIn	gDNA	LIn	A	dry	0.119544995
19UW-WB-07-05-O-LIwA	gDNA	LIwA	O	control	0.093863624
19UW-WB-15-02-O-LIwA	gDNA	LIwA	O	wet	0.120921114
19UW-WB-11-10-O-LIwA	gDNA	LIwA	O	dry	0.19420547
19UW-WB-14-07-O-pb-gDNA	gDNA	pb	O	dry	0.048652823
19UW-WB-09-08-A-SI	gDNA	SI	A	dry	0.175204045
19UW-WB-05-02-O-LIwA	gDNA	LIwA	O	wet	0.094161071
19UW-WB-19-07-A-LIn	gDNA	LIn	A	dry	0.144211741
19UW-WB-12-02-O-LIwA	gDNA	LIwA	O	dry	0.303057594
19UW-WB-17-01-O-LIn	gDNA	LIn	O	dry	0.147407455
19UW-WB-03-02-O-LIn	gDNA	LIn	O	dry	0.173961994
19UW-WB-18-05-A-pb-gDNA	gDNA	pb	A	dry	0.037628143
19UW-WB-04-09-O-LIwA	gDNA	LIwA	O	control	0.03852219
19UW-WB-12-02-O-LIwA	gDNA	LIwA	O	dry	0.303057594
19UW-WB-03-02-O-SI	gDNA	SI	O	dry	0.525908108
19UW-WB-18-05-O-SI	gDNA	SI	O	dry	0.444132736
19UW-WB-10-04-A-SI	gDNA	SI	A	dry	0.087862784
19UW-WB-15-03-O-SI	gDNA	SI	O	dry	0.237675513
19UW-WB-08-10-O-LIwA	gDNA	LIwA	O	dry	0.189967234
19UW-WB-04-03-O-LIwA	gDNA	LIwA	O	dry	0.074582694
19UW-WB-13-03-O-pb-gDNA	gDNA	pb	O	dry	0.086219677
19UW-WB-03-02-O-LIwA	gDNA	LIwA	O	dry	0.149142592
19UW-WB-13-03-O-LIwA	gDNA	LIwA	O	dry	0.108040723
19UW-WB-08-05-O-LIwA	gDNA	LIwA	O	control	0.057663346
19UW-WB-11-10-O-LIwA	gDNA	LIwA	O	dry	0.19420547
19UW-WB-11-10-O-LIn	gDNA	LIn	O	dry	0.142924372
19UW-WB-19-07-O-SI	gDNA	SI	O	dry	0.269509702
19UW-WB-11-10-O-SI	gDNA	SI	O	dry	0.558693503
19UW-WB-01-03-O-SI	gDNA	SI	O	wet	0.055678909
19UW-WB-05-07-A-SI	gDNA	SI	A	dry	0.281158574
19UW-WB-09-03-O-LIwA	gDNA	LIwA	O	wet	0.034498329
19UW-WB-09-08-O-LIn	gDNA	LIn	O	dry	0.151158987
19UW-WB-08-06-O-LIwA	gDNA	LIwA	O	wet	0.071703311
19UW-WB-11-10-A-LIwA	gDNA	LIwA	A	dry	0.185707958
19UW-WB-05-07-O-LIwA	gDNA	LIwA	O	dry	0.14530401
19UW-WB-09-08-O-LIn	gDNA	LIn	O	dry	0.151158987
19UW-WB-04-02-O-LIwA	gDNA	LIwA	O	wet	0.072244868
19UW-WB-05-07-O-pb-gDNA	gDNA	pb	O	dry	0.157659516
19UW-WB-06-05-O-SI	gDNA	SI	O	wet	0.033902276
19UW-WB-14-07-A-LIwA	gDNA	LIwA	A	dry	0.122145512
19UW-WB-13-08-O-SI	gDNA	SI	O	control	0.155604971
19UW-WB-11-10-A-LIwA	gDNA	LIwA	A	dry	0.185707958
19UW-WB-15-03-O-SI	gDNA	SI	O	dry	0.237675513
19UW-WB-19-07-A-LIn	gDNA	LIn	A	dry	0.144211741
19UW-WB-10-04-O-LIwA	gDNA	LIwA	O	dry	0.107263983
19UW-WB-15-02-O-LIwA	gDNA	LIwA	O	wet	0.120921114
19UW-WB-13-03-O-SI	gDNA	SI	O	dry	0.336292422
19UW-WB-06-08-O-pb-gDNA	gDNA	pb	O	dry	0.033316182
19UW-WB-03-02-O-LIn	gDNA	LIn	O	dry	0.173961994
19UW-WB-05-02-O-LIn	gDNA	LIn	O	wet	0.053727798
19UW-WB-16-09-O-LIn	gDNA	LIn	O	dry	0.132896576
19UW-WB-08-06-O-LIwA	gDNA	LIwA	O	wet	0.071703311
19UW-WB-05-07-O-LIn	gDNA	LIn	O	dry	0.223721427
19UW-WB-18-05-A-SI	gDNA	SI	A	dry	0.603903007
19UW-WB-09-08-O-LIn	gDNA	LIn	O	dry	0.151158987
19UW-WB-09-08-O-LIwA	gDNA	LIwA	O	dry	0.14059511
19UW-WB-05-07-O-LIn	gDNA	LIn	O	dry	0.223721427
19UW-WB-01-06-O-SI	gDNA	SI	O	dry	0.176756498
19UW-WB-16-09-A-SI	gDNA	SI	A	dry	0.163080826
19UW-WB-03-02-O-LIwA	gDNA	LIwA	O	dry	0.149142592
19UW-WB-01-06-O-SI	gDNA	SI	O	dry	0.176756498
19UW-WB-16-09-O-LIn	gDNA	LIn	O	dry	0.132896576
19UW-WB-19-03-O-SI	gDNA	SI	O	wet	0.105563247
19UW-WB-15-09-O-LIwA	gDNA	LIwA	O	control	0.111633419
19UW-WB-13-03-O-LIn	gDNA	LIn	O	dry	0.084203272
19UW-WB-06-08-O-SI	gDNA	SI	O	dry	0.247096219
19UW-WB-07-05-O-LIwA	gDNA	LIwA	O	control	0.093863624
19UW-WB-02-09-O-LIwA	gDNA	LIwA	O	control	0.034908547
19UW-WB-14-07-A-SI	gDNA	SI	A	dry	0.262730794
19UW-WB-10-04-O-pb-gDNA	gDNA	pb	O	dry	0.077416475
19UW-WB-04-03-A-pb-cDNA	cDNA	pb	A	dry	0.065375187
19UW-WB-13-03-O-pb-cDNA	cDNA	pb	O	dry	0.140986043
19UW-WB-02-07-O-LIn	gDNA	LIn	O	dry	0.137670197
19UW-WB-05-08-O-LIwA	gDNA	LIwA	O	control	0.063843317
19UW-WB-19-07-A-SI	gDNA	SI	A	dry	0.203897728
19UW-WB-09-08-A-pb-gDNA	gDNA	pb	A	dry	0.116890888
19UW-WB-05-02-O-SI	gDNA	SI	O	wet	0.077407526
19UW-WB-09-08-A-LIwA	gDNA	LIwA	A	dry	0.237033564
19UW-WB-11-10-O-LIn	gDNA	LIn	O	dry	0.142924372
19UW-WB-09-08-O-SI	gDNA	SI	O	dry	0.49030122
19UW-WB-08-10-O-LIwA	gDNA	LIwA	O	dry	0.189967234
19UW-WB-10-04-O-pb-cDNA	cDNA	pb	O	dry	0.047241919
19UW-WB-18-08-O-SI	gDNA	SI	O	control	0.042875925
19UW-WB-08-10-O-pb-gDNA	gDNA	pb	O	dry	0.152344041
19UW-WB-04-02-O-LIwA	gDNA	LIwA	O	wet	0.072244868
19UW-WB-17-01-O-LIn	gDNA	LIn	O	dry	0.147407455
19UW-WB-03-02-A-LIwA	gDNA	LIwA	A	dry	0.15492658
19UW-WB-15-09-A-LIwA	gDNA	LIwA	A	control	0.180693571
19UW-WB-11-10-A-LIn	gDNA	LIn	A	dry	0.218461114
19UW-WB-17-01-O-SI	gDNA	SI	O	dry	0.324075486
19UW-WB-12-05-O-LIwA	gDNA	LIwA	O	wet	0.035276597
19UW-WB-15-03-O-pb-cDNA	cDNA	pb	O	dry	0.154960358
19UW-WB-17-01-O-SI	gDNA	SI	O	dry	0.324075486
19UW-WB-17-01-O-LIn	gDNA	LIn	O	dry	0.147407455
19UW-WB-15-03-O-LIwA	gDNA	LIwA	O	dry	0.110560973
19UW-WB-19-03-O-SI	gDNA	SI	O	wet	0.105563247
19UW-WB-19-02-A-LIn	gDNA	LIn	A	control	0.052286351
19UW-WB-15-09-A-pb-gDNA	gDNA	pb	A	control	0.079605538
19UW-WB-11-10-A-SI	gDNA	SI	A	dry	0.493318582
19UW-WB-02-07-A-SI	gDNA	SI	A	dry	0.041206846
19UW-WB-06-08-O-LIwA	gDNA	LIwA	O	dry	0.093018766
19UW-WB-11-09-O-LIwA	gDNA	LIwA	O	control	0.038003295
19UW-WB-03-02-A-SI	gDNA	SI	A	dry	0.27986586
19UW-WB-13-08-O-SI	gDNA	SI	O	control	0.155604971
19UW-WB-14-07-A-LIn	gDNA	LIn	A	dry	0.215423417
19UW-WB-08-10-O-pb-gDNA	gDNA	pb	O	dry	0.152344041
19UW-WB-10-04-O-SI	gDNA	SI	O	dry	0.247634551
19UW-WB-13-03-O-SI	gDNA	SI	O	dry	0.336292422
19UW-WB-14-07-A-LIwA	gDNA	LIwA	A	dry	0.122145512
19UW-WB-08-10-O-LIn	gDNA	LIn	O	dry	0.154398181
19UW-WB-03-02-O-SI	gDNA	SI	O	dry	0.525908108
19UW-WB-02-07-A-LIn	gDNA	LIn	A	dry	0.047401154
19UW-WB-02-06-A-pb-cDNA	cDNA	pb	A	wet	0.028373085
19UW-WB-01-10-A-pb-cDNA	cDNA	pb	A	control	0.033571318
19UW-WB-16-09-O-LIwA	gDNA	LIwA	O	dry	0.196636728
19UW-WB-05-02-A-LIn	gDNA	LIn	A	wet	0.030213041
19UW-WB-05-08-O-LIwA	gDNA	LIwA	O	control	0.063843317
19UW-WB-15-03-O-LIwA	gDNA	LIwA	O	dry	0.110560973
19UW-WB-15-03-O-LIn	gDNA	LIn	O	dry	0.08524004
19UW-WB-17-01-O-SI	gDNA	SI	O	dry	0.324075486
19UW-WB-15-03-O-SI	gDNA	SI	O	dry	0.237675513
19UW-WB-14-06-O-pb-cDNA	cDNA	pb	O	control	0.024146779
19UW-WB-03-02-A-LIn	gDNA	LIn	A	dry	0.102265878
19UW-WB-09-08-O-SI	gDNA	SI	O	dry	0.49030122
19UW-WB-09-09-O-SI	gDNA	SI	O	control	0.038428958
19UW-WB-07-05-O-LIwA	gDNA	LIwA	O	control	0.093863624
19UW-WB-04-03-O-LIn	gDNA	LIn	O	dry	0.056422085
19UW-WB-05-07-A-pb-gDNA	gDNA	pb	A	dry	0.04968395
19UW-WB-05-08-O-LIwA	gDNA	LIwA	O	control	0.063843317
19UW-WB-19-02-O-SI	gDNA	SI	O	control	0.047924896
19UW-WB-14-07-A-LIwA	gDNA	LIwA	A	dry	0.122145512
19UW-WB-19-07-A-LIwA	gDNA	LIwA	A	dry	0.145127483
19UW-WB-19-07-A-LIwA	gDNA	LIwA	A	dry	0.145127483
19UW-WB-17-07-O-LIwA	gDNA	LIwA	O	wet	0.099306903
19UW-WB-15-03-O-SI	gDNA	SI	O	dry	0.237675513
19UW-WB-17-01-O-SI	gDNA	SI	O	dry	0.324075486
19UW-WB-01-06-O-SI	gDNA	SI	O	dry	0.176756498
19UW-WB-16-09-O-SI	gDNA	SI	O	dry	0.415566851
19UW-WB-05-07-O-SI	gDNA	SI	O	dry	0.471190052
19UW-WB-11-10-A-SI	gDNA	SI	A	dry	0.493318582
19UW-WB-03-02-O-pb-gDNA	gDNA	pb	O	dry	0.181260058
19UW-WB-11-10-A-LIwA	gDNA	LIwA	A	dry	0.185707958
19UW-WB-13-03-O-SI	gDNA	SI	O	dry	0.336292422
19UW-WB-14-07-A-LIwA	gDNA	LIwA	A	dry	0.122145512
19UW-WB-17-01-O-SI	gDNA	SI	O	dry	0.324075486
19UW-WB-05-07-O-LIwA	gDNA	LIwA	O	dry	0.14530401
19UW-WB-12-02-O-LIn	gDNA	LIn	O	dry	0.297401538
19UW-WB-19-07-O-LIwA	gDNA	LIwA	O	dry	0.066045027
19UW-WB-02-06-O-LIwA	gDNA	LIwA	O	wet	0.033463877
19UW-WB-13-03-O-SI	gDNA	SI	O	dry	0.336292422
19UW-WB-01-06-O-SI	gDNA	SI	O	dry	0.176756498
19UW-WB-17-01-O-SI	gDNA	SI	O	dry	0.324075486
19UW-WB-17-01-O-SI	gDNA	SI	O	dry	0.324075486
19UW-WB-19-02-A-SI	gDNA	SI	A	control	0.061962233
19UW-WB-06-08-O-SI	gDNA	SI	O	dry	0.247096219
19UW-WB-08-10-O-pb-gDNA	gDNA	pb	O	dry	0.152344041
19UW-WB-17-02-O-pb-cDNA	cDNA	pb	O	control	0.044951001
19UW-WB-02-06-O-SI	gDNA	SI	O	wet	0.045164376
19UW-WB-16-09-O-SI	gDNA	SI	O	dry	0.415566851
19UW-WB-14-07-O-SI	gDNA	SI	O	dry	0.294314525
19UW-WB-09-08-O-SI	gDNA	SI	O	dry	0.49030122
19UW-WB-02-07-O-LIn	gDNA	LIn	O	dry	0.137670197
19UW-WB-13-08-O-LIwA	gDNA	LIwA	O	control	0.050427869
19UW-WB-14-07-A-LIn	gDNA	LIn	A	dry	0.215423417
19UW-WB-12-02-O-LIn	gDNA	LIn	O	dry	0.297401538
19UW-WB-11-10-A-LIn	gDNA	LIn	A	dry	0.218461114
19UW-WB-10-04-O-SI	gDNA	SI	O	dry	0.247634551
19UW-WB-19-07-O-SI	gDNA	SI	O	dry	0.269509702
19UW-WB-16-02-A-LIn	gDNA	LIn	A	control	0.037018756
19UW-WB-17-01-O-SI	gDNA	SI	O	dry	0.324075486
19UW-WB-12-05-O-LIn	gDNA	LIn	O	wet	0.035839035
19UW-WB-06-08-O-SI	gDNA	SI	O	dry	0.247096219
19UW-WB-15-09-A-LIwA	gDNA	LIwA	A	control	0.180693571
19UW-WB-02-07-O-LIn	gDNA	LIn	O	dry	0.137670197
19UW-WB-14-07-O-LIn	gDNA	LIn	O	dry	0.196789081
19UW-WB-14-07-O-LIn	gDNA	LIn	O	dry	0.196789081
19UW-WB-18-08-A-LIn	gDNA	LIn	A	control	0.028427384
19UW-WB-04-03-O-LIwA	gDNA	LIwA	O	dry	0.074582694
19UW-WB-15-03-O-SI	gDNA	SI	O	dry	0.237675513
19UW-WB-11-10-A-SI	gDNA	SI	A	dry	0.493318582
19UW-WB-18-05-O-LIn	gDNA	LIn	O	dry	0.079143624
19UW-WB-03-06-A-LIwA	gDNA	LIwA	A	control	0.024934074
19UW-WB-17-01-O-pb-gDNA	gDNA	pb	O	dry	0.171273992
19UW-WB-16-03-A-LIwA	gDNA	LIwA	A	wet	0.037853426
19UW-WB-15-03-O-pb-cDNA	cDNA	pb	O	dry	0.154960358
19UW-WB-16-09-O-LIwA	gDNA	LIwA	O	dry	0.196636728
19UW-WB-05-07-O-LIwA	gDNA	LIwA	O	dry	0.14530401
19UW-WB-05-02-O-LIwA	gDNA	LIwA	O	wet	0.094161071
19UW-WB-05-07-O-LIn	gDNA	LIn	O	dry	0.223721427
19UW-WB-15-03-O-SI	gDNA	SI	O	dry	0.237675513
19UW-WB-19-07-O-SI	gDNA	SI	O	dry	0.269509702
19UW-WB-16-09-O-SI	gDNA	SI	O	dry	0.415566851
19UW-WB-05-02-O-SI	gDNA	SI	O	wet	0.077407526
19UW-WB-15-03-O-SI	gDNA	SI	O	dry	0.237675513
19UW-WB-04-03-A-pb-gDNA	gDNA	pb	A	dry	0.062752723
19UW-WB-05-07-O-LIn	gDNA	LIn	O	dry	0.223721427
19UW-WB-11-03-O-pb-cDNA	cDNA	pb	O	wet	0.039874718
19UW-WB-15-09-O-LIwA	gDNA	LIwA	O	control	0.111633419
19UW-WB-02-07-O-SI	gDNA	SI	O	dry	0.466359483
19UW-WB-13-08-O-SI	gDNA	SI	O	control	0.155604971
19UW-WB-04-03-A-LIwA	gDNA	LIwA	A	dry	0.065768338
19UW-WB-09-08-A-pb-gDNA	gDNA	pb	A	dry	0.116890888
19UW-WB-03-02-O-LIn	gDNA	LIn	O	dry	0.173961994
19UW-WB-05-07-O-SI	gDNA	SI	O	dry	0.471190052
19UW-WB-05-07-O-pb-gDNA	gDNA	pb	O	dry	0.157659516
19UW-WB-14-07-O-SI	gDNA	SI	O	dry	0.294314525
19UW-WB-19-07-O-LIn	gDNA	LIn	O	dry	0.11829653
19UW-WB-15-09-O-LIwA	gDNA	LIwA	O	control	0.111633419
19UW-WB-16-03-A-LIwA	gDNA	LIwA	A	wet	0.037853426
19UW-WB-06-08-A-pb-gDNA	gDNA	pb	A	dry	0.019744542
19UW-WB-16-03-A-pb-cDNA	cDNA	pb	A	wet	0.03212059
19UW-WB-17-02-O-LIwA	gDNA	LIwA	O	control	0.044678012
19UW-WB-19-07-O-LIn	gDNA	LIn	O	dry	0.11829653
19UW-WB-02-07-A-pb-cDNA	cDNA	pb	A	dry	0.033299031
19UW-WB-03-02-O-LIn	gDNA	LIn	O	dry	0.173961994
19UW-WB-05-08-O-LIn	gDNA	LIn	O	control	0.02489019
19UW-WB-02-09-A-LIwA	gDNA	LIwA	A	control	0.041245976
19UW-WB-10-04-O-SI	gDNA	SI	O	dry	0.247634551
19UW-WB-17-07-O-LIwA	gDNA	LIwA	O	wet	0.099306903
19UW-WB-14-07-O-LIn	gDNA	LIn	O	dry	0.196789081
19UW-WB-06-08-O-LIwA	gDNA	LIwA	O	dry	0.093018766
19UW-WB-19-03-O-pb-cDNA	cDNA	pb	O	wet	0.060472462
19UW-WB-19-03-A-LIwA	gDNA	LIwA	A	wet	0.135186206
19UW-WB-13-03-O-LIwA	gDNA	LIwA	O	dry	0.108040723
19UW-WB-05-07-O-SI	gDNA	SI	O	dry	0.471190052
19UW-WB-19-02-A-LIwA	gDNA	LIwA	A	control	0.050705186
19UW-WB-11-10-O-LIn	gDNA	LIn	O	dry	0.142924372
19UW-WB-04-03-O-LIwA	gDNA	LIwA	O	dry	0.074582694
19UW-WB-13-03-O-LIwA	gDNA	LIwA	O	dry	0.108040723
19UW-WB-11-10-A-pb-gDNA	gDNA	pb	A	dry	0.070286343
19UW-WB-19-07-O-SI	gDNA	SI	O	dry	0.269509702
19UW-WB-19-03-A-LIwA	gDNA	LIwA	A	wet	0.135186206
19UW-WB-13-03-O-LIn	gDNA	LIn	O	dry	0.084203272
19UW-WB-11-10-O-pb-gDNA	gDNA	pb	O	dry	0.056045383
19UW-WB-03-02-A-SI	gDNA	SI	A	dry	0.27986586
19UW-WB-17-01-O-LIn	gDNA	LIn	O	dry	0.147407455
19UW-WB-15-03-O-LIn	gDNA	LIn	O	dry	0.08524004
19UW-WB-13-03-O-pb-gDNA	gDNA	pb	O	dry	0.086219677
19UW-WB-06-10-A-SI	gDNA	SI	A	control	0.019823338
19UW-WB-15-03-O-SI	gDNA	SI	O	dry	0.237675513
19UW-WB-09-08-O-LIn	gDNA	LIn	O	dry	0.151158987
19UW-WB-19-03-A-LIn	gDNA	LIn	A	wet	0.038562402
19UW-WB-02-07-O-SI	gDNA	SI	O	dry	0.466359483
19UW-WB-16-03-O-LIwA	gDNA	LIwA	O	wet	0.040032277
19UW-WB-17-02-O-SI	gDNA	SI	O	control	0.055695702
19UW-WB-08-10-O-LIn	gDNA	LIn	O	dry	0.154398181
19UW-WB-13-03-O-pb-cDNA	cDNA	pb	O	dry	0.140986043
19UW-WB-15-02-O-LIwA	gDNA	LIwA	O	wet	0.120921114
19UW-WB-02-07-O-SI	gDNA	SI	O	dry	0.466359483
19UW-WB-15-03-O-LIn	gDNA	LIn	O	dry	0.08524004
19UW-WB-08-10-O-LIwA	gDNA	LIwA	O	dry	0.189967234
19UW-WB-03-02-O-LIn	gDNA	LIn	O	dry	0.173961994
19UW-WB-16-09-O-LIn	gDNA	LIn	O	dry	0.132896576
19UW-WB-13-03-O-LIwA	gDNA	LIwA	O	dry	0.108040723
19UW-WB-15-02-O-pb-gDNA	gDNA	pb	O	wet	0.059735255
19UW-WB-11-10-A-LIn	gDNA	LIn	A	dry	0.218461114
19UW-WB-14-04-O-LIwA	gDNA	LIwA	O	wet	0.035202677
19UW-WB-11-10-O-LIn	gDNA	LIn	O	dry	0.142924372
19UW-WB-13-03-O-LIwA	gDNA	LIwA	O	dry	0.108040723
19UW-WB-06-08-O-SI	gDNA	SI	O	dry	0.247096219
19UW-WB-06-08-O-LIn	gDNA	LIn	O	dry	0.099145963
19UW-WB-12-02-O-LIwA	gDNA	LIwA	O	dry	0.303057594
19UW-WB-02-09-A-LIwA	gDNA	LIwA	A	control	0.041245976
19UW-WB-15-09-A-pb-gDNA	gDNA	pb	A	control	0.079605538
19UW-WB-09-08-A-pb-cDNA	cDNA	pb	A	dry	0.240922826
19UW-WB-09-08-A-SI	gDNA	SI	A	dry	0.175204045
19UW-WB-10-04-O-SI	gDNA	SI	O	dry	0.247634551
19UW-WB-17-01-O-LIn	gDNA	LIn	O	dry	0.147407455
19UW-WB-02-07-O-SI	gDNA	SI	O	dry	0.466359483
19UW-WB-05-08-A-LIwA	gDNA	LIwA	A	control	0.027766887
19UW-WB-16-09-O-LIwA	gDNA	LIwA	O	dry	0.196636728
19UW-WB-15-09-A-LIwA	gDNA	LIwA	A	control	0.180693571
19UW-WB-06-08-O-SI	gDNA	SI	O	dry	0.247096219
19UW-WB-05-02-O-pb-cDNA	cDNA	pb	O	wet	0.072963898
19UW-WB-09-03-A-pb-gDNA	gDNA	pb	A	wet	0.02427673
19UW-WB-14-04-A-LIwA	gDNA	LIwA	A	wet	0.077728219
19UW-WB-15-03-O-pb-cDNA	cDNA	pb	O	dry	0.154960358
19UW-WB-11-10-A-SI	gDNA	SI	A	dry	0.493318582
19UW-WB-18-09-A-LIwA	gDNA	LIwA	A	wet	0.026895747
19UW-WB-17-01-O-pb-cDNA	cDNA	pb	O	dry	0.272444087
19UW-WB-15-03-O-SI	gDNA	SI	O	dry	0.237675513
19UW-WB-11-03-O-LIwA	gDNA	LIwA	O	wet	0.047589512
19UW-WB-03-02-O-LIn	gDNA	LIn	O	dry	0.173961994
19UW-WB-16-09-A-LIn	gDNA	LIn	A	dry	0.1067481
19UW-WB-11-10-A-SI	gDNA	SI	A	dry	0.493318582
19UW-WB-05-07-O-SI	gDNA	SI	O	dry	0.471190052
19UW-WB-06-08-A-LIn	gDNA	LIn	A	dry	0.019584863
19UW-WB-05-07-O-SI	gDNA	SI	O	dry	0.471190052
19UW-WB-04-03-A-pb-cDNA	cDNA	pb	A	dry	0.065375187
19UW-WB-17-01-O-LIwA	gDNA	LIwA	O	dry	0.170953615
19UW-WB-11-10-O-SI	gDNA	SI	O	dry	0.558693503
19UW-WB-12-05-O-LIwA	gDNA	LIwA	O	wet	0.035276597
19UW-WB-14-07-O-SI	gDNA	SI	O	dry	0.294314525
19UW-WB-14-07-O-LIwA	gDNA	LIwA	O	dry	0.238281146
19UW-WB-19-03-A-pb-cDNA	cDNA	pb	A	wet	0.077391755
19UW-WB-18-09-A-pb-cDNA	cDNA	pb	A	wet	0.028050718
19UW-WB-15-02-O-LIwA	gDNA	LIwA	O	wet	0.120921114
19UW-WB-19-07-A-SI	gDNA	SI	A	dry	0.203897728
19UW-WB-14-07-O-LIn	gDNA	LIn	O	dry	0.196789081
19UW-WB-19-03-O-SI	gDNA	SI	O	wet	0.105563247
19UW-WB-10-04-O-SI	gDNA	SI	O	dry	0.247634551
19UW-WB-11-10-O-LIwA	gDNA	LIwA	O	dry	0.19420547
19UW-WB-18-08-A-LIwA	gDNA	LIwA	A	control	0.035138324
19UW-WB-09-09-O-SI	gDNA	SI	O	control	0.038428958
19UW-WB-10-04-O-LIn	gDNA	LIn	O	dry	0.133043822
19UW-WB-15-02-O-LIn	gDNA	LIn	O	wet	0.051061222
19UW-WB-06-08-O-pb-gDNA	gDNA	pb	O	dry	0.033316182
19UW-WB-15-03-O-pb-gDNA	gDNA	pb	O	dry	0.104429322
19UW-WB-14-07-A-SI	gDNA	SI	A	dry	0.262730794
19UW-WB-11-10-O-LIwA	gDNA	LIwA	O	dry	0.19420547
19UW-WB-05-07-O-LIn	gDNA	LIn	O	dry	0.223721427
19UW-WB-16-03-O-SI	gDNA	SI	O	wet	0.041010467
19UW-WB-14-07-O-LIwA	gDNA	LIwA	O	dry	0.238281146
19UW-WB-11-10-A-SI	gDNA	SI	A	dry	0.493318582
19UW-WB-19-07-O-SI	gDNA	SI	O	dry	0.269509702
19UW-WB-13-08-O-LIwA	gDNA	LIwA	O	control	0.050427869
19UW-WB-03-02-O-LIwA	gDNA	LIwA	O	dry	0.149142592
19UW-WB-16-09-O-LIwA	gDNA	LIwA	O	dry	0.196636728
19UW-WB-11-10-A-LIwA	gDNA	LIwA	A	dry	0.185707958
19UW-WB-17-01-O-SI	gDNA	SI	O	dry	0.324075486
19UW-WB-05-08-O-SI	gDNA	SI	O	control	0.030540914
19UW-WB-08-05-O-LIwA	gDNA	LIwA	O	control	0.057663346
19UW-WB-08-10-O-LIn	gDNA	LIn	O	dry	0.154398181
19UW-WB-13-03-O-SI	gDNA	SI	O	dry	0.336292422
19UW-WB-02-07-O-SI	gDNA	SI	O	dry	0.466359483
19UW-WB-15-09-A-pb-cDNA	cDNA	pb	A	control	0.080306031
19UW-WB-08-10-O-LIn	gDNA	LIn	O	dry	0.154398181
19UW-WB-14-07-O-LIn	gDNA	LIn	O	dry	0.196789081
19UW-WB-03-02-O-LIn	gDNA	LIn	O	dry	0.173961994
19UW-WB-04-03-O-LIn	gDNA	LIn	O	dry	0.056422085
19UW-WB-05-07-A-pb-gDNA	gDNA	pb	A	dry	0.04968395
19UW-WB-09-09-A-pb-cDNA	cDNA	pb	A	control	0.023275862
19UW-WB-07-02-O-LIwA	gDNA	LIwA	O	wet	0.111164202
19UW-WB-10-04-A-pb-cDNA	cDNA	pb	A	dry	0.031750093
19UW-WB-12-02-O-LIwA	gDNA	LIwA	O	dry	0.303057594
19UW-WB-09-09-A-LIwA	gDNA	LIwA	A	control	0.020996057
19UW-WB-02-07-O-SI	gDNA	SI	O	dry	0.466359483
19UW-WB-16-09-O-SI	gDNA	SI	O	dry	0.415566851
19UW-WB-05-07-A-SI	gDNA	SI	A	dry	0.281158574
19UW-WB-03-02-O-SI	gDNA	SI	O	dry	0.525908108
19UW-WB-15-02-O-pb-cDNA	cDNA	pb	O	wet	0.059945962
19UW-WB-16-09-O-SI	gDNA	SI	O	dry	0.415566851
19UW-WB-16-03-O-pb-cDNA	cDNA	pb	O	wet	0.043666632
19UW-WB-04-03-A-LIwA	gDNA	LIwA	A	dry	0.065768338
19UW-WB-19-07-O-pb-cDNA	cDNA	pb	O	dry	0.040479224
19UW-WB-18-08-O-LIwA	gDNA	LIwA	O	control	0.06822415
19UW-WB-19-07-A-LIn	gDNA	LIn	A	dry	0.144211741
19UW-WB-05-07-A-LIn	gDNA	LIn	A	dry	0.065157446
19UW-WB-08-10-O-LIn	gDNA	LIn	O	dry	0.154398181
19UW-WB-08-10-O-SI-duplicate	gDNA	SI	O	dry	0.241645757
19UW-WB-14-04-O-LIn	gDNA	LIn	O	wet	0.042381702
19UW-WB-02-07-O-SI	gDNA	SI	O	dry	0.466359483
19UW-WB-17-02-O-SI	gDNA	SI	O	control	0.055695702
19UW-WB-15-09-O-LIwA	gDNA	LIwA	O	control	0.111633419
19UW-WB-17-07-O-LIwA	gDNA	LIwA	O	wet	0.099306903
19UW-WB-02-07-O-LIn	gDNA	LIn	O	dry	0.137670197
19UW-WB-16-09-O-LIwA	gDNA	LIwA	O	dry	0.196636728
19UW-WB-14-07-A-LIn	gDNA	LIn	A	dry	0.215423417
19UW-WB-08-10-O-LIn	gDNA	LIn	O	dry	0.154398181
19UW-WB-16-09-O-LIwA	gDNA	LIwA	O	dry	0.196636728
19UW-WB-18-08-O-pb-gDNA	gDNA	pb	O	control	0.043307839
19UW-WB-02-07-O-LIn	gDNA	LIn	O	dry	0.137670197
19UW-WB-11-10-O-SI	gDNA	SI	O	dry	0.558693503
19UW-WB-16-09-A-LIwA	gDNA	LIwA	A	dry	0.068696071
19UW-WB-05-07-O-LIwA	gDNA	LIwA	O	dry	0.14530401
19UW-WB-15-09-A-pb-cDNA	cDNA	pb	A	control	0.080306031
19UW-WB-16-03-O-LIn	gDNA	LIn	O	wet	0.027219281
19UW-WB-05-02-O-SI	gDNA	SI	O	wet	0.077407526
19UW-WB-11-10-A-LIn	gDNA	LIn	A	dry	0.218461114
19UW-WB-11-10-A-SI	gDNA	SI	A	dry	0.493318582
19UW-WB-05-07-O-SI	gDNA	SI	O	dry	0.471190052
19UW-WB-03-02-O-LIn	gDNA	LIn	O	dry	0.173961994
19UW-WB-09-08-A-LIwA	gDNA	LIwA	A	dry	0.237033564
19UW-WB-03-02-A-SI	gDNA	SI	A	dry	0.27986586
19UW-WB-02-07-O-LIwA	gDNA	LIwA	O	dry	0.111006697
19UW-WB-17-07-O-LIwA	gDNA	LIwA	O	wet	0.099306903
19UW-WB-06-08-O-LIn	gDNA	LIn	O	dry	0.099145963
19UW-WB-16-03-O-LIwA	gDNA	LIwA	O	wet	0.040032277
19UW-WB-12-02-O-LIn	gDNA	LIn	O	dry	0.297401538
19UW-WB-11-10-A-pb-gDNA	gDNA	pb	A	dry	0.070286343
19UW-WB-14-07-A-SI	gDNA	SI	A	dry	0.262730794
19UW-WB-05-07-A-LIn	gDNA	LIn	A	dry	0.065157446
19UW-WB-02-07-O-pb-cDNA	cDNA	pb	O	dry	0.097093405
19UW-WB-03-02-A-pb-cDNA	cDNA	pb	A	dry	0.034137425
19UW-WB-10-04-O-pb-cDNA	cDNA	pb	O	dry	0.047241919
19UW-WB-19-02-O-LIwA	gDNA	LIwA	O	control	0.033229901
19UW-WB-12-05-O-LIn	gDNA	LIn	O	wet	0.035839035
19UW-WB-01-06-O-SI	gDNA	SI	O	dry	0.176756498
19UW-WB-03-02-O-LIwA	gDNA	LIwA	O	dry	0.149142592
19UW-WB-05-07-A-LIn	gDNA	LIn	A	dry	0.065157446
19UW-WB-01-06-O-SI	gDNA	SI	O	dry	0.176756498
19UW-WB-04-02-O-LIn	gDNA	LIn	O	wet	0.034887061
19UW-WB-12-02-O-LIn	gDNA	LIn	O	dry	0.297401538
19UW-WB-17-01-O-LIn	gDNA	LIn	O	dry	0.147407455
19UW-WB-16-09-A-LIn	gDNA	LIn	A	dry	0.1067481
19UW-WB-11-10-O-SI	gDNA	SI	O	dry	0.558693503
19UW-WB-11-10-A-SI	gDNA	SI	A	dry	0.493318582
19UW-WB-19-07-O-SI	gDNA	SI	O	dry	0.269509702
19UW-WB-13-03-O-LIn	gDNA	LIn	O	dry	0.084203272
19UW-WB-15-03-O-pb-cDNA	cDNA	pb	O	dry	0.154960358
19UW-WB-06-10-O-LIwA	gDNA	LIwA	O	control	0.02118358
19UW-WB-07-05-O-LIwA	gDNA	LIwA	O	control	0.093863624
19UW-WB-11-10-A-SI	gDNA	SI	A	dry	0.493318582
19UW-WB-17-07-O-SI	gDNA	SI	O	wet	0.05428647
19UW-WB-03-02-O-LIn	gDNA	LIn	O	dry	0.173961994
19UW-WB-16-03-O-pb-gDNA	gDNA	pb	O	wet	0.033274793
19UW-WB-06-05-O-LIwA	gDNA	LIwA	O	wet	0.015749896
19UW-WB-18-05-O-SI	gDNA	SI	O	dry	0.444132736
19UW-WB-11-10-O-LIn	gDNA	LIn	O	dry	0.142924372
19UW-WB-12-02-O-SI	gDNA	SI	O	dry	0.57941277
19UW-WB-07-06-O-LIwA	gDNA	LIwA	O	dry	0.10518611
19UW-WB-15-09-A-LIn	gDNA	LIn	A	control	0.054930383
19UW-WB-11-10-A-LIwA	gDNA	LIwA	A	dry	0.185707958
19UW-WB-02-07-O-SI	gDNA	SI	O	dry	0.466359483
19UW-WB-17-02-O-LIwA	gDNA	LIwA	O	control	0.044678012
19UW-WB-14-06-O-LIwA	gDNA	LIwA	O	control	0.037069494
19UW-WB-04-02-O-SI	gDNA	SI	O	wet	0.025490883
19UW-WB-01-06-A-SI	gDNA	SI	A	dry	0.031652515
19UW-WB-13-03-O-LIwA	gDNA	LIwA	O	dry	0.108040723
19UW-WB-11-10-A-LIwA	gDNA	LIwA	A	dry	0.185707958
19UW-WB-04-09-O-SI	gDNA	SI	O	control	0.020894423
19UW-WB-15-03-O-SI	gDNA	SI	O	dry	0.237675513
19UW-WB-16-03-O-LIwA	gDNA	LIwA	O	wet	0.040032277
19UW-WB-09-08-O-LIn	gDNA	LIn	O	dry	0.151158987
19UW-WB-15-02-O-LIwA	gDNA	LIwA	O	wet	0.120921114
19UW-WB-16-09-O-LIwA	gDNA	LIwA	O	dry	0.196636728
19UW-WB-03-02-O-SI	gDNA	SI	O	dry	0.525908108
19UW-WB-05-07-A-pb-gDNA	gDNA	pb	A	dry	0.04968395
19UW-WB-10-04-O-LIn	gDNA	LIn	O	dry	0.133043822
19UW-WB-02-07-O-LIwA	gDNA	LIwA	O	dry	0.111006697
19UW-WB-19-07-A-SI	gDNA	SI	A	dry	0.203897728
19UW-WB-02-06-O-pb-gDNA	gDNA	pb	O	wet	0.033295423
19UW-WB-03-02-O-LIwA	gDNA	LIwA	O	dry	0.149142592
19UW-WB-04-02-O-LIwA	gDNA	LIwA	O	wet	0.072244868
19UW-WB-19-02-O-pb-cDNA	cDNA	pb	O	control	0.030388408
19UW-WB-08-10-O-LIwA	gDNA	LIwA	O	dry	0.189967234
19UW-WB-15-09-A-LIn	gDNA	LIn	A	control	0.054930383
19UW-WB-15-02-O-LIwA	gDNA	LIwA	O	wet	0.120921114
19UW-WB-01-06-A-LIn	gDNA	LIn	A	dry	0.032718697
19UW-WB-19-07-O-SI	gDNA	SI	O	dry	0.269509702
19UW-WB-06-08-O-LIwA	gDNA	LIwA	O	dry	0.093018766
19UW-WB-08-10-O-LIwA	gDNA	LIwA	O	dry	0.189967234
19UW-WB-05-07-O-LIn	gDNA	LIn	O	dry	0.223721427
19UW-WB-03-02-A-pb-gDNA	gDNA	pb	A	dry	0.037965583
19UW-WB-15-02-O-SI	gDNA	SI	O	wet	0.066702975
19UW-WB-11-10-O-pb-gDNA	gDNA	pb	O	dry	0.056045383
19UW-WB-05-02-O-LIwA	gDNA	LIwA	O	wet	0.094161071
19UW-WB-06-08-O-LIwA	gDNA	LIwA	O	dry	0.093018766
19UW-WB-08-10-O-LIn	gDNA	LIn	O	dry	0.154398181
19UW-WB-08-10-O-pb-gDNA	gDNA	pb	O	dry	0.152344041
19UW-WB-11-10-A-pb-gDNA	gDNA	pb	A	dry	0.070286343
19UW-WB-05-07-O-LIn	gDNA	LIn	O	dry	0.223721427
19UW-WB-18-05-O-LIwA	gDNA	LIwA	O	dry	0.045595567
19UW-WB-16-02-A-pb-cDNA	cDNA	pb	A	control	0.026756477
19UW-WB-01-03-O-pb-gDNA	gDNA	pb	O	wet	0.038557097
19UW-WB-14-04-A-LIwA	gDNA	LIwA	A	wet	0.077728219
19UW-WB-01-06-A-LIwA	gDNA	LIwA	A	dry	0.030852437
19UW-WB-19-07-A-LIwA	gDNA	LIwA	A	dry	0.145127483
19UW-WB-16-09-A-LIwA	gDNA	LIwA	A	dry	0.068696071
19UW-WB-19-02-A-LIwA	gDNA	LIwA	A	control	0.050705186
19UW-WB-05-08-O-pb-cDNA	cDNA	pb	O	control	0.034295009
19UW-WB-01-06-A-LIn	gDNA	LIn	A	dry	0.032718697
19UW-WB-14-07-A-SI	gDNA	SI	A	dry	0.262730794
19UW-WB-19-07-O-LIwA	gDNA	LIwA	O	dry	0.066045027
19UW-WB-15-02-O-pb-cDNA	cDNA	pb	O	wet	0.059945962
19UW-WB-01-10-O-pb-gDNA	gDNA	pb	O	control	0.031443577
19UW-WB-11-10-O-LIwA	gDNA	LIwA	O	dry	0.19420547
19UW-WB-15-03-O-LIn	gDNA	LIn	O	dry	0.08524004
19UW-WB-05-07-A-SI	gDNA	SI	A	dry	0.281158574
19UW-WB-09-09-O-pb-cDNA	cDNA	pb	O	control	0.026245711
19UW-WB-16-09-O-pb-gDNA	gDNA	pb	O	dry	0.068574228
19UW-WB-18-08-O-LIwA	gDNA	LIwA	O	control	0.06822415
19UW-WB-02-06-O-LIn	gDNA	LIn	O	wet	0.03082037
19UW-WB-11-10-A-LIn	gDNA	LIn	A	dry	0.218461114
19UW-WB-12-02-O-LIwA	gDNA	LIwA	O	dry	0.303057594
19UW-WB-14-07-O-LIwA	gDNA	LIwA	O	dry	0.238281146
19UW-WB-06-08-O-LIwA	gDNA	LIwA	O	dry	0.093018766
19UW-WB-04-03-O-SI	gDNA	SI	O	dry	0.073565178
19UW-WB-16-09-O-LIn	gDNA	LIn	O	dry	0.132896576
19UW-WB-12-08-O-SI	gDNA	SI	O	control	0.009369244
19UW-WB-05-07-O-LIwA	gDNA	LIwA	O	dry	0.14530401
19UW-WB-18-05-O-LIn	gDNA	LIn	O	dry	0.079143624
19UW-WB-10-05-A-pb-cDNA	cDNA	pb	A	wet	0.013032484
19UW-WB-17-01-O-SI	gDNA	SI	O	dry	0.324075486
19UW-WB-09-08-O-LIwA	gDNA	LIwA	O	dry	0.14059511
19UW-WB-02-07-O-LIn	gDNA	LIn	O	dry	0.137670197
19UW-WB-10-04-O-SI	gDNA	SI	O	dry	0.247634551
19UW-WB-06-08-A-SI	gDNA	SI	A	dry	0.024407569
19UW-WB-13-03-O-SI	gDNA	SI	O	dry	0.336292422
19UW-WB-10-04-O-LIn	gDNA	LIn	O	dry	0.133043822
19UW-WB-09-08-O-SI	gDNA	SI	O	dry	0.49030122
19UW-WB-15-02-O-LIn	gDNA	LIn	O	wet	0.051061222
19UW-WB-05-07-A-SI	gDNA	SI	A	dry	0.281158574
19UW-WB-19-07-O-SI	gDNA	SI	O	dry	0.269509702
19UW-WB-13-03-O-LIwA	gDNA	LIwA	O	dry	0.108040723
19UW-WB-19-07-O-SI	gDNA	SI	O	dry	0.269509702
19UW-WB-04-03-O-SI	gDNA	SI	O	dry	0.073565178
19UW-WB-13-08-O-pb-cDNA	cDNA	pb	O	control	0.020755515
19UW-WB-09-03-A-SI	gDNA	SI	A	wet	0.013557275
19UW-WB-11-10-O-LIn	gDNA	LIn	O	dry	0.142924372
19UW-WB-19-03-O-SI	gDNA	SI	O	wet	0.105563247
19UW-WB-03-06-A-LIwA	gDNA	LIwA	A	control	0.024934074
19UW-WB-01-06-O-SI	gDNA	SI	O	dry	0.176756498
19UW-WB-09-03-A-pb-cDNA	cDNA	pb	A	wet	0.022527602
19UW-WB-09-03-O-LIn	gDNA	LIn	O	wet	0.028366924
19UW-WB-06-08-O-SI	gDNA	SI	O	dry	0.247096219
19UW-WB-19-03-A-pb-cDNA	cDNA	pb	A	wet	0.077391755
19UW-WB-10-04-O-SI	gDNA	SI	O	dry	0.247634551
19UW-WB-14-07-A-LIwA	gDNA	LIwA	A	dry	0.122145512
19UW-WB-16-02-O-SI	gDNA	SI	O	control	0.02448058
19UW-WB-01-03-O-SI	gDNA	SI	O	wet	0.055678909
19UW-WB-19-03-A-SI	gDNA	SI	A	wet	0.052160822
19UW-WB-05-07-O-LIn	gDNA	LIn	O	dry	0.223721427
19UW-WB-08-05-O-LIwA	gDNA	LIwA	O	control	0.057663346
19UW-WB-05-02-O-LIn	gDNA	LIn	O	wet	0.053727798
19UW-WB-01-06-O-SI	gDNA	SI	O	dry	0.176756498
19UW-WB-19-07-O-SI	gDNA	SI	O	dry	0.269509702
19UW-WB-16-09-A-SI	gDNA	SI	A	dry	0.163080826
19UW-WB-19-03-O-SI	gDNA	SI	O	wet	0.105563247
19UW-WB-03-02-O-pb-gDNA	gDNA	pb	O	dry	0.181260058
19UW-WB-10-04-O-SI	gDNA	SI	O	dry	0.247634551
19UW-WB-03-02-A-LIn	gDNA	LIn	A	dry	0.102265878
19UW-WB-09-03-O-SI	gDNA	SI	O	wet	0.027895734
19UW-WB-11-10-O-pb-gDNA	gDNA	pb	O	dry	0.056045383
19UW-WB-04-02-O-pb-cDNA	cDNA	pb	O	wet	0.022638057
19UW-WB-11-10-A-SI	gDNA	SI	A	dry	0.493318582
19UW-WB-05-02-A-SI	gDNA	SI	A	wet	0.017846688
19UW-WB-02-09-O-LIn	gDNA	LIn	O	control	0.020297476
19UW-WB-09-08-A-LIn	gDNA	LIn	A	dry	0.119544995
19UW-WB-05-07-O-LIn	gDNA	LIn	O	dry	0.223721427
19UW-WB-05-07-O-LIwA	gDNA	LIwA	O	dry	0.14530401
19UW-WB-18-09-O-pb-cDNA	cDNA	pb	O	wet	0.050069104
19UW-WB-14-07-O-LIwA	gDNA	LIwA	O	dry	0.238281146
19UW-WB-15-09-O-pb-cDNA	cDNA	pb	O	control	0.047699047
19UW-WB-16-09-O-LIn	gDNA	LIn	O	dry	0.132896576
19UW-WB-15-02-O-SI	gDNA	SI	O	wet	0.066702975
19UW-WB-18-09-O-LIwA	gDNA	LIwA	O	wet	0.061124413
19UW-WB-06-08-O-SI	gDNA	SI	O	dry	0.247096219
19UW-WB-19-07-A-LIn	gDNA	LIn	A	dry	0.144211741
19UW-WB-14-04-A-pb-cDNA	cDNA	pb	A	wet	0.029065964
19UW-WB-11-10-A-SI	gDNA	SI	A	dry	0.493318582
19UW-WB-01-06-A-LIwA	gDNA	LIwA	A	dry	0.030852437
19UW-WB-13-03-O-SI	gDNA	SI	O	dry	0.336292422
19UW-WB-15-09-A-LIwA	gDNA	LIwA	A	control	0.180693571
19UW-WB-09-03-A-LIwA	gDNA	LIwA	A	wet	0.044592822
19UW-WB-15-02-O-pb-cDNA	cDNA	pb	O	wet	0.059945962
19UW-WB-05-07-A-SI	gDNA	SI	A	dry	0.281158574
19UW-WB-03-02-O-LIwA	gDNA	LIwA	O	dry	0.149142592
19UW-WB-18-08-A-LIwA	gDNA	LIwA	A	control	0.035138324
19UW-WB-11-10-O-LIn	gDNA	LIn	O	dry	0.142924372
19UW-WB-13-03-O-LIn	gDNA	LIn	O	dry	0.084203272
19UW-WB-01-03-O-LIwA	gDNA	LIwA	O	wet	0.068151971
19UW-WB-16-02-A-LIwA	gDNA	LIwA	A	control	0.033723022
19UW-WB-03-02-O-LIn	gDNA	LIn	O	dry	0.173961994
19UW-WB-01-06-O-SI	gDNA	SI	O	dry	0.176756498
19UW-WB-02-07-O-LIwA	gDNA	LIwA	O	dry	0.111006697
19UW-WB-06-08-O-LIn	gDNA	LIn	O	dry	0.099145963
19UW-WB-05-07-O-SI	gDNA	SI	O	dry	0.471190052
19UW-WB-02-06-O-SI	gDNA	SI	O	wet	0.045164376
19UW-WB-06-08-O-SI	gDNA	SI	O	dry	0.247096219
19UW-WB-04-03-O-LIn	gDNA	LIn	O	dry	0.056422085
19UW-WB-15-09-A-LIwA	gDNA	LIwA	A	control	0.180693571
19UW-WB-13-03-O-SI	gDNA	SI	O	dry	0.336292422
19UW-WB-02-07-O-SI	gDNA	SI	O	dry	0.466359483
19UW-WB-14-06-O-LIn	gDNA	LIn	O	control	0.032380905
19UW-WB-16-09-O-SI	gDNA	SI	O	dry	0.415566851
19UW-WB-12-05-O-pb-cDNA	cDNA	pb	O	wet	0.019458654
19UW-WB-18-08-O-LIwA	gDNA	LIwA	O	control	0.06822415
19UW-WB-19-07-O-LIn	gDNA	LIn	O	dry	0.11829653
19UW-WB-18-05-O-LIn	gDNA	LIn	O	dry	0.079143624
19UW-WB-05-02-O-pb-gDNA	gDNA	pb	O	wet	0.036190965
19UW-WB-19-07-A-LIn	gDNA	LIn	A	dry	0.144211741
19UW-WB-18-08-O-LIn	gDNA	LIn	O	control	0.009664084
19UW-WB-14-07-O-LIwA	gDNA	LIwA	O	dry	0.238281146
19UW-WB-02-07-O-LIwA	gDNA	LIwA	O	dry	0.111006697
19UW-WB-01-03-O-pb-cDNA	cDNA	pb	O	wet	0.073022752
19UW-WB-08-06-O-LIwA	gDNA	LIwA	O	wet	0.071703311
19UW-WB-16-03-O-pb-cDNA	cDNA	pb	O	wet	0.043666632
19UW-WB-04-03-A-pb-gDNA	gDNA	pb	A	dry	0.062752723
19UW-WB-09-03-O-LIn	gDNA	LIn	O	wet	0.028366924
19UW-WB-14-07-A-LIn	gDNA	LIn	A	dry	0.215423417
19UW-WB-14-07-O-LIn	gDNA	LIn	O	dry	0.196789081
19UW-WB-19-03-O-LIwA	gDNA	LIwA	O	wet	0.027711181
19UW-WB-11-10-O-LIwA	gDNA	LIwA	O	dry	0.19420547
19UW-WB-04-03-A-pb-gDNA	gDNA	pb	A	dry	0.062752723
19UW-WB-09-08-O-LIn	gDNA	LIn	O	dry	0.151158987
19UW-WB-03-07-A-LIwA	gDNA	LIwA	A	wet	0.014891329
19UW-WB-11-09-O-SI	gDNA	SI	O	control	0.01867545
19UW-WB-07-02-O-pb-cDNA	cDNA	pb	O	wet	0.034442943
19UW-WB-14-07-A-SI	gDNA	SI	A	dry	0.262730794
19UW-WB-09-08-A-LIn	gDNA	LIn	A	dry	0.119544995
19UW-WB-15-09-O-SI	gDNA	SI	O	control	0.056262206
19UW-WB-09-09-O-pb-gDNA	gDNA	pb	O	control	0.023683613
19UW-WB-01-10-O-pb-cDNA	cDNA	pb	O	control	0.036424468
19UW-WB-17-01-O-LIwA	gDNA	LIwA	O	dry	0.170953615
19UW-WB-15-09-O-pb-cDNA	cDNA	pb	O	control	0.047699047
19UW-WB-17-07-O-LIwA	gDNA	LIwA	O	wet	0.099306903
19UW-WB-12-02-O-LIn	gDNA	LIn	O	dry	0.297401538
19UW-WB-03-02-O-LIwA	gDNA	LIwA	O	dry	0.149142592
19UW-WB-02-07-A-pb-gDNA	gDNA	pb	A	dry	0.029807032
19UW-WB-14-04-O-pb-cDNA	cDNA	pb	O	wet	0.023724887
19UW-WB-15-09-A-pb-cDNA	cDNA	pb	A	control	0.080306031
19UW-WB-19-02-O-LIn	gDNA	LIn	O	control	0.027816355
19UW-WB-11-10-O-LIwA	gDNA	LIwA	O	dry	0.19420547
19UW-WB-02-07-O-LIn	gDNA	LIn	O	dry	0.137670197
19UW-WB-03-02-O-SI	gDNA	SI	O	dry	0.525908108
19UW-WB-15-03-O-pb-gDNA	gDNA	pb	O	dry	0.104429322
19UW-WB-01-03-O-LIn	gDNA	LIn	O	wet	0.022580906
19UW-WB-06-08-O-SI	gDNA	SI	O	dry	0.247096219
19UW-WB-19-02-O-SI	gDNA	SI	O	control	0.047924896
19UW-WB-08-10-O-SI-duplicate	gDNA	SI	O	dry	0.241645757
19UW-WB-02-07-O-SI	gDNA	SI	O	dry	0.466359483
19UW-WB-14-07-A-LIwA	gDNA	LIwA	A	dry	0.122145512
19UW-WB-18-08-A-pb-cDNA	cDNA	pb	A	control	0.013371975
19UW-WB-05-07-O-LIwA	gDNA	LIwA	O	dry	0.14530401
19UW-WB-09-03-O-pb-cDNA	cDNA	pb	O	wet	0.010899032
19UW-WB-06-10-O-LIn	gDNA	LIn	O	control	0.014118508
19UW-WB-05-07-A-pb-gDNA	gDNA	pb	A	dry	0.04968395
19UW-WB-05-07-O-pb-gDNA	gDNA	pb	O	dry	0.157659516
19UW-WB-17-01-O-LIn	gDNA	LIn	O	dry	0.147407455
19UW-WB-13-08-O-pb-gDNA	gDNA	pb	O	control	0.020750353
19UW-WB-05-07-O-SI	gDNA	SI	O	dry	0.471190052
19UW-WB-17-01-O-pb-gDNA	gDNA	pb	O	dry	0.171273992
19UW-WB-12-02-O-LIwA	gDNA	LIwA	O	dry	0.303057594
19UW-WB-14-04-O-pb-cDNA	cDNA	pb	O	wet	0.023724887
19UW-WB-17-07-O-LIwA	gDNA	LIwA	O	wet	0.099306903
19UW-WB-07-02-O-LIwA	gDNA	LIwA	O	wet	0.111164202
19UW-WB-06-05-O-LIn	gDNA	LIn	O	wet	0.013710525
19UW-WB-08-06-O-LIwA	gDNA	LIwA	O	wet	0.071703311
19UW-WB-14-07-A-LIwA	gDNA	LIwA	A	dry	0.122145512
19UW-WB-04-03-A-LIn	gDNA	LIn	A	dry	0.044664771
19UW-WB-04-03-A-LIwA	gDNA	LIwA	A	dry	0.065768338
19UW-WB-07-06-O-SI	gDNA	SI	O	dry	0.043012259
19UW-WB-09-08-A-LIwA	gDNA	LIwA	A	dry	0.237033564
19UW-WB-11-10-A-LIn	gDNA	LIn	A	dry	0.218461114
19UW-WB-15-09-O-LIwA	gDNA	LIwA	O	control	0.111633419
19UW-WB-13-03-O-pb-gDNA	gDNA	pb	O	dry	0.086219677
19UW-WB-19-03-O-pb-cDNA	cDNA	pb	O	wet	0.060472462
19UW-WB-17-01-O-pb-cDNA	cDNA	pb	O	dry	0.272444087
19UW-WB-19-07-O-SI	gDNA	SI	O	dry	0.269509702
19UW-WB-15-02-O-SI	gDNA	SI	O	wet	0.066702975
19UW-WB-11-09-O-LIn	gDNA	LIn	O	control	0.022651038
19UW-WB-18-09-O-pb-cDNA	cDNA	pb	O	wet	0.050069104
19UW-WB-12-08-O-LIwA	gDNA	LIwA	O	control	0.011244763
19UW-WB-14-07-O-SI	gDNA	SI	O	dry	0.294314525
19UW-WB-15-03-O-LIwA	gDNA	LIwA	O	dry	0.110560973
19UW-WB-08-05-O-pb-cDNA	cDNA	pb	O	control	0.032330879
19UW-WB-17-07-O-LIwA	gDNA	LIwA	O	wet	0.099306903
19UW-WB-17-01-O-LIwA	gDNA	LIwA	O	dry	0.170953615
19UW-WB-03-02-O-SI	gDNA	SI	O	dry	0.525908108
19UW-WB-19-02-A-pb-cDNA	cDNA	pb	A	control	0.037167415
19UW-WB-18-09-A-pb-gDNA	gDNA	pb	A	wet	0.017238802
19UW-WB-05-07-O-pb-gDNA	gDNA	pb	O	dry	0.157659516
19UW-WB-16-02-A-SI	gDNA	SI	A	control	0.026393343
19UW-WB-15-03-O-LIwA	gDNA	LIwA	O	dry	0.110560973
19UW-WB-01-10-O-SI	gDNA	SI	O	control	0.025901983
19UW-WB-14-04-O-LIn	gDNA	LIn	O	wet	0.042381702
19UW-WB-10-07-O-pb-cDNA	cDNA	pb	O	control	0.013690816
19UW-WB-15-03-O-LIn	gDNA	LIn	O	dry	0.08524004
19UW-WB-05-07-A-LIwA	gDNA	LIwA	A	dry	0.029533844
19UW-WB-11-10-A-LIwA	gDNA	LIwA	A	dry	0.185707958
19UW-WB-03-07-O-pb-cDNA	cDNA	pb	O	wet	0.019980545
19UW-WB-16-03-O-SI	gDNA	SI	O	wet	0.041010467
19UW-WB-19-07-O-SI	gDNA	SI	O	dry	0.269509702
19UW-WB-05-08-O-SI	gDNA	SI	O	control	0.030540914
19UW-WB-11-03-O-LIwA	gDNA	LIwA	O	wet	0.047589512
19UW-WB-01-06-A-SI	gDNA	SI	A	dry	0.031652515
19UW-WB-06-05-A-pb-cDNA	cDNA	pb	A	wet	0.020431463
19UW-WB-18-09-O-LIn	gDNA	LIn	O	wet	0.01965991
19UW-WB-12-05-O-SI	gDNA	SI	O	wet	0.020909779
19UW-WB-06-08-O-LIn	gDNA	LIn	O	dry	0.099145963
19UW-WB-18-08-A-LIwA	gDNA	LIwA	A	control	0.035138324
19UW-WB-05-07-O-SI	gDNA	SI	O	dry	0.471190052
19UW-WB-18-05-O-LIwA	gDNA	LIwA	O	dry	0.045595567
19UW-WB-09-08-A-SI	gDNA	SI	A	dry	0.175204045
19UW-WB-02-07-A-LIn	gDNA	LIn	A	dry	0.047401154
19UW-WB-18-05-O-SI	gDNA	SI	O	dry	0.444132736
19UW-WB-04-03-O-SI	gDNA	SI	O	dry	0.073565178
19UW-WB-04-09-O-LIwA	gDNA	LIwA	O	control	0.03852219
19UW-WB-11-10-O-SI	gDNA	SI	O	dry	0.558693503
19UW-WB-16-03-O-pb-gDNA	gDNA	pb	O	wet	0.033274793
19UW-WB-04-02-O-LIwA	gDNA	LIwA	O	wet	0.072244868
19UW-WB-11-10-O-SI	gDNA	SI	O	dry	0.558693503
19UW-WB-13-03-O-SI	gDNA	SI	O	dry	0.336292422
19UW-WB-10-04-O-pb-cDNA	cDNA	pb	O	dry	0.047241919
19UW-WB-02-07-O-SI	gDNA	SI	O	dry	0.466359483
19UW-WB-09-08-O-LIwA	gDNA	LIwA	O	dry	0.14059511
19UW-WB-10-05-A-LIwA	gDNA	LIwA	A	wet	0.007336464
19UW-WB-18-09-O-pb-cDNA	cDNA	pb	O	wet	0.050069104
19UW-WB-05-07-O-pb-gDNA	gDNA	pb	O	dry	0.157659516
19UW-WB-09-08-A-SI	gDNA	SI	A	dry	0.175204045
19UW-WB-04-02-O-LIn	gDNA	LIn	O	wet	0.034887061
19UW-WB-14-04-O-LIwA	gDNA	LIwA	O	wet	0.035202677
19UW-WB-03-06-O-pb-cDNA	cDNA	pb	O	control	0.022799565
19UW-WB-19-02-A-LIwA	gDNA	LIwA	A	control	0.050705186
19UW-WB-19-02-A-SI	gDNA	SI	A	control	0.061962233
19UW-WB-04-09-O-LIn	gDNA	LIn	O	control	0.011878285
19UW-WB-19-03-O-pb-cDNA	cDNA	pb	O	wet	0.060472462
19UW-WB-02-07-O-LIwA	gDNA	LIwA	O	dry	0.111006697
19UW-WB-01-06-O-LIwA	gDNA	LIwA	O	dry	0.04019551
19UW-WB-17-07-O-SI	gDNA	SI	O	wet	0.05428647
19UW-WB-19-03-A-pb-gDNA	gDNA	pb	A	wet	0.061851569
19UW-WB-16-09-O-LIn	gDNA	LIn	O	dry	0.132896576
19UW-WB-19-02-A-pb-cDNA	cDNA	pb	A	control	0.037167415
19UW-WB-04-03-A-SI	gDNA	SI	A	dry	0.051209839
19UW-WB-17-01-O-LIwA	gDNA	LIwA	O	dry	0.170953615
19UW-WB-15-09-O-SI	gDNA	SI	O	control	0.056262206
19UW-WB-03-02-O-LIwA	gDNA	LIwA	O	dry	0.149142592
19UW-WB-05-08-O-pb-gDNA	gDNA	pb	O	control	0.024199584
19UW-WB-10-04-O-SI	gDNA	SI	O	dry	0.247634551
19UW-WB-16-09-A-pb-gDNA	gDNA	pb	A	dry	0.056759298
19UW-WB-17-01-O-SI	gDNA	SI	O	dry	0.324075486
19UW-WB-19-07-O-SI	gDNA	SI	O	dry	0.269509702
19UW-WB-01-03-O-pb-cDNA	cDNA	pb	O	wet	0.073022752
19UW-WB-01-10-O-pb-cDNA	cDNA	pb	O	control	0.036424468
19UW-WB-15-09-A-pb-cDNA	cDNA	pb	A	control	0.080306031
19UW-WB-13-08-O-LIn	gDNA	LIn	O	control	0.021631995
19UW-WB-11-10-A-SI	gDNA	SI	A	dry	0.493318582
19UW-WB-18-08-O-pb-cDNA	cDNA	pb	O	control	0.045473693
19UW-WB-14-07-A-LIn	gDNA	LIn	A	dry	0.215423417
19UW-WB-16-02-O-LIn	gDNA	LIn	O	control	0.020364395
19UW-WB-07-06-O-SI	gDNA	SI	O	dry	0.043012259
19UW-WB-15-09-A-SI	gDNA	SI	A	control	0.061036088
19UW-WB-01-03-O-pb-cDNA	cDNA	pb	O	wet	0.073022752
19UW-WB-11-03-O-SI	gDNA	SI	O	wet	0.044318776
19UW-WB-10-04-O-LIn	gDNA	LIn	O	dry	0.133043822
19UW-WB-02-07-O-pb-gDNA	gDNA	pb	O	dry	0.071564834
19UW-WB-14-04-O-LIwA	gDNA	LIwA	O	wet	0.035202677
19UW-WB-07-06-O-LIn	gDNA	LIn	O	dry	0.022307182
19UW-WB-09-08-O-LIwA	gDNA	LIwA	O	dry	0.14059511
19UW-WB-17-07-O-LIn	gDNA	LIn	O	wet	0.052305435
19UW-WB-14-04-O-LIn	gDNA	LIn	O	wet	0.042381702
19UW-WB-05-02-O-LIn	gDNA	LIn	O	wet	0.053727798
19UW-WB-15-03-O-pb-gDNA	gDNA	pb	O	dry	0.104429322
19UW-WB-14-07-A-LIn	gDNA	LIn	A	dry	0.215423417
19UW-WB-04-03-A-LIwA	gDNA	LIwA	A	dry	0.065768338
19UW-WB-17-02-O-SI	gDNA	SI	O	control	0.055695702
19UW-WB-03-02-A-SI	gDNA	SI	A	dry	0.27986586
19UW-WB-11-10-A-LIwA	gDNA	LIwA	A	dry	0.185707958
19UW-WB-01-10-O-LIwA	gDNA	LIwA	O	control	0.028569684
19UW-WB-04-03-O-pb-cDNA	cDNA	pb	O	dry	0.055164319
19UW-WB-19-02-A-LIwA	gDNA	LIwA	A	control	0.050705186
19UW-WB-17-01-O-SI	gDNA	SI	O	dry	0.324075486
19UW-WB-09-03-A-pb-gDNA	gDNA	pb	A	wet	0.02427673
19UW-WB-09-08-A-LIn	gDNA	LIn	A	dry	0.119544995
19UW-WB-02-07-O-SI	gDNA	SI	O	dry	0.466359483
19UW-WB-18-05-O-LIwA	gDNA	LIwA	O	dry	0.045595567
19UW-WB-06-08-O-SI	gDNA	SI	O	dry	0.247096219
19UW-WB-05-07-O-LIn	gDNA	LIn	O	dry	0.223721427
19UW-WB-11-03-O-SI	gDNA	SI	O	wet	0.044318776
19UW-WB-03-07-A-pb-cDNA	cDNA	pb	A	wet	0.00989531
19UW-WB-09-08-O-LIn	gDNA	LIn	O	dry	0.151158987
19UW-WB-05-07-A-LIwA	gDNA	LIwA	A	dry	0.029533844
19UW-WB-03-02-A-LIwA	gDNA	LIwA	A	dry	0.15492658
19UW-WB-08-06-O-LIn	gDNA	LIn	O	wet	0.019009747
19UW-WB-01-06-O-LIwA	gDNA	LIwA	O	dry	0.04019551
19UW-WB-16-09-O-LIn	gDNA	LIn	O	dry	0.132896576
19UW-WB-10-04-O-pb-cDNA	cDNA	pb	O	dry	0.047241919
19UW-WB-15-09-O-SI	gDNA	SI	O	control	0.056262206
19UW-WB-04-09-O-pb-cDNA	cDNA	pb	O	control	0.027484541
19UW-WB-09-08-A-LIwA	gDNA	LIwA	A	dry	0.237033564
19UW-WB-09-09-O-LIwA	gDNA	LIwA	O	control	0.021161705
19UW-WB-15-02-O-pb-gDNA	gDNA	pb	O	wet	0.059735255
19UW-WB-05-07-A-LIn	gDNA	LIn	A	dry	0.065157446
19UW-WB-16-09-O-LIwA	gDNA	LIwA	O	dry	0.196636728
19UW-WB-15-09-A-SI	gDNA	SI	A	control	0.061036088
19UW-WB-11-10-A-SI	gDNA	SI	A	dry	0.493318582
19UW-WB-02-06-O-pb-cDNA	cDNA	pb	O	wet	0.029980095
19UW-WB-09-08-O-LIn	gDNA	LIn	O	dry	0.151158987
19UW-WB-16-09-O-LIn	gDNA	LIn	O	dry	0.132896576
19UW-WB-17-01-O-pb-gDNA	gDNA	pb	O	dry	0.171273992
19UW-WB-14-07-A-LIwA	gDNA	LIwA	A	dry	0.122145512
19UW-WB-02-07-O-pb-gDNA	gDNA	pb	O	dry	0.071564834
19UW-WB-07-06-O-LIn	gDNA	LIn	O	dry	0.022307182
19UW-WB-06-08-O-LIwA	gDNA	LIwA	O	dry	0.093018766
19UW-WB-18-05-A-LIwA	gDNA	LIwA	A	dry	0.030286518
19UW-WB-04-09-O-pb-gDNA	gDNA	pb	O	control	0.023926134
19UW-WB-15-03-O-LIwA	gDNA	LIwA	O	dry	0.110560973
19UW-WB-15-09-A-pb-cDNA	cDNA	pb	A	control	0.080306031
19UW-WB-13-03-O-SI	gDNA	SI	O	dry	0.336292422
19UW-WB-02-07-A-LIn	gDNA	LIn	A	dry	0.047401154
19UW-WB-03-02-O-LIwA	gDNA	LIwA	O	dry	0.149142592
19UW-WB-14-07-A-SI	gDNA	SI	A	dry	0.262730794
19UW-WB-05-07-A-LIn	gDNA	LIn	A	dry	0.065157446
19UW-WB-09-08-A-SI	gDNA	SI	A	dry	0.175204045
19UW-WB-10-04-O-LIn	gDNA	LIn	O	dry	0.133043822
19UW-WB-10-07-A-pb-cDNA	cDNA	pb	A	control	0.01683026
19UW-WB-19-07-A-pb-cDNA	cDNA	pb	A	dry	0.040879171
19UW-WB-10-04-A-SI	gDNA	SI	A	dry	0.087862784
19UW-WB-02-07-O-LIn	gDNA	LIn	O	dry	0.137670197
19UW-WB-05-07-O-LIwA	gDNA	LIwA	O	dry	0.14530401
19UW-WB-08-10-O-SI-duplicate	gDNA	SI	O	dry	0.241645757
19UW-WB-18-09-O-pb-cDNA	cDNA	pb	O	wet	0.050069104
19UW-WB-05-07-O-pb-gDNA	gDNA	pb	O	dry	0.157659516
19UW-WB-11-10-A-LIwA	gDNA	LIwA	A	dry	0.185707958
19UW-WB-05-07-O-LIn	gDNA	LIn	O	dry	0.223721427
19UW-WB-11-10-A-pb-gDNA	gDNA	pb	A	dry	0.070286343
19UW-WB-05-07-A-SI	gDNA	SI	A	dry	0.281158574
19UW-WB-10-04-A-SI	gDNA	SI	A	dry	0.087862784
19UW-WB-17-07-O-LIwA	gDNA	LIwA	O	wet	0.099306903
19UW-WB-16-03-O-SI	gDNA	SI	O	wet	0.041010467
19UW-WB-10-04-O-LIwA	gDNA	LIwA	O	dry	0.107263983
19UW-WB-04-03-A-pb-gDNA	gDNA	pb	A	dry	0.062752723
19UW-WB-16-09-A-pb-cDNA	cDNA	pb	A	dry	0.192436424
19UW-WB-15-09-O-pb-gDNA	gDNA	pb	O	control	0.054904873
19UW-WB-15-03-O-SI	gDNA	SI	O	dry	0.237675513
19UW-WB-11-10-A-pb-gDNA	gDNA	pb	A	dry	0.070286343
19UW-WB-02-09-O-SI	gDNA	SI	O	control	0.017991326
19UW-WB-17-07-O-LIn	gDNA	LIn	O	wet	0.052305435
19UW-WB-02-07-A-pb-gDNA	gDNA	pb	A	dry	0.029807032
19UW-WB-09-09-A-pb-gDNA	gDNA	pb	A	control	0.017679612
19UW-WB-06-08-O-SI	gDNA	SI	O	dry	0.247096219
19UW-WB-19-02-O-LIn	gDNA	LIn	O	control	0.027816355
19UW-WB-05-02-A-pb-cDNA	cDNA	pb	A	wet	0.017354007
19UW-WB-14-06-O-LIn	gDNA	LIn	O	control	0.032380905
19UW-WB-14-07-O-LIn	gDNA	LIn	O	dry	0.196789081
19UW-WB-10-05-A-LIn	gDNA	LIn	A	wet	0.013657877
19UW-WB-02-07-O-LIn	gDNA	LIn	O	dry	0.137670197
19UW-WB-14-07-A-SI	gDNA	SI	A	dry	0.262730794
19UW-WB-09-03-A-pb-cDNA	cDNA	pb	A	wet	0.022527602
19UW-WB-15-09-A-SI	gDNA	SI	A	control	0.061036088
19UW-WB-09-08-A-SI	gDNA	SI	A	dry	0.175204045
19UW-WB-16-09-A-SI	gDNA	SI	A	dry	0.163080826
19UW-WB-15-09-A-LIn	gDNA	LIn	A	control	0.054930383
19UW-WB-06-08-O-LIn	gDNA	LIn	O	dry	0.099145963
19UW-WB-15-03-O-pb-gDNA	gDNA	pb	O	dry	0.104429322
19UW-WB-17-07-O-pb-cDNA	cDNA	pb	O	wet	0.032271344
19UW-WB-09-03-A-LIn	gDNA	LIn	A	wet	0.018624325
19UW-WB-03-02-A-pb-cDNA	cDNA	pb	A	dry	0.034137425
19UW-WB-02-07-O-LIwA	gDNA	LIwA	O	dry	0.111006697
19UW-WB-05-02-A-pb-cDNA	cDNA	pb	A	wet	0.017354007
19UW-WB-18-05-O-LIn	gDNA	LIn	O	dry	0.079143624
19UW-WB-02-07-A-LIn	gDNA	LIn	A	dry	0.047401154
19UW-WB-05-07-A-SI	gDNA	SI	A	dry	0.281158574
19UW-WB-19-02-A-SI	gDNA	SI	A	control	0.061962233
19UW-WB-03-02-A-pb-gDNA	gDNA	pb	A	dry	0.037965583
19UW-WB-17-07-O-LIn	gDNA	LIn	O	wet	0.052305435
19UW-WB-05-07-O-SI	gDNA	SI	O	dry	0.471190052
19UW-WB-12-02-O-LIwA	gDNA	LIwA	O	dry	0.303057594
19UW-WB-13-08-O-pb-gDNA	gDNA	pb	O	control	0.020750353
19UW-WB-16-03-A-pb-cDNA	cDNA	pb	A	wet	0.03212059
19UW-WB-01-03-A-LIn	gDNA	LIn	A	wet	0.014973562
19UW-WB-11-10-A-LIn	gDNA	LIn	A	dry	0.218461114
19UW-WB-11-10-O-LIwA	gDNA	LIwA	O	dry	0.19420547
19UW-WB-12-02-O-LIwA	gDNA	LIwA	O	dry	0.303057594
19UW-WB-16-03-O-pb-cDNA	cDNA	pb	O	wet	0.043666632
19UW-WB-03-02-A-LIn	gDNA	LIn	A	dry	0.102265878
19UW-WB-16-09-O-SI	gDNA	SI	O	dry	0.415566851
19UW-WB-05-02-A-LIwA	gDNA	LIwA	A	wet	0.047409346
19UW-WB-11-10-O-LIwA	gDNA	LIwA	O	dry	0.19420547
19UW-WB-11-10-O-SI	gDNA	SI	O	dry	0.558693503
19UW-WB-09-09-A-pb-gDNA	gDNA	pb	A	control	0.017679612
19UW-WB-02-07-A-LIwA	gDNA	LIwA	A	dry	0.072158842
19UW-WB-05-07-O-LIn	gDNA	LIn	O	dry	0.223721427
19UW-WB-02-06-O-LIn	gDNA	LIn	O	wet	0.03082037
19UW-WB-19-03-A-LIwA	gDNA	LIwA	A	wet	0.135186206
19UW-WB-18-09-A-LIn	gDNA	LIn	A	wet	0.013171002
19UW-WB-08-05-O-LIwA	gDNA	LIwA	O	control	0.057663346
19UW-WB-16-09-A-LIn	gDNA	LIn	A	dry	0.1067481
19UW-WB-11-10-O-LIwA	gDNA	LIwA	O	dry	0.19420547
19UW-WB-17-02-O-LIn	gDNA	LIn	O	control	0.022859968
19UW-WB-11-10-A-LIwA	gDNA	LIwA	A	dry	0.185707958
19UW-WB-06-10-O-pb-cDNA	cDNA	pb	O	control	0.008667251
19UW-WB-08-06-O-LIn	gDNA	LIn	O	wet	0.019009747
19UW-WB-19-02-A-LIn	gDNA	LIn	A	control	0.052286351
19UW-WB-08-10-O-LIn	gDNA	LIn	O	dry	0.154398181
19UW-WB-14-07-A-LIn	gDNA	LIn	A	dry	0.215423417
19UW-WB-03-02-O-SI	gDNA	SI	O	dry	0.525908108
19UW-WB-18-08-O-pb-cDNA	cDNA	pb	O	control	0.045473693
19UW-WB-06-08-O-SI	gDNA	SI	O	dry	0.247096219
19UW-WB-02-07-O-SI	gDNA	SI	O	dry	0.466359483
19UW-WB-10-04-O-pb-gDNA	gDNA	pb	O	dry	0.077416475
19UW-WB-06-08-A-pb-cDNA	cDNA	pb	A	dry	0.014871837
19UW-WB-11-10-A-pb-gDNA	gDNA	pb	A	dry	0.070286343
19UW-WB-02-09-O-LIwA	gDNA	LIwA	O	control	0.034908547
19UW-WB-02-06-O-pb-gDNA	gDNA	pb	O	wet	0.033295423
19UW-WB-04-03-O-LIwA	gDNA	LIwA	O	dry	0.074582694
19UW-WB-16-03-O-pb-cDNA	cDNA	pb	O	wet	0.043666632
19UW-WB-05-08-O-pb-cDNA	cDNA	pb	O	control	0.034295009
19UW-WB-12-05-O-pb-cDNA	cDNA	pb	O	wet	0.019458654
19UW-WB-18-09-O-pb-cDNA	cDNA	pb	O	wet	0.050069104
19UW-WB-14-07-O-LIwA	gDNA	LIwA	O	dry	0.238281146
19UW-WB-02-07-O-pb-cDNA	cDNA	pb	O	dry	0.097093405
19UW-WB-11-10-O-SI	gDNA	SI	O	dry	0.558693503
19UW-WB-09-08-O-LIwA	gDNA	LIwA	O	dry	0.14059511
19UW-WB-19-07-A-LIwA	gDNA	LIwA	A	dry	0.145127483
19UW-WB-02-09-A-pb-cDNA	cDNA	pb	A	control	0.015426115
19UW-WB-16-09-O-SI	gDNA	SI	O	dry	0.415566851
19UW-WB-16-09-A-SI	gDNA	SI	A	dry	0.163080826
19UW-WB-11-10-O-LIn	gDNA	LIn	O	dry	0.142924372
19UW-WB-15-09-O-SI	gDNA	SI	O	control	0.056262206
19UW-WB-13-07-O-pb-cDNA	cDNA	pb	O	wet	0.019844985
19UW-WB-02-07-A-pb-gDNA	gDNA	pb	A	dry	0.029807032
19UW-WB-15-02-O-SI	gDNA	SI	O	wet	0.066702975
19UW-WB-19-03-A-pb-gDNA	gDNA	pb	A	wet	0.061851569
19UW-WB-02-09-A-LIwA	gDNA	LIwA	A	control	0.041245976
19UW-WB-19-07-O-LIwA	gDNA	LIwA	O	dry	0.066045027
19UW-WB-01-06-O-LIwA	gDNA	LIwA	O	dry	0.04019551
19UW-WB-06-10-A-pb-gDNA	gDNA	pb	A	control	0.010053023
19UW-WB-18-08-O-SI	gDNA	SI	O	control	0.042875925
19UW-WB-06-10-A-pb-cDNA	cDNA	pb	A	control	0.010003283
19UW-WB-01-03-A-LIwA	gDNA	LIwA	A	wet	0.023328815
19UW-WB-05-07-O-LIwA	gDNA	LIwA	O	dry	0.14530401
19UW-WB-12-02-O-LIwA	gDNA	LIwA	O	dry	0.303057594
19UW-WB-08-10-O-pb-gDNA	gDNA	pb	O	dry	0.152344041
19UW-WB-19-07-A-SI	gDNA	SI	A	dry	0.203897728
19UW-WB-02-06-O-pb-cDNA	cDNA	pb	O	wet	0.029980095
19UW-WB-11-03-O-LIwA	gDNA	LIwA	O	wet	0.047589512
19UW-WB-19-07-O-SI	gDNA	SI	O	dry	0.269509702
19UW-WB-16-02-O-LIwA	gDNA	LIwA	O	control	0.019088423
19UW-WB-07-02-O-LIn	gDNA	LIn	O	wet	0.019117001
19UW-WB-11-10-O-LIn	gDNA	LIn	O	dry	0.142924372
19UW-WB-04-03-A-LIwA	gDNA	LIwA	A	dry	0.065768338
19UW-WB-11-10-A-LIn	gDNA	LIn	A	dry	0.218461114
19UW-WB-14-06-O-LIwA	gDNA	LIwA	O	control	0.037069494
19UW-WB-05-02-A-LIn	gDNA	LIn	A	wet	0.030213041
19UW-WB-11-09-O-LIn	gDNA	LIn	O	control	0.022651038
19UW-WB-11-10-A-SI	gDNA	SI	A	dry	0.493318582
19UW-WB-09-08-A-pb-cDNA	cDNA	pb	A	dry	0.240922826
19UW-WB-19-02-O-pb-gDNA	gDNA	pb	O	control	0.031531348
19UW-WB-03-06-A-SI	gDNA	SI	A	control	0.021877892
19UW-WB-16-09-A-pb-gDNA	gDNA	pb	A	dry	0.056759298
19UW-WB-04-03-O-pb-cDNA	cDNA	pb	O	dry	0.055164319
19UW-WB-10-07-O-pb-cDNA	cDNA	pb	O	control	0.013690816
19UW-WB-19-07-A-SI	gDNA	SI	A	dry	0.203897728
19UW-WB-18-05-O-SI	gDNA	SI	O	dry	0.444132736
19UW-WB-04-09-O-pb-cDNA	cDNA	pb	O	control	0.027484541
19UW-WB-19-07-O-SI	gDNA	SI	O	dry	0.269509702
19UW-WB-05-08-A-LIwA	gDNA	LIwA	A	control	0.027766887
19UW-WB-18-05-O-LIn	gDNA	LIn	O	dry	0.079143624
19UW-WB-02-07-O-LIwA	gDNA	LIwA	O	dry	0.111006697
19UW-WB-01-10-O-pb-cDNA	cDNA	pb	O	control	0.036424468
19UW-WB-11-10-A-LIwA	gDNA	LIwA	A	dry	0.185707958
19UW-WB-14-07-A-LIwA	gDNA	LIwA	A	dry	0.122145512
19UW-WB-11-10-A-LIn	gDNA	LIn	A	dry	0.218461114
19UW-WB-10-04-O-LIn	gDNA	LIn	O	dry	0.133043822
19UW-WB-08-10-O-pb-gDNA	gDNA	pb	O	dry	0.152344041
19UW-WB-11-10-A-pb-cDNA	cDNA	pb	A	dry	0.028910841
19UW-WB-04-03-O-pb-cDNA	cDNA	pb	O	dry	0.055164319
19UW-WB-09-09-O-pb-gDNA	gDNA	pb	O	control	0.023683613
19UW-WB-11-10-A-LIwA	gDNA	LIwA	A	dry	0.185707958
19UW-WB-02-06-A-pb-gDNA	gDNA	pb	A	wet	0.014411037
19UW-WB-05-07-A-LIn	gDNA	LIn	A	dry	0.065157446
19UW-WB-18-09-A-LIwA	gDNA	LIwA	A	wet	0.026895747
19UW-WB-12-05-O-pb-gDNA	gDNA	pb	O	wet	0.017007078
19UW-WB-09-08-A-pb-gDNA	gDNA	pb	A	dry	0.116890888
19UW-WB-17-01-O-SI	gDNA	SI	O	dry	0.324075486
19UW-WB-19-03-O-pb-gDNA	gDNA	pb	O	wet	0.095823974
19UW-WB-19-03-O-pb-gDNA	gDNA	pb	O	wet	0.095823974
19UW-WB-09-09-O-pb-cDNA	cDNA	pb	O	control	0.026245711
19UW-WB-17-02-O-LIwA	gDNA	LIwA	O	control	0.044678012
19UW-WB-02-09-A-LIn	gDNA	LIn	A	control	0.025528799
19UW-WB-05-07-A-pb-cDNA	cDNA	pb	A	dry	0.011779105
19UW-WB-19-07-O-SI	gDNA	SI	O	dry	0.269509702
19UW-WB-08-05-O-LIn	gDNA	LIn	O	control	0.016395265
19UW-WB-16-03-O-LIn	gDNA	LIn	O	wet	0.027219281
19UW-WB-15-09-O-LIn	gDNA	LIn	O	control	0.028315627
19UW-WB-16-02-O-LIwA	gDNA	LIwA	O	control	0.019088423
19UW-WB-14-06-O-pb-cDNA	cDNA	pb	O	control	0.024146779
19UW-WB-08-10-O-LIn	gDNA	LIn	O	dry	0.154398181
19UW-WB-17-01-O-LIwA	gDNA	LIwA	O	dry	0.170953615
19UW-WB-19-07-A-pb-cDNA	cDNA	pb	A	dry	0.040879171
19UW-WB-16-03-A-pb-gDNA	gDNA	pb	A	wet	0.020828722
19UW-WB-14-07-O-LIwA	gDNA	LIwA	O	dry	0.238281146
19UW-WB-19-07-O-LIn	gDNA	LIn	O	dry	0.11829653
19UW-WB-02-09-A-LIn	gDNA	LIn	A	control	0.025528799
19UW-WB-16-03-A-LIwA	gDNA	LIwA	A	wet	0.037853426
19UW-WB-07-02-O-pb-cDNA	cDNA	pb	O	wet	0.034442943
19UW-WB-12-05-O-LIn	gDNA	LIn	O	wet	0.035839035
19UW-WB-05-07-O-SI	gDNA	SI	O	dry	0.471190052
19UW-WB-15-09-A-SI	gDNA	SI	A	control	0.061036088
19UW-WB-15-09-A-LIwA	gDNA	LIwA	A	control	0.180693571
19UW-WB-11-10-A-pb-gDNA	gDNA	pb	A	dry	0.070286343
19UW-WB-11-09-O-pb-gDNA	gDNA	pb	O	control	0.016691958
19UW-WB-07-06-O-SI	gDNA	SI	O	dry	0.043012259
19UW-WB-11-10-O-SI	gDNA	SI	O	dry	0.558693503
19UW-WB-19-07-O-SI	gDNA	SI	O	dry	0.269509702
19UW-WB-04-03-A-SI	gDNA	SI	A	dry	0.051209839
19UW-WB-05-07-O-LIwA	gDNA	LIwA	O	dry	0.14530401
19UW-WB-18-05-A-pb-cDNA	cDNA	pb	A	dry	0.041722135
19UW-WB-05-07-O-SI	gDNA	SI	O	dry	0.471190052
19UW-WB-05-07-O-pb-gDNA	gDNA	pb	O	dry	0.157659516
19UW-WB-18-08-A-pb-cDNA	cDNA	pb	A	control	0.013371975
19UW-WB-14-04-A-pb-cDNA	cDNA	pb	A	wet	0.029065964
19UW-WB-10-04-O-LIn	gDNA	LIn	O	dry	0.133043822
19UW-WB-18-05-O-SI	gDNA	SI	O	dry	0.444132736
19UW-WB-05-02-O-pb-cDNA	cDNA	pb	O	wet	0.072963898
19UW-WB-13-08-O-LIn	gDNA	LIn	O	control	0.021631995
19UW-WB-11-03-O-pb-cDNA	cDNA	pb	O	wet	0.039874718
19UW-WB-01-06-O-pb-cDNA	cDNA	pb	O	dry	0.016488664
19UW-WB-05-07-A-LIwA	gDNA	LIwA	A	dry	0.029533844
19UW-WB-15-09-A-LIwA	gDNA	LIwA	A	control	0.180693571
19UW-WB-01-03-O-pb-gDNA	gDNA	pb	O	wet	0.038557097
19UW-WB-09-09-A-SI	gDNA	SI	A	control	0.011848961
19UW-WB-03-02-A-LIwA	gDNA	LIwA	A	dry	0.15492658
19UW-WB-11-10-O-LIwA	gDNA	LIwA	O	dry	0.19420547
19UW-WB-05-02-O-pb-cDNA	cDNA	pb	O	wet	0.072963898
19UW-WB-06-05-A-pb-cDNA	cDNA	pb	A	wet	0.020431463
19UW-WB-11-10-O-pb-gDNA	gDNA	pb	O	dry	0.056045383
19UW-WB-05-07-O-pb-gDNA	gDNA	pb	O	dry	0.157659516
19UW-WB-08-10-O-LIwA	gDNA	LIwA	O	dry	0.189967234
19UW-WB-08-10-O-LIwA	gDNA	LIwA	O	dry	0.189967234
19UW-WB-03-06-A-pb-cDNA	cDNA	pb	A	control	0.023028807
19UW-WB-15-09-A-pb-gDNA	gDNA	pb	A	control	0.079605538
19UW-WB-06-08-A-SI	gDNA	SI	A	dry	0.024407569
19UW-WB-07-06-O-LIwA	gDNA	LIwA	O	dry	0.10518611
19UW-WB-18-09-O-SI	gDNA	SI	O	wet	0.038255379
19UW-WB-14-07-A-SI	gDNA	SI	A	dry	0.262730794
19UW-WB-15-03-O-SI	gDNA	SI	O	dry	0.237675513
19UW-WB-06-08-O-LIwA	gDNA	LIwA	O	dry	0.093018766
19UW-WB-15-09-A-SI	gDNA	SI	A	control	0.061036088
19UW-WB-05-07-O-LIwA	gDNA	LIwA	O	dry	0.14530401
19UW-WB-11-10-O-pb-gDNA	gDNA	pb	O	dry	0.056045383
19UW-WB-01-10-O-SI	gDNA	SI	O	control	0.025901983
19UW-WB-17-07-O-LIn	gDNA	LIn	O	wet	0.052305435
19UW-WB-19-02-A-LIn	gDNA	LIn	A	control	0.052286351
19UW-WB-18-09-O-pb-gDNA	gDNA	pb	O	wet	0.036695664
19UW-WB-01-10-O-pb-gDNA	gDNA	pb	O	control	0.031443577
19UW-WB-15-09-A-LIwA	gDNA	LIwA	A	control	0.180693571
19UW-WB-14-04-O-SI	gDNA	SI	O	wet	0.046630347
19UW-WB-19-07-O-SI	gDNA	SI	O	dry	0.269509702
19UW-WB-03-06-A-SI	gDNA	SI	A	control	0.021877892
19UW-WB-03-02-O-LIn	gDNA	LIn	O	dry	0.173961994
19UW-WB-18-08-A-LIn	gDNA	LIn	A	control	0.028427384
19UW-WB-18-09-A-SI	gDNA	SI	A	wet	0.013091033
19UW-WB-19-02-A-LIwA	gDNA	LIwA	A	control	0.050705186
19UW-WB-04-03-A-pb-gDNA	gDNA	pb	A	dry	0.062752723
19UW-WB-14-04-A-LIn	gDNA	LIn	A	wet	0.031226026
19UW-WB-10-07-A-pb-cDNA	cDNA	pb	A	control	0.01683026
19UW-WB-09-09-A-pb-cDNA	cDNA	pb	A	control	0.023275862
19UW-WB-14-04-O-SI	gDNA	SI	O	wet	0.046630347
19UW-WB-05-07-O-LIn	gDNA	LIn	O	dry	0.223721427
19UW-WB-10-04-O-LIwA	gDNA	LIwA	O	dry	0.107263983
19UW-WB-13-08-O-SI	gDNA	SI	O	control	0.155604971
19UW-WB-19-07-O-pb-gDNA	gDNA	pb	O	dry	0.039013686
19UW-WB-01-03-A-pb-cDNA	cDNA	pb	A	wet	0.019120917
19UW-WB-19-07-A-SI	gDNA	SI	A	dry	0.203897728
19UW-WB-03-02-A-pb-gDNA	gDNA	pb	A	dry	0.037965583
19UW-WB-15-03-O-pb-gDNA	gDNA	pb	O	dry	0.104429322
19UW-WB-15-09-A-pb-cDNA	cDNA	pb	A	control	0.080306031
19UW-WB-16-09-A-pb-cDNA	cDNA	pb	A	dry	0.192436424
19UW-WB-18-05-O-LIn	gDNA	LIn	O	dry	0.079143624
19UW-WB-17-02-O-LIn	gDNA	LIn	O	control	0.022859968
19UW-WB-11-10-O-LIn	gDNA	LIn	O	dry	0.142924372
19UW-WB-10-04-O-LIwA	gDNA	LIwA	O	dry	0.107263983
19UW-WB-07-06-O-pb-gDNA	gDNA	pb	O	dry	0.005901514
19UW-WB-16-02-O-pb-cDNA	cDNA	pb	O	control	0.023249755
19UW-WB-12-02-O-LIwA	gDNA	LIwA	O	dry	0.303057594
19UW-WB-04-03-O-pb-cDNA	cDNA	pb	O	dry	0.055164319
19UW-WB-07-06-O-SI	gDNA	SI	O	dry	0.043012259
19UW-WB-15-09-O-pb-gDNA	gDNA	pb	O	control	0.054904873
19UW-WB-19-02-O-pb-cDNA	cDNA	pb	O	control	0.030388408
19UW-WB-02-07-O-LIn	gDNA	LIn	O	dry	0.137670197
19UW-WB-03-02-A-LIn	gDNA	LIn	A	dry	0.102265878
19UW-WB-15-09-A-pb-gDNA	gDNA	pb	A	control	0.079605538
19UW-WB-11-03-O-SI	gDNA	SI	O	wet	0.044318776
19UW-WB-08-05-O-SI	gDNA	SI	O	control	0.024081145
19UW-WB-02-09-A-SI	gDNA	SI	A	control	0.027498648
19UW-WB-02-06-A-pb-cDNA	cDNA	pb	A	wet	0.028373085
19UW-WB-04-03-A-LIn	gDNA	LIn	A	dry	0.044664771
19UW-WB-16-09-O-LIwA	gDNA	LIwA	O	dry	0.196636728
19UW-WB-05-02-O-LIn	gDNA	LIn	O	wet	0.053727798
19UW-WB-08-06-O-LIwA	gDNA	LIwA	O	wet	0.071703311
19UW-WB-11-10-O-SI	gDNA	SI	O	dry	0.558693503
19UW-WB-04-03-A-LIn	gDNA	LIn	A	dry	0.044664771
19UW-WB-11-09-O-pb-cDNA	cDNA	pb	O	control	0.015669323
19UW-WB-09-09-O-LIwA	gDNA	LIwA	O	control	0.021161705
19UW-WB-10-04-O-pb-gDNA	gDNA	pb	O	dry	0.077416475
19UW-WB-15-02-O-LIn	gDNA	LIn	O	wet	0.051061222
19UW-WB-14-07-A-LIn	gDNA	LIn	A	dry	0.215423417
19UW-WB-17-07-O-LIn	gDNA	LIn	O	wet	0.052305435
19UW-WB-16-09-A-SI	gDNA	SI	A	dry	0.163080826
19UW-WB-17-07-O-LIwA	gDNA	LIwA	O	wet	0.099306903
19UW-WB-02-07-A-pb-cDNA	cDNA	pb	A	dry	0.033299031
19UW-WB-05-07-O-SI	gDNA	SI	O	dry	0.471190052
19UW-WB-15-09-A-LIn	gDNA	LIn	A	control	0.054930383
19UW-WB-03-07-O-pb-cDNA	cDNA	pb	O	wet	0.019980545
19UW-WB-02-06-O-LIn	gDNA	LIn	O	wet	0.03082037
19UW-WB-12-08-O-pb-cDNA	cDNA	pb	O	control	0.008459549
19UW-WB-11-10-A-pb-gDNA	gDNA	pb	A	dry	0.070286343
19UW-WB-01-06-O-LIn	gDNA	LIn	O	dry	0.069242035
19UW-WB-19-03-O-SI	gDNA	SI	O	wet	0.105563247
19UW-WB-15-09-O-SI	gDNA	SI	O	control	0.056262206
19UW-WB-15-02-O-SI	gDNA	SI	O	wet	0.066702975
19UW-WB-18-08-O-pb-cDNA	cDNA	pb	O	control	0.045473693
19UW-WB-19-02-O-pb-cDNA	cDNA	pb	O	control	0.030388408
19UW-WB-01-10-O-LIwA	gDNA	LIwA	O	control	0.028569684
19UW-WB-10-05-O-LIwA	gDNA	LIwA	O	wet	0.007419972
19UW-WB-03-02-A-LIn	gDNA	LIn	A	dry	0.102265878
19UW-WB-02-07-A-pb-gDNA	gDNA	pb	A	dry	0.029807032
19UW-WB-01-06-A-SI	gDNA	SI	A	dry	0.031652515
19UW-WB-08-10-O-SI-duplicate	gDNA	SI	O	dry	0.241645757
19UW-WB-03-02-O-LIn	gDNA	LIn	O	dry	0.173961994
19UW-WB-05-07-O-LIn	gDNA	LIn	O	dry	0.223721427
19UW-WB-17-07-O-LIn	gDNA	LIn	O	wet	0.052305435
19UW-WB-03-06-A-LIn	gDNA	LIn	A	control	0.020046366
19UW-WB-03-07-A-pb-gDNA	gDNA	pb	A	wet	0.015063437
19UW-WB-17-02-O-SI	gDNA	SI	O	control	0.055695702
19UW-WB-11-09-O-LIwA	gDNA	LIwA	O	control	0.038003295
19UW-WB-09-03-O-LIn	gDNA	LIn	O	wet	0.028366924
19UW-WB-09-03-A-LIn	gDNA	LIn	A	wet	0.018624325
19UW-WB-15-09-O-SI	gDNA	SI	O	control	0.056262206
19UW-WB-16-09-A-LIn	gDNA	LIn	A	dry	0.1067481
19UW-WB-11-03-O-pb-cDNA	cDNA	pb	O	wet	0.039874718
19UW-WB-03-06-A-pb-gDNA	gDNA	pb	A	control	0.028630571
19UW-WB-04-09-O-pb-gDNA	gDNA	pb	O	control	0.023926134
19UW-WB-05-08-O-pb-cDNA	cDNA	pb	O	control	0.034295009
19UW-WB-19-03-A-pb-cDNA	cDNA	pb	A	wet	0.077391755
19UW-WB-08-10-O-pb-gDNA	gDNA	pb	O	dry	0.152344041
19UW-WB-05-07-O-pb-gDNA	gDNA	pb	O	dry	0.157659516
19UW-WB-06-08-O-SI	gDNA	SI	O	dry	0.247096219
19UW-WB-12-05-O-pb-gDNA	gDNA	pb	O	wet	0.017007078
19UW-WB-10-04-O-SI	gDNA	SI	O	dry	0.247634551
19UW-WB-15-03-O-SI	gDNA	SI	O	dry	0.237675513
19UW-WB-01-10-O-LIwA	gDNA	LIwA	O	control	0.028569684
19UW-WB-15-02-O-LIwA	gDNA	LIwA	O	wet	0.120921114
19UW-WB-07-06-O-SI	gDNA	SI	O	dry	0.043012259
19UW-WB-09-09-A-LIwA	gDNA	LIwA	A	control	0.020996057
19UW-WB-05-02-A-pb-gDNA	gDNA	pb	A	wet	0.013955059
19UW-WB-01-06-O-LIn	gDNA	LIn	O	dry	0.069242035
19UW-WB-10-04-A-pb-cDNA	cDNA	pb	A	dry	0.031750093
19UW-WB-01-10-A-LIwA	gDNA	LIwA	A	control	0.014547149
19UW-WB-10-04-A-pb-cDNA	cDNA	pb	A	dry	0.031750093
19UW-WB-05-08-O-pb-cDNA	cDNA	pb	O	control	0.034295009
19UW-WB-09-03-O-LIwA	gDNA	LIwA	O	wet	0.034498329
19UW-WB-18-05-A-LIn	gDNA	LIn	A	dry	0.025470474
19UW-WB-01-06-A-LIn	gDNA	LIn	A	dry	0.032718697
19UW-WB-03-02-O-LIwA	gDNA	LIwA	O	dry	0.149142592
19UW-WB-04-09-O-SI	gDNA	SI	O	control	0.020894423
19UW-WB-04-03-O-pb-gDNA	gDNA	pb	O	dry	0.043330378
19UW-WB-04-03-O-SI	gDNA	SI	O	dry	0.073565178
19UW-WB-02-07-A-pb-cDNA	cDNA	pb	A	dry	0.033299031
19UW-WB-01-03-O-LIwA	gDNA	LIwA	O	wet	0.068151971
19UW-WB-15-03-O-SI	gDNA	SI	O	dry	0.237675513
19UW-WB-15-03-O-LIn	gDNA	LIn	O	dry	0.08524004
19UW-WB-04-09-O-pb-cDNA	cDNA	pb	O	control	0.027484541
19UW-WB-02-07-O-SI	gDNA	SI	O	dry	0.466359483
19UW-WB-19-02-O-LIn	gDNA	LIn	O	control	0.027816355
19UW-WB-05-07-O-LIn	gDNA	LIn	O	dry	0.223721427
19UW-WB-15-03-O-SI	gDNA	SI	O	dry	0.237675513
19UW-WB-11-03-O-LIn	gDNA	LIn	O	wet	0.026808511
19UW-WB-19-03-O-pb-cDNA	cDNA	pb	O	wet	0.060472462
19UW-WB-19-03-O-pb-cDNA	cDNA	pb	O	wet	0.060472462
19UW-WB-09-08-A-LIwA	gDNA	LIwA	A	dry	0.237033564
19UW-WB-02-07-O-LIn	gDNA	LIn	O	dry	0.137670197
19UW-WB-03-06-O-pb-cDNA	cDNA	pb	O	control	0.022799565
19UW-WB-16-09-O-LIwA	gDNA	LIwA	O	dry	0.196636728
19UW-WB-18-08-A-LIn	gDNA	LIn	A	control	0.028427384
19UW-WB-15-03-O-SI	gDNA	SI	O	dry	0.237675513
19UW-WB-14-07-A-SI	gDNA	SI	A	dry	0.262730794
19UW-WB-17-02-O-pb-gDNA	gDNA	pb	O	control	0.025450712
19UW-WB-01-03-O-pb-cDNA	cDNA	pb	O	wet	0.073022752
19UW-WB-13-03-O-LIn	gDNA	LIn	O	dry	0.084203272
19UW-WB-11-03-O-pb-gDNA	gDNA	pb	O	wet	0.035546026
19UW-WB-01-03-A-pb-gDNA	gDNA	pb	A	wet	0.016112395
19UW-WB-02-07-O-pb-gDNA	gDNA	pb	O	dry	0.071564834
19UW-WB-16-03-O-pb-cDNA	cDNA	pb	O	wet	0.043666632
19UW-WB-10-04-O-LIwA	gDNA	LIwA	O	dry	0.107263983
19UW-WB-04-03-A-pb-cDNA	cDNA	pb	A	dry	0.065375187
19UW-WB-14-04-O-LIn	gDNA	LIn	O	wet	0.042381702
19UW-WB-16-03-A-SI	gDNA	SI	A	wet	0.024289994
19UW-WB-15-02-O-LIwA	gDNA	LIwA	O	wet	0.120921114
19UW-WB-11-10-O-LIn	gDNA	LIn	O	dry	0.142924372
19UW-WB-16-02-A-LIwA	gDNA	LIwA	A	control	0.033723022
19UW-WB-03-07-O-SI	gDNA	SI	O	wet	0.020568213
19UW-WB-03-02-A-LIn	gDNA	LIn	A	dry	0.102265878
19UW-WB-14-06-O-LIwA	gDNA	LIwA	O	control	0.037069494
19UW-WB-01-10-O-pb-cDNA	cDNA	pb	O	control	0.036424468
19UW-WB-06-08-O-SI	gDNA	SI	O	dry	0.247096219
19UW-WB-16-02-A-LIwA	gDNA	LIwA	A	control	0.033723022
19UW-WB-09-08-A-LIwA	gDNA	LIwA	A	dry	0.237033564
19UW-WB-13-03-O-SI	gDNA	SI	O	dry	0.336292422
19UW-WB-09-08-O-SI	gDNA	SI	O	dry	0.49030122
19UW-WB-12-05-O-LIwA	gDNA	LIwA	O	wet	0.035276597
19UW-WB-14-06-O-SI	gDNA	SI	O	control	0.020440004
19UW-WB-19-07-A-pb-gDNA	gDNA	pb	A	dry	0.040485273
19UW-WB-19-03-O-pb-cDNA	cDNA	pb	O	wet	0.060472462
19UW-WB-11-03-O-pb-cDNA	cDNA	pb	O	wet	0.039874718
19UW-WB-19-07-O-LIn	gDNA	LIn	O	dry	0.11829653
19UW-WB-10-04-O-LIwA	gDNA	LIwA	O	dry	0.107263983
19UW-WB-17-01-O-SI	gDNA	SI	O	dry	0.324075486
19UW-WB-14-04-A-SI	gDNA	SI	A	wet	0.023028958
19UW-WB-08-10-O-LIn	gDNA	LIn	O	dry	0.154398181
19UW-WB-13-08-O-pb-cDNA	cDNA	pb	O	control	0.020755515
19UW-WB-16-02-O-pb-cDNA	cDNA	pb	O	control	0.023249755
19UW-WB-09-08-A-SI	gDNA	SI	A	dry	0.175204045
19UW-WB-12-05-O-LIn	gDNA	LIn	O	wet	0.035839035
19UW-WB-08-10-O-SI-duplicate	gDNA	SI	O	dry	0.241645757
19UW-WB-09-08-O-LIn	gDNA	LIn	O	dry	0.151158987
19UW-WB-07-02-O-LIwA	gDNA	LIwA	O	wet	0.111164202
19UW-WB-09-03-O-SI	gDNA	SI	O	wet	0.027895734
19UW-WB-16-09-A-pb-cDNA	cDNA	pb	A	dry	0.192436424
19UW-WB-11-10-O-LIwA	gDNA	LIwA	O	dry	0.19420547
19UW-WB-02-07-O-LIwA	gDNA	LIwA	O	dry	0.111006697
19UW-WB-05-07-A-SI	gDNA	SI	A	dry	0.281158574
19UW-WB-06-05-A-pb-gDNA	gDNA	pb	A	wet	0.015291844
19UW-WB-04-03-O-pb-gDNA	gDNA	pb	O	dry	0.043330378
19UW-WB-19-07-A-SI	gDNA	SI	A	dry	0.203897728
19UW-WB-10-04-O-LIwA	gDNA	LIwA	O	dry	0.107263983
19UW-WB-05-07-A-pb-cDNA	cDNA	pb	A	dry	0.011779105
19UW-WB-03-07-A-SI	gDNA	SI	A	wet	0.010275099
19UW-WB-01-03-O-pb-cDNA	cDNA	pb	O	wet	0.073022752
19UW-WB-09-08-O-LIn	gDNA	LIn	O	dry	0.151158987
19UW-WB-11-10-O-LIwA	gDNA	LIwA	O	dry	0.19420547
19UW-WB-14-06-O-pb-gDNA	gDNA	pb	O	control	0.010477674
19UW-WB-02-07-A-LIwA	gDNA	LIwA	A	dry	0.072158842
19UW-WB-01-03-A-pb-cDNA	cDNA	pb	A	wet	0.019120917
19UW-WB-01-03-O-pb-gDNA	gDNA	pb	O	wet	0.038557097
19UW-WB-15-09-O-pb-cDNA	cDNA	pb	O	control	0.047699047
19UW-WB-04-03-O-LIwA	gDNA	LIwA	O	dry	0.074582694
19UW-WB-17-01-O-LIn	gDNA	LIn	O	dry	0.147407455
19UW-WB-01-03-O-pb-cDNA	cDNA	pb	O	wet	0.073022752
19UW-WB-16-09-O-LIwA	gDNA	LIwA	O	dry	0.196636728
19UW-WB-16-09-O-LIwA	gDNA	LIwA	O	dry	0.196636728
19UW-WB-18-09-O-pb-gDNA	gDNA	pb	O	wet	0.036695664
19UW-WB-11-10-O-LIwA	gDNA	LIwA	O	dry	0.19420547
19UW-WB-01-03-O-pb-gDNA	gDNA	pb	O	wet	0.038557097
19UW-WB-06-05-A-SI	gDNA	SI	A	wet	0.012871468
19UW-WB-05-08-O-pb-cDNA	cDNA	pb	O	control	0.034295009
19UW-WB-14-04-O-SI	gDNA	SI	O	wet	0.046630347
19UW-WB-07-02-O-pb-cDNA	cDNA	pb	O	wet	0.034442943
19UW-WB-16-09-O-LIwA	gDNA	LIwA	O	dry	0.196636728
19UW-WB-11-09-O-LIn	gDNA	LIn	O	control	0.022651038
19UW-WB-19-07-A-SI	gDNA	SI	A	dry	0.203897728
19UW-WB-19-07-A-SI	gDNA	SI	A	dry	0.203897728
19UW-WB-13-03-O-SI	gDNA	SI	O	dry	0.336292422
19UW-WB-18-05-O-SI	gDNA	SI	O	dry	0.444132736
19UW-WB-17-01-O-LIn	gDNA	LIn	O	dry	0.147407455
19UW-WB-09-08-A-SI	gDNA	SI	A	dry	0.175204045
19UW-WB-15-09-A-pb-gDNA	gDNA	pb	A	control	0.079605538
19UW-WB-19-07-O-pb-gDNA	gDNA	pb	O	dry	0.039013686
19UW-WB-09-08-A-pb-gDNA	gDNA	pb	A	dry	0.116890888
19UW-WB-15-09-A-pb-cDNA	cDNA	pb	A	control	0.080306031
19UW-WB-16-09-O-LIwA	gDNA	LIwA	O	dry	0.196636728
19UW-WB-15-02-O-LIwA	gDNA	LIwA	O	wet	0.120921114
19UW-WB-09-09-O-LIwA	gDNA	LIwA	O	control	0.021161705
19UW-WB-13-07-O-pb-cDNA	cDNA	pb	O	wet	0.019844985
19UW-WB-01-06-O-pb-gDNA	gDNA	pb	O	dry	0.018180704
19UW-WB-04-03-A-LIwA	gDNA	LIwA	A	dry	0.065768338
19UW-WB-16-03-A-SI	gDNA	SI	A	wet	0.024289994
19UW-WB-14-07-O-SI	gDNA	SI	O	dry	0.294314525
19UW-WB-18-09-A-LIn	gDNA	LIn	A	wet	0.013171002
19UW-WB-19-03-A-LIwA	gDNA	LIwA	A	wet	0.135186206
19UW-WB-14-07-O-LIn	gDNA	LIn	O	dry	0.196789081
19UW-WB-09-08-O-LIn	gDNA	LIn	O	dry	0.151158987
19UW-WB-15-09-O-pb-gDNA	gDNA	pb	O	control	0.054904873
19UW-WB-16-02-A-LIwA	gDNA	LIwA	A	control	0.033723022
19UW-WB-09-08-A-LIwA	gDNA	LIwA	A	dry	0.237033564
19UW-WB-08-05-O-pb-cDNA	cDNA	pb	O	control	0.032330879
19UW-WB-11-10-A-LIwA	gDNA	LIwA	A	dry	0.185707958
19UW-WB-02-09-O-pb-cDNA	cDNA	pb	O	control	0.014944269
19UW-WB-03-06-A-pb-cDNA	cDNA	pb	A	control	0.023028807
19UW-WB-07-02-O-pb-cDNA	cDNA	pb	O	wet	0.034442943
19UW-WB-03-02-A-SI	gDNA	SI	A	dry	0.27986586
19UW-WB-08-05-O-pb-cDNA	cDNA	pb	O	control	0.032330879
19UW-WB-02-06-O-LIwA	gDNA	LIwA	O	wet	0.033463877
19UW-WB-04-03-A-pb-gDNA	gDNA	pb	A	dry	0.062752723
19UW-WB-04-03-O-LIwA	gDNA	LIwA	O	dry	0.074582694
19UW-WB-19-07-O-LIwA	gDNA	LIwA	O	dry	0.066045027
19UW-WB-15-02-O-LIn	gDNA	LIn	O	wet	0.051061222
19UW-WB-16-03-O-LIn	gDNA	LIn	O	wet	0.027219281
19UW-WB-17-07-O-pb-gDNA	gDNA	pb	O	wet	0.017047412
19UW-WB-19-03-A-pb-cDNA	cDNA	pb	A	wet	0.077391755
19UW-WB-05-07-A-LIwA	gDNA	LIwA	A	dry	0.029533844
19UW-WB-05-07-A-SI	gDNA	SI	A	dry	0.281158574
19UW-WB-02-06-O-SI	gDNA	SI	O	wet	0.045164376
19UW-WB-13-07-O-pb-cDNA	cDNA	pb	O	wet	0.019844985
19UW-WB-19-07-O-SI	gDNA	SI	O	dry	0.269509702
19UW-WB-14-06-O-LIwA	gDNA	LIwA	O	control	0.037069494
19UW-WB-05-02-O-pb-gDNA	gDNA	pb	O	wet	0.036190965
19UW-WB-19-03-A-pb-gDNA	gDNA	pb	A	wet	0.061851569
19UW-WB-12-02-O-LIn	gDNA	LIn	O	dry	0.297401538
19UW-WB-10-04-A-pb-cDNA	cDNA	pb	A	dry	0.031750093
19UW-WB-15-09-O-SI	gDNA	SI	O	control	0.056262206
19UW-WB-18-05-A-SI	gDNA	SI	A	dry	0.603903007
19UW-WB-18-05-A-LIn	gDNA	LIn	A	dry	0.025470474
19UW-WB-18-09-O-LIn	gDNA	LIn	O	wet	0.01965991
19UW-WB-15-09-O-pb-gDNA	gDNA	pb	O	control	0.054904873
19UW-WB-15-09-O-pb-gDNA	gDNA	pb	O	control	0.054904873
19UW-WB-19-07-A-pb-gDNA	gDNA	pb	A	dry	0.040485273
19UW-WB-19-07-O-LIwA	gDNA	LIwA	O	dry	0.066045027
19UW-WB-15-03-O-SI	gDNA	SI	O	dry	0.237675513
19UW-WB-01-10-O-SI	gDNA	SI	O	control	0.025901983
19UW-WB-04-03-O-SI	gDNA	SI	O	dry	0.073565178
19UW-WB-17-01-O-LIwA	gDNA	LIwA	O	dry	0.170953615
19UW-WB-01-10-O-pb-gDNA	gDNA	pb	O	control	0.031443577
19UW-WB-12-02-O-LIn	gDNA	LIn	O	dry	0.297401538
19UW-WB-11-03-O-LIwA	gDNA	LIwA	O	wet	0.047589512
19UW-WB-09-08-O-LIwA	gDNA	LIwA	O	dry	0.14059511
19UW-WB-15-09-A-pb-cDNA	cDNA	pb	A	control	0.080306031
19UW-WB-05-02-O-SI	gDNA	SI	O	wet	0.077407526
19UW-WB-02-07-O-pb-cDNA	cDNA	pb	O	dry	0.097093405
19UW-WB-19-07-A-pb-cDNA	cDNA	pb	A	dry	0.040879171
19UW-WB-03-02-O-LIn	gDNA	LIn	O	dry	0.173961994
19UW-WB-19-03-O-SI	gDNA	SI	O	wet	0.105563247
19UW-WB-02-09-O-pb-cDNA	cDNA	pb	O	control	0.014944269
19UW-WB-05-02-O-pb-cDNA	cDNA	pb	O	wet	0.072963898
19UW-WB-06-08-O-LIn	gDNA	LIn	O	dry	0.099145963
19UW-WB-09-08-A-LIn	gDNA	LIn	A	dry	0.119544995
19UW-WB-02-07-A-SI	gDNA	SI	A	dry	0.041206846
19UW-WB-02-07-A-SI	gDNA	SI	A	dry	0.041206846
19UW-WB-06-05-A-pb-cDNA	cDNA	pb	A	wet	0.020431463
19UW-WB-11-09-O-LIn	gDNA	LIn	O	control	0.022651038
19UW-WB-15-09-A-pb-cDNA	cDNA	pb	A	control	0.080306031
19UW-WB-19-02-A-LIwA	gDNA	LIwA	A	control	0.050705186
19UW-WB-14-04-A-LIn	gDNA	LIn	A	wet	0.031226026
19UW-WB-06-08-A-pb-cDNA	cDNA	pb	A	dry	0.014871837
19UW-WB-14-04-A-pb-cDNA	cDNA	pb	A	wet	0.029065964
19UW-WB-19-03-A-pb-cDNA	cDNA	pb	A	wet	0.077391755
19UW-WB-17-01-O-pb-cDNA	cDNA	pb	O	dry	0.272444087
19UW-WB-03-02-A-pb-gDNA	gDNA	pb	A	dry	0.037965583
19UW-WB-16-03-O-pb-gDNA	gDNA	pb	O	wet	0.033274793
19UW-WB-13-03-O-LIn	gDNA	LIn	O	dry	0.084203272
19UW-WB-04-03-O-pb-gDNA	gDNA	pb	O	dry	0.043330378
19UW-WB-13-03-O-SI	gDNA	SI	O	dry	0.336292422
19UW-WB-05-08-O-SI	gDNA	SI	O	control	0.030540914
19UW-WB-19-03-O-pb-cDNA	cDNA	pb	O	wet	0.060472462
19UW-WB-06-05-O-pb-gDNA	gDNA	pb	O	wet	0.013139671
19UW-WB-19-02-A-pb-cDNA	cDNA	pb	A	control	0.037167415
19UW-WB-02-06-A-LIwA	gDNA	LIwA	A	wet	0.018337894
19UW-WB-13-03-O-LIwA	gDNA	LIwA	O	dry	0.108040723
19UW-WB-06-08-O-LIn	gDNA	LIn	O	dry	0.099145963
19UW-WB-19-03-O-LIwA	gDNA	LIwA	O	wet	0.027711181
19UW-WB-05-07-O-LIwA	gDNA	LIwA	O	dry	0.14530401
19UW-WB-13-03-O-LIn	gDNA	LIn	O	dry	0.084203272
19UW-WB-15-09-O-pb-gDNA	gDNA	pb	O	control	0.054904873
19UW-WB-15-09-A-pb-cDNA	cDNA	pb	A	control	0.080306031
19UW-WB-16-09-O-LIwA	gDNA	LIwA	O	dry	0.196636728
19UW-WB-09-09-A-pb-cDNA	cDNA	pb	A	control	0.023275862
19UW-WB-11-10-O-LIn	gDNA	LIn	O	dry	0.142924372
19UW-WB-16-03-O-SI	gDNA	SI	O	wet	0.041010467
19UW-WB-07-05-O-pb-cDNA	cDNA	pb	O	control	0.014740252
19UW-WB-15-09-A-pb-gDNA	gDNA	pb	A	control	0.079605538
19UW-WB-03-07-A-pb-gDNA	gDNA	pb	A	wet	0.015063437
19UW-WB-10-04-O-LIn	gDNA	LIn	O	dry	0.133043822
19UW-WB-02-09-A-pb-cDNA	cDNA	pb	A	control	0.015426115
19UW-WB-11-03-A-LIwA	gDNA	LIwA	A	wet	0.009771626
19UW-WB-12-02-O-LIn	gDNA	LIn	O	dry	0.297401538
19UW-WB-15-09-A-LIn	gDNA	LIn	A	control	0.054930383
19UW-WB-09-03-O-SI	gDNA	SI	O	wet	0.027895734
19UW-WB-12-05-O-SI	gDNA	SI	O	wet	0.020909779
19UW-WB-08-06-O-LIn	gDNA	LIn	O	wet	0.019009747
19UW-WB-19-07-O-SI	gDNA	SI	O	dry	0.269509702
19UW-WB-04-03-A-LIwA	gDNA	LIwA	A	dry	0.065768338
19UW-WB-19-07-O-LIn	gDNA	LIn	O	dry	0.11829653
19UW-WB-14-07-O-SI	gDNA	SI	O	dry	0.294314525
19UW-WB-14-07-O-pb-gDNA	gDNA	pb	O	dry	0.048652823
19UW-WB-05-07-O-SI	gDNA	SI	O	dry	0.471190052
19UW-WB-17-01-O-pb-gDNA	gDNA	pb	O	dry	0.171273992
19UW-WB-07-06-O-pb-cDNA	cDNA	pb	O	dry	0.01968351
19UW-WB-09-09-A-LIn	gDNA	LIn	A	control	0.007867821
19UW-WB-05-07-O-LIwA	gDNA	LIwA	O	dry	0.14530401
19UW-WB-18-05-O-SI	gDNA	SI	O	dry	0.444132736
19UW-WB-11-10-A-SI	gDNA	SI	A	dry	0.493318582
19UW-WB-18-08-O-pb-cDNA	cDNA	pb	O	control	0.045473693
19UW-WB-07-05-O-LIwA	gDNA	LIwA	O	control	0.093863624
19UW-WB-19-03-A-pb-gDNA	gDNA	pb	A	wet	0.061851569
19UW-WB-14-07-A-SI	gDNA	SI	A	dry	0.262730794
19UW-WB-15-09-A-pb-gDNA	gDNA	pb	A	control	0.079605538
19UW-WB-11-03-O-LIn	gDNA	LIn	O	wet	0.026808511
19UW-WB-16-09-O-LIn	gDNA	LIn	O	dry	0.132896576
19UW-WB-08-10-O-SI-duplicate	gDNA	SI	O	dry	0.241645757
19UW-WB-17-07-O-SI	gDNA	SI	O	wet	0.05428647
19UW-WB-02-09-A-SI	gDNA	SI	A	control	0.027498648
19UW-WB-07-06-O-LIn	gDNA	LIn	O	dry	0.022307182
19UW-WB-10-05-A-LIn	gDNA	LIn	A	wet	0.013657877
19UW-WB-06-08-O-LIn	gDNA	LIn	O	dry	0.099145963
19UW-WB-03-02-A-LIwA	gDNA	LIwA	A	dry	0.15492658
19UW-WB-03-07-O-SI	gDNA	SI	O	wet	0.020568213
19UW-WB-14-07-O-LIwA	gDNA	LIwA	O	dry	0.238281146
19UW-WB-19-03-A-pb-cDNA	cDNA	pb	A	wet	0.077391755
19UW-WB-02-07-O-LIn	gDNA	LIn	O	dry	0.137670197
19UW-WB-02-07-O-LIn	gDNA	LIn	O	dry	0.137670197
19UW-WB-03-06-A-pb-gDNA	gDNA	pb	A	control	0.028630571
19UW-WB-09-08-O-LIwA	gDNA	LIwA	O	dry	0.14059511
19UW-WB-04-03-A-pb-gDNA	gDNA	pb	A	dry	0.062752723
19UW-WB-19-03-O-LIn	gDNA	LIn	O	wet	0.014358344
19UW-WB-12-02-O-LIwA	gDNA	LIwA	O	dry	0.303057594
19UW-WB-14-07-O-LIn	gDNA	LIn	O	dry	0.196789081
19UW-WB-02-07-O-pb-cDNA	cDNA	pb	O	dry	0.097093405
19UW-WB-05-08-O-LIn	gDNA	LIn	O	control	0.02489019
19UW-WB-14-04-O-LIwA	gDNA	LIwA	O	wet	0.035202677
19UW-WB-08-05-O-pb-gDNA	gDNA	pb	O	control	0.023649776
19UW-WB-14-04-O-SI	gDNA	SI	O	wet	0.046630347
19UW-WB-04-03-A-pb-gDNA	gDNA	pb	A	dry	0.062752723
19UW-WB-14-07-O-pb-gDNA	gDNA	pb	O	dry	0.048652823
19UW-WB-02-06-A-pb-gDNA	gDNA	pb	A	wet	0.014411037
19UW-WB-06-05-O-SI	gDNA	SI	O	wet	0.033902276
19UW-WB-18-05-O-LIn	gDNA	LIn	O	dry	0.079143624
19UW-WB-16-02-A-LIn	gDNA	LIn	A	control	0.037018756
19UW-WB-05-07-O-LIwA	gDNA	LIwA	O	dry	0.14530401
19UW-WB-19-02-A-SI	gDNA	SI	A	control	0.061962233
19UW-WB-15-03-O-SI	gDNA	SI	O	dry	0.237675513
19UW-WB-19-02-O-LIwA	gDNA	LIwA	O	control	0.033229901
19UW-WB-08-06-O-LIwA	gDNA	LIwA	O	wet	0.071703311
19UW-WB-08-05-O-pb-cDNA	cDNA	pb	O	control	0.032330879
19UW-WB-02-06-O-SI	gDNA	SI	O	wet	0.045164376
19UW-WB-12-05-O-pb-cDNA	cDNA	pb	O	wet	0.019458654
19UW-WB-16-03-A-SI	gDNA	SI	A	wet	0.024289994
19UW-WB-11-10-A-SI	gDNA	SI	A	dry	0.493318582
19UW-WB-09-03-A-LIwA	gDNA	LIwA	A	wet	0.044592822
19UW-WB-16-02-O-pb-cDNA	cDNA	pb	O	control	0.023249755
19UW-WB-04-03-O-pb-cDNA	cDNA	pb	O	dry	0.055164319
19UW-WB-18-05-O-SI	gDNA	SI	O	dry	0.444132736
19UW-WB-10-05-O-pb-cDNA	cDNA	pb	O	wet	0.0109266
19UW-WB-05-02-O-SI	gDNA	SI	O	wet	0.077407526
19UW-WB-02-09-A-pb-gDNA	gDNA	pb	A	control	0.010332277
19UW-WB-11-10-A-SI	gDNA	SI	A	dry	0.493318582
19UW-WB-06-08-O-LIwA	gDNA	LIwA	O	dry	0.093018766
19UW-WB-16-09-O-LIn	gDNA	LIn	O	dry	0.132896576
19UW-WB-19-02-O-LIn	gDNA	LIn	O	control	0.027816355
19UW-WB-19-03-O-LIwA	gDNA	LIwA	O	wet	0.027711181
19UW-WB-14-07-O-LIn	gDNA	LIn	O	dry	0.196789081
19UW-WB-07-02-O-LIwA	gDNA	LIwA	O	wet	0.111164202
19UW-WB-16-03-O-pb-gDNA	gDNA	pb	O	wet	0.033274793
19UW-WB-15-02-O-pb-gDNA	gDNA	pb	O	wet	0.059735255
19UW-WB-17-01-O-LIn	gDNA	LIn	O	dry	0.147407455
19UW-WB-10-05-O-pb-cDNA	cDNA	pb	O	wet	0.0109266
19UW-WB-15-03-O-pb-gDNA	gDNA	pb	O	dry	0.104429322
19UW-WB-03-07-A-LIwA	gDNA	LIwA	A	wet	0.014891329
19UW-WB-15-03-O-LIwA	gDNA	LIwA	O	dry	0.110560973
19UW-WB-19-02-O-SI	gDNA	SI	O	control	0.047924896
19UW-WB-15-09-O-LIwA	gDNA	LIwA	O	control	0.111633419
19UW-WB-14-04-O-pb-cDNA	cDNA	pb	O	wet	0.023724887
19UW-WB-16-09-O-LIn	gDNA	LIn	O	dry	0.132896576
19UW-WB-01-03-O-SI	gDNA	SI	O	wet	0.055678909
19UW-WB-14-04-O-SI	gDNA	SI	O	wet	0.046630347
19UW-WB-03-07-O-SI	gDNA	SI	O	wet	0.020568213
19UW-WB-12-08-O-LIn	gDNA	LIn	O	control	0.004915592
19UW-WB-04-03-A-SI	gDNA	SI	A	dry	0.051209839
19UW-WB-10-04-A-pb-cDNA	cDNA	pb	A	dry	0.031750093
19UW-WB-15-02-O-pb-cDNA	cDNA	pb	O	wet	0.059945962
19UW-WB-19-03-O-pb-gDNA	gDNA	pb	O	wet	0.095823974
19UW-WB-19-07-O-LIn	gDNA	LIn	O	dry	0.11829653
19UW-WB-18-08-O-LIwA	gDNA	LIwA	O	control	0.06822415
19UW-WB-05-07-O-LIn	gDNA	LIn	O	dry	0.223721427
19UW-WB-17-01-O-SI	gDNA	SI	O	dry	0.324075486
19UW-WB-09-08-A-SI	gDNA	SI	A	dry	0.175204045
19UW-WB-03-02-A-SI	gDNA	SI	A	dry	0.27986586
19UW-WB-18-09-O-pb-cDNA	cDNA	pb	O	wet	0.050069104
19UW-WB-19-03-A-SI	gDNA	SI	A	wet	0.052160822
19UW-WB-18-08-A-LIwA	gDNA	LIwA	A	control	0.035138324
19UW-WB-14-06-O-LIwA	gDNA	LIwA	O	control	0.037069494
19UW-WB-01-10-A-LIwA	gDNA	LIwA	A	control	0.014547149
19UW-WB-10-07-O-LIn	gDNA	LIn	O	control	0.009886387
19UW-WB-04-03-O-pb-cDNA	cDNA	pb	O	dry	0.055164319
19UW-WB-17-01-O-LIn	gDNA	LIn	O	dry	0.147407455
19UW-WB-03-06-O-pb-cDNA	cDNA	pb	O	control	0.022799565
19UW-WB-15-09-A-LIn	gDNA	LIn	A	control	0.054930383
19UW-WB-11-03-O-SI	gDNA	SI	O	wet	0.044318776
19UW-WB-07-06-O-SI	gDNA	SI	O	dry	0.043012259
19UW-WB-16-02-A-pb-cDNA	cDNA	pb	A	control	0.026756477
19UW-WB-03-02-A-SI	gDNA	SI	A	dry	0.27986586
19UW-WB-05-07-A-pb-gDNA	gDNA	pb	A	dry	0.04968395
19UW-WB-04-02-O-LIwA	gDNA	LIwA	O	wet	0.072244868
19UW-WB-19-02-A-pb-cDNA	cDNA	pb	A	control	0.037167415
19UW-WB-05-07-O-SI	gDNA	SI	O	dry	0.471190052
19UW-WB-11-10-O-LIn	gDNA	LIn	O	dry	0.142924372
19UW-WB-07-05-O-pb-gDNA	gDNA	pb	O	control	0.009208045
19UW-WB-06-10-A-LIn	gDNA	LIn	A	control	0.010775027
19UW-WB-05-02-A-pb-gDNA	gDNA	pb	A	wet	0.013955059
19UW-WB-14-04-A-LIn	gDNA	LIn	A	wet	0.031226026
19UW-WB-01-06-O-LIwA	gDNA	LIwA	O	dry	0.04019551
19UW-WB-09-08-O-LIn	gDNA	LIn	O	dry	0.151158987
19UW-WB-03-06-A-pb-gDNA	gDNA	pb	A	control	0.028630571
19UW-WB-02-07-O-SI	gDNA	SI	O	dry	0.466359483
19UW-WB-04-03-O-pb-cDNA	cDNA	pb	O	dry	0.055164319
19UW-WB-01-03-A-LIwA	gDNA	LIwA	A	wet	0.023328815
19UW-WB-03-02-O-LIn	gDNA	LIn	O	dry	0.173961994
19UW-WB-02-07-O-LIn	gDNA	LIn	O	dry	0.137670197
19UW-WB-07-05-O-pb-cDNA	cDNA	pb	O	control	0.014740252
19UW-WB-13-07-O-SI	gDNA	SI	O	wet	0.012612638
19UW-WB-15-03-O-pb-cDNA	cDNA	pb	O	dry	0.154960358
19UW-WB-11-10-O-SI	gDNA	SI	O	dry	0.558693503
19UW-WB-14-06-O-LIn	gDNA	LIn	O	control	0.032380905
19UW-WB-15-03-O-SI	gDNA	SI	O	dry	0.237675513
19UW-WB-11-03-O-pb-gDNA	gDNA	pb	O	wet	0.035546026
19UW-WB-15-03-O-LIn	gDNA	LIn	O	dry	0.08524004
19UW-WB-02-09-A-SI	gDNA	SI	A	control	0.027498648
19UW-WB-05-02-O-pb-gDNA	gDNA	pb	O	wet	0.036190965
19UW-WB-10-04-O-SI	gDNA	SI	O	dry	0.247634551
19UW-WB-13-03-O-SI	gDNA	SI	O	dry	0.336292422
19UW-WB-16-02-A-pb-cDNA	cDNA	pb	A	control	0.026756477
19UW-WB-16-03-O-pb-cDNA	cDNA	pb	O	wet	0.043666632
19UW-WB-16-09-O-LIwA	gDNA	LIwA	O	dry	0.196636728
19UW-WB-04-03-O-SI	gDNA	SI	O	dry	0.073565178
19UW-WB-04-03-A-pb-cDNA	cDNA	pb	A	dry	0.065375187
19UW-WB-09-08-A-SI	gDNA	SI	A	dry	0.175204045
19UW-WB-09-08-O-LIn	gDNA	LIn	O	dry	0.151158987
19UW-WB-18-05-A-LIwA	gDNA	LIwA	A	dry	0.030286518
19UW-WB-16-03-A-pb-cDNA	cDNA	pb	A	wet	0.03212059
19UW-WB-17-01-O-LIn	gDNA	LIn	O	dry	0.147407455
19UW-WB-04-03-A-SI	gDNA	SI	A	dry	0.051209839
19UW-WB-17-02-O-LIn	gDNA	LIn	O	control	0.022859968
19UW-WB-19-03-O-pb-gDNA	gDNA	pb	O	wet	0.095823974
19UW-WB-02-06-A-LIwA	gDNA	LIwA	A	wet	0.018337894
19UW-WB-17-07-O-pb-cDNA	cDNA	pb	O	wet	0.032271344
19UW-WB-06-05-O-LIn	gDNA	LIn	O	wet	0.013710525
19UW-WB-07-05-O-LIwA	gDNA	LIwA	O	control	0.093863624
19UW-WB-19-07-A-LIwA	gDNA	LIwA	A	dry	0.145127483
19UW-WB-03-02-A-LIn	gDNA	LIn	A	dry	0.102265878
19UW-WB-16-09-O-SI	gDNA	SI	O	dry	0.415566851
19UW-WB-15-03-O-pb-gDNA	gDNA	pb	O	dry	0.104429322
19UW-WB-04-03-O-SI	gDNA	SI	O	dry	0.073565178
19UW-WB-15-09-A-SI	gDNA	SI	A	control	0.061036088
19UW-WB-16-09-O-LIn	gDNA	LIn	O	dry	0.132896576
19UW-WB-07-06-O-pb-cDNA	cDNA	pb	O	dry	0.01968351
19UW-WB-17-01-O-LIwA	gDNA	LIwA	O	dry	0.170953615
19UW-WB-18-08-O-pb-cDNA	cDNA	pb	O	control	0.045473693
19UW-WB-09-08-O-LIwA	gDNA	LIwA	O	dry	0.14059511
19UW-WB-16-03-O-pb-cDNA	cDNA	pb	O	wet	0.043666632
19UW-WB-01-03-O-LIwA	gDNA	LIwA	O	wet	0.068151971
19UW-WB-14-04-O-pb-gDNA	gDNA	pb	O	wet	0.013660822
19UW-WB-09-03-A-LIwA	gDNA	LIwA	A	wet	0.044592822
19UW-WB-07-05-O-SI	gDNA	SI	O	control	0.013232431
19UW-WB-07-02-O-pb-gDNA	gDNA	pb	O	wet	0.0111445
19UW-WB-01-03-O-LIn	gDNA	LIn	O	wet	0.022580906
19UW-WB-15-03-O-SI	gDNA	SI	O	dry	0.237675513
19UW-WB-17-07-O-SI	gDNA	SI	O	wet	0.05428647
19UW-WB-15-02-O-pb-cDNA	cDNA	pb	O	wet	0.059945962
19UW-WB-14-07-A-SI	gDNA	SI	A	dry	0.262730794
19UW-WB-14-07-O-LIwA	gDNA	LIwA	O	dry	0.238281146
19UW-WB-11-03-O-LIwA	gDNA	LIwA	O	wet	0.047589512
19UW-WB-13-03-O-SI	gDNA	SI	O	dry	0.336292422
19UW-WB-19-03-A-pb-cDNA	cDNA	pb	A	wet	0.077391755
19UW-WB-03-02-A-LIwA	gDNA	LIwA	A	dry	0.15492658
19UW-WB-15-02-O-pb-gDNA	gDNA	pb	O	wet	0.059735255
19UW-WB-15-03-O-LIwA	gDNA	LIwA	O	dry	0.110560973
19UW-WB-11-10-A-LIwA	gDNA	LIwA	A	dry	0.185707958
19UW-WB-05-08-O-SI	gDNA	SI	O	control	0.030540914
19UW-WB-19-07-O-SI	gDNA	SI	O	dry	0.269509702
19UW-WB-19-07-O-pb-gDNA	gDNA	pb	O	dry	0.039013686
19UW-WB-09-03-O-SI	gDNA	SI	O	wet	0.027895734
19UW-WB-06-08-A-LIwA	gDNA	LIwA	A	dry	0.015941548
19UW-WB-03-02-A-SI	gDNA	SI	A	dry	0.27986586
19UW-WB-02-07-A-LIn	gDNA	LIn	A	dry	0.047401154
19UW-WB-13-03-O-SI	gDNA	SI	O	dry	0.336292422
19UW-WB-15-09-O-pb-gDNA	gDNA	pb	O	control	0.054904873
19UW-WB-17-01-O-SI	gDNA	SI	O	dry	0.324075486
19UW-WB-13-08-O-LIn	gDNA	LIn	O	control	0.021631995
19UW-WB-03-07-O-LIwA	gDNA	LIwA	O	wet	0.015450407
19UW-WB-15-09-A-SI	gDNA	SI	A	control	0.061036088
19UW-WB-07-06-O-LIwA	gDNA	LIwA	O	dry	0.10518611
19UW-WB-03-06-O-LIwA	gDNA	LIwA	O	control	0.009252029
19UW-WB-05-07-A-LIn	gDNA	LIn	A	dry	0.065157446
19UW-WB-04-03-A-SI	gDNA	SI	A	dry	0.051209839
19UW-WB-10-07-O-LIwA	gDNA	LIwA	O	control	0.009648026
19UW-WB-07-06-O-SI	gDNA	SI	O	dry	0.043012259
19UW-WB-08-10-O-SI-duplicate	gDNA	SI	O	dry	0.241645757
19UW-WB-15-02-O-SI	gDNA	SI	O	wet	0.066702975
19UW-WB-16-02-O-SI	gDNA	SI	O	control	0.02448058
19UW-WB-15-02-O-LIn	gDNA	LIn	O	wet	0.051061222
19UW-WB-16-09-O-LIn	gDNA	LIn	O	dry	0.132896576
19UW-WB-11-10-O-LIwA	gDNA	LIwA	O	dry	0.19420547
19UW-WB-03-06-O-SI	gDNA	SI	O	control	0.014498156
19UW-WB-17-02-O-SI	gDNA	SI	O	control	0.055695702
19UW-WB-03-06-A-pb-gDNA	gDNA	pb	A	control	0.028630571
19UW-WB-11-03-O-pb-gDNA	gDNA	pb	O	wet	0.035546026
19UW-WB-15-03-O-LIn	gDNA	LIn	O	dry	0.08524004
19UW-WB-01-10-A-SI	gDNA	SI	A	control	0.01111271
19UW-WB-14-07-A-LIwA	gDNA	LIwA	A	dry	0.122145512
19UW-WB-02-09-O-SI	gDNA	SI	O	control	0.017991326
19UW-WB-03-02-O-LIwA	gDNA	LIwA	O	dry	0.149142592
19UW-WB-19-03-A-pb-cDNA	cDNA	pb	A	wet	0.077391755
19UW-WB-05-02-O-pb-gDNA	gDNA	pb	O	wet	0.036190965
19UW-WB-04-03-O-SI	gDNA	SI	O	dry	0.073565178
19UW-WB-09-03-O-SI	gDNA	SI	O	wet	0.027895734
19UW-WB-11-10-A-SI	gDNA	SI	A	dry	0.493318582
19UW-WB-09-03-A-LIn	gDNA	LIn	A	wet	0.018624325
19UW-WB-16-02-O-LIwA	gDNA	LIwA	O	control	0.019088423
19UW-WB-18-08-A-LIwA	gDNA	LIwA	A	control	0.035138324
19UW-WB-08-10-O-LIn	gDNA	LIn	O	dry	0.154398181
19UW-WB-19-02-A-SI	gDNA	SI	A	control	0.061962233
19UW-WB-11-10-O-LIn	gDNA	LIn	O	dry	0.142924372
19UW-WB-11-10-A-LIn	gDNA	LIn	A	dry	0.218461114
19UW-WB-07-06-O-pb-cDNA	cDNA	pb	O	dry	0.01968351
19UW-WB-06-08-O-SI	gDNA	SI	O	dry	0.247096219
19UW-WB-16-09-A-SI	gDNA	SI	A	dry	0.163080826
19UW-WB-13-08-O-SI	gDNA	SI	O	control	0.155604971
19UW-WB-01-06-A-LIwA	gDNA	LIwA	A	dry	0.030852437
19UW-WB-15-09-A-pb-cDNA	cDNA	pb	A	control	0.080306031
19UW-WB-19-02-A-SI	gDNA	SI	A	control	0.061962233
19UW-WB-03-02-O-LIwA	gDNA	LIwA	O	dry	0.149142592
19UW-WB-09-09-O-SI	gDNA	SI	O	control	0.038428958
19UW-WB-19-03-O-LIn	gDNA	LIn	O	wet	0.014358344
19UW-WB-16-02-O-pb-gDNA	gDNA	pb	O	control	0.016380751
19UW-WB-04-03-O-pb-gDNA	gDNA	pb	O	dry	0.043330378
19UW-WB-19-07-O-LIn	gDNA	LIn	O	dry	0.11829653
19UW-WB-18-09-O-LIwA	gDNA	LIwA	O	wet	0.061124413
19UW-WB-17-02-O-pb-gDNA	gDNA	pb	O	control	0.025450712
19UW-WB-03-07-O-SI	gDNA	SI	O	wet	0.020568213
19UW-WB-15-02-O-pb-gDNA	gDNA	pb	O	wet	0.059735255
19UW-WB-04-03-A-LIn	gDNA	LIn	A	dry	0.044664771
19UW-WB-19-02-O-pb-gDNA	gDNA	pb	O	control	0.031531348
19UW-WB-08-10-O-LIn	gDNA	LIn	O	dry	0.154398181
19UW-WB-15-09-A-pb-gDNA	gDNA	pb	A	control	0.079605538
19UW-WB-11-03-O-SI	gDNA	SI	O	wet	0.044318776
19UW-WB-03-02-A-LIn	gDNA	LIn	A	dry	0.102265878
19UW-WB-02-06-O-pb-cDNA	cDNA	pb	O	wet	0.029980095
19UW-WB-01-10-A-pb-cDNA	cDNA	pb	A	control	0.033571318
19UW-WB-04-02-O-pb-cDNA	cDNA	pb	O	wet	0.022638057
19UW-WB-19-02-A-SI	gDNA	SI	A	control	0.061962233
19UW-WB-19-03-O-pb-gDNA	gDNA	pb	O	wet	0.095823974
19UW-WB-05-02-O-SI	gDNA	SI	O	wet	0.077407526
19UW-WB-15-09-O-LIn	gDNA	LIn	O	control	0.028315627
19UW-WB-15-09-O-LIn	gDNA	LIn	O	control	0.028315627
19UW-WB-15-02-O-SI	gDNA	SI	O	wet	0.066702975
19UW-WB-05-07-O-LIwA	gDNA	LIwA	O	dry	0.14530401
19UW-WB-07-06-O-LIwA	gDNA	LIwA	O	dry	0.10518611
19UW-WB-15-03-O-pb-cDNA	cDNA	pb	O	dry	0.154960358
19UW-WB-17-02-O-pb-gDNA	gDNA	pb	O	control	0.025450712
19UW-WB-09-08-O-LIn	gDNA	LIn	O	dry	0.151158987
19UW-WB-19-02-A-LIn	gDNA	LIn	A	control	0.052286351
19UW-WB-09-08-O-LIwA	gDNA	LIwA	O	dry	0.14059511
19UW-WB-03-06-O-SI	gDNA	SI	O	control	0.014498156
19UW-WB-10-07-A-pb-gDNA	gDNA	pb	A	control	0.010577165
19UW-WB-11-10-A-pb-cDNA	cDNA	pb	A	dry	0.028910841
19UW-WB-16-09-A-pb-cDNA	cDNA	pb	A	dry	0.192436424
19UW-WB-05-07-O-LIn	gDNA	LIn	O	dry	0.223721427
19UW-WB-17-07-O-LIwA	gDNA	LIwA	O	wet	0.099306903
19UW-WB-14-07-A-SI	gDNA	SI	A	dry	0.262730794
19UW-WB-15-02-O-pb-gDNA	gDNA	pb	O	wet	0.059735255
19UW-WB-15-02-O-pb-cDNA	cDNA	pb	O	wet	0.059945962
19UW-WB-05-02-O-LIwA	gDNA	LIwA	O	wet	0.094161071
19UW-WB-06-05-O-SI	gDNA	SI	O	wet	0.033902276
19UW-WB-07-02-O-LIwA	gDNA	LIwA	O	wet	0.111164202
19UW-WB-19-03-A-LIn	gDNA	LIn	A	wet	0.038562402
19UW-WB-01-06-O-LIn	gDNA	LIn	O	dry	0.069242035
19UW-WB-06-08-A-SI	gDNA	SI	A	dry	0.024407569
19UW-WB-11-03-O-pb-cDNA	cDNA	pb	O	wet	0.039874718
19UW-WB-19-07-A-pb-cDNA	cDNA	pb	A	dry	0.040879171
19UW-WB-18-08-A-SI	gDNA	SI	A	control	0.017873711
19UW-WB-05-02-O-SI	gDNA	SI	O	wet	0.077407526
19UW-WB-11-10-A-LIwA	gDNA	LIwA	A	dry	0.185707958
19UW-WB-18-08-O-pb-cDNA	cDNA	pb	O	control	0.045473693
19UW-WB-10-04-O-LIn	gDNA	LIn	O	dry	0.133043822
19UW-WB-11-10-O-SI	gDNA	SI	O	dry	0.558693503
19UW-WB-01-03-O-pb-cDNA	cDNA	pb	O	wet	0.073022752
19UW-WB-01-03-O-pb-gDNA	gDNA	pb	O	wet	0.038557097
19UW-WB-02-07-O-LIwA	gDNA	LIwA	O	dry	0.111006697
19UW-WB-19-07-O-LIn	gDNA	LIn	O	dry	0.11829653
19UW-WB-19-07-O-LIn	gDNA	LIn	O	dry	0.11829653
19UW-WB-19-03-A-pb-cDNA	cDNA	pb	A	wet	0.077391755
19UW-WB-04-03-O-pb-cDNA	cDNA	pb	O	dry	0.055164319
19UW-WB-17-01-O-LIn	gDNA	LIn	O	dry	0.147407455
19UW-WB-14-04-O-LIn	gDNA	LIn	O	wet	0.042381702
19UW-WB-15-09-A-LIn	gDNA	LIn	A	control	0.054930383
19UW-WB-01-06-O-LIwA	gDNA	LIwA	O	dry	0.04019551
19UW-WB-15-03-O-pb-cDNA	cDNA	pb	O	dry	0.154960358
19UW-WB-17-07-O-SI	gDNA	SI	O	wet	0.05428647
19UW-WB-01-06-O-SI	gDNA	SI	O	dry	0.176756498
19UW-WB-02-06-O-pb-cDNA	cDNA	pb	O	wet	0.029980095
19UW-WB-15-02-O-LIn	gDNA	LIn	O	wet	0.051061222
19UW-WB-09-09-O-pb-cDNA	cDNA	pb	O	control	0.026245711
19UW-WB-01-06-O-SI	gDNA	SI	O	dry	0.176756498
19UW-WB-11-10-O-LIwA	gDNA	LIwA	O	dry	0.19420547
19UW-WB-02-06-O-pb-gDNA	gDNA	pb	O	wet	0.033295423
19UW-WB-15-02-O-LIwA	gDNA	LIwA	O	wet	0.120921114
19UW-WB-05-07-O-SI	gDNA	SI	O	dry	0.471190052
19UW-WB-16-03-A-SI	gDNA	SI	A	wet	0.024289994
19UW-WB-15-02-O-pb-gDNA	gDNA	pb	O	wet	0.059735255
19UW-WB-09-03-O-LIwA	gDNA	LIwA	O	wet	0.034498329
19UW-WB-13-03-O-LIn	gDNA	LIn	O	dry	0.084203272
19UW-WB-01-10-O-LIwA	gDNA	LIwA	O	control	0.028569684
19UW-WB-19-07-O-LIn	gDNA	LIn	O	dry	0.11829653
19UW-WB-10-05-O-LIn	gDNA	LIn	O	wet	0.003639832
19UW-WB-10-07-O-pb-gDNA	gDNA	pb	O	control	0.008172849
19UW-WB-05-08-O-pb-gDNA	gDNA	pb	O	control	0.024199584
19UW-WB-02-07-O-LIn	gDNA	LIn	O	dry	0.137670197
19UW-WB-14-07-O-LIwA	gDNA	LIwA	O	dry	0.238281146
19UW-WB-13-03-O-SI	gDNA	SI	O	dry	0.336292422
19UW-WB-11-10-O-SI	gDNA	SI	O	dry	0.558693503
19UW-WB-18-08-A-pb-gDNA	gDNA	pb	A	control	0.015063264
19UW-WB-16-09-O-pb-gDNA	gDNA	pb	O	dry	0.068574228
19UW-WB-18-09-O-pb-gDNA	gDNA	pb	O	wet	0.036695664
19UW-WB-05-02-A-SI	gDNA	SI	A	wet	0.017846688
19UW-WB-04-02-O-LIwA	gDNA	LIwA	O	wet	0.072244868
19UW-WB-08-06-O-LIwA	gDNA	LIwA	O	wet	0.071703311
19UW-WB-11-10-O-SI	gDNA	SI	O	dry	0.558693503
19UW-WB-14-07-O-pb-gDNA	gDNA	pb	O	dry	0.048652823
19UW-WB-01-03-O-LIwA	gDNA	LIwA	O	wet	0.068151971
19UW-WB-08-10-O-LIn	gDNA	LIn	O	dry	0.154398181
19UW-WB-14-04-O-pb-gDNA	gDNA	pb	O	wet	0.013660822
19UW-WB-02-06-O-pb-cDNA	cDNA	pb	O	wet	0.029980095
19UW-WB-19-07-O-pb-cDNA	cDNA	pb	O	dry	0.040479224
19UW-WB-07-05-O-LIwA	gDNA	LIwA	O	control	0.093863624
19UW-WB-14-04-O-pb-cDNA	cDNA	pb	O	wet	0.023724887
19UW-WB-07-02-O-LIn	gDNA	LIn	O	wet	0.019117001
19UW-WB-03-02-O-LIn	gDNA	LIn	O	dry	0.173961994
19UW-WB-04-03-A-pb-cDNA	cDNA	pb	A	dry	0.065375187
19UW-WB-14-07-A-LIn	gDNA	LIn	A	dry	0.215423417
19UW-WB-01-03-O-SI	gDNA	SI	O	wet	0.055678909
19UW-WB-15-03-O-SI	gDNA	SI	O	dry	0.237675513
19UW-WB-02-06-O-pb-cDNA	cDNA	pb	O	wet	0.029980095
19UW-WB-02-07-A-LIwA	gDNA	LIwA	A	dry	0.072158842
19UW-WB-05-08-A-pb-gDNA	gDNA	pb	A	control	0.00643958
19UW-WB-05-08-A-pb-gDNA	gDNA	pb	A	control	0.00643958
19UW-WB-18-05-O-LIwA	gDNA	LIwA	O	dry	0.045595567
19UW-WB-11-10-A-LIn	gDNA	LIn	A	dry	0.218461114
19UW-WB-03-02-O-LIn	gDNA	LIn	O	dry	0.173961994
19UW-WB-17-01-O-LIwA	gDNA	LIwA	O	dry	0.170953615
19UW-WB-06-08-A-pb-gDNA	gDNA	pb	A	dry	0.019744542
19UW-WB-08-10-O-LIwA	gDNA	LIwA	O	dry	0.189967234
19UW-WB-11-03-O-SI	gDNA	SI	O	wet	0.044318776
19UW-WB-18-05-A-LIn	gDNA	LIn	A	dry	0.025470474
19UW-WB-04-03-O-pb-gDNA	gDNA	pb	O	dry	0.043330378
19UW-WB-05-02-O-LIn	gDNA	LIn	O	wet	0.053727798
19UW-WB-14-06-O-SI	gDNA	SI	O	control	0.020440004
19UW-WB-18-08-O-pb-cDNA	cDNA	pb	O	control	0.045473693
19UW-WB-15-09-A-SI	gDNA	SI	A	control	0.061036088
19UW-WB-19-03-O-SI	gDNA	SI	O	wet	0.105563247
19UW-WB-15-02-O-LIwA	gDNA	LIwA	O	wet	0.120921114
19UW-WB-15-03-O-pb-gDNA	gDNA	pb	O	dry	0.104429322
19UW-WB-16-09-A-pb-gDNA	gDNA	pb	A	dry	0.056759298
19UW-WB-13-07-O-LIn	gDNA	LIn	O	wet	0.010061668
19UW-WB-16-09-A-SI	gDNA	SI	A	dry	0.163080826
19UW-WB-16-09-A-SI	gDNA	SI	A	dry	0.163080826
19UW-WB-13-07-O-LIwA	gDNA	LIwA	O	wet	0.014254124
19UW-WB-19-07-A-SI	gDNA	SI	A	dry	0.203897728
19UW-WB-04-09-O-LIn	gDNA	LIn	O	control	0.011878285
19UW-WB-05-08-A-SI	gDNA	SI	A	control	0.009187645
19UW-WB-16-03-O-SI	gDNA	SI	O	wet	0.041010467
19UW-WB-02-06-O-LIn	gDNA	LIn	O	wet	0.03082037
19UW-WB-14-07-O-pb-gDNA	gDNA	pb	O	dry	0.048652823
19UW-WB-18-09-O-pb-gDNA	gDNA	pb	O	wet	0.036695664
19UW-WB-19-03-A-pb-gDNA	gDNA	pb	A	wet	0.061851569
19UW-WB-19-03-A-pb-gDNA	gDNA	pb	A	wet	0.061851569
19UW-WB-02-07-O-LIn	gDNA	LIn	O	dry	0.137670197
19UW-WB-02-06-O-LIwA	gDNA	LIwA	O	wet	0.033463877
19UW-WB-07-05-O-LIwA	gDNA	LIwA	O	control	0.093863624
19UW-WB-14-07-A-LIn	gDNA	LIn	A	dry	0.215423417
19UW-WB-09-09-A-pb-gDNA	gDNA	pb	A	control	0.017679612
19UW-WB-01-10-O-LIn	gDNA	LIn	O	control	0.006968704
19UW-WB-18-05-A-SI	gDNA	SI	A	dry	0.603903007
19UW-WB-04-02-O-pb-gDNA	gDNA	pb	O	wet	0.020549184
19UW-WB-19-07-O-pb-cDNA	cDNA	pb	O	dry	0.040479224
19UW-WB-13-08-O-SI	gDNA	SI	O	control	0.155604971
19UW-WB-07-02-O-SI	gDNA	SI	O	wet	0.017293274
19UW-WB-19-03-A-pb-cDNA	cDNA	pb	A	wet	0.077391755
19UW-WB-02-09-A-LIn	gDNA	LIn	A	control	0.025528799
19UW-WB-19-03-O-SI	gDNA	SI	O	wet	0.105563247
19UW-WB-16-03-A-LIn	gDNA	LIn	A	wet	0.020888448
19UW-WB-12-02-O-LIn	gDNA	LIn	O	dry	0.297401538
19UW-WB-13-03-O-SI	gDNA	SI	O	dry	0.336292422
19UW-WB-11-09-O-SI	gDNA	SI	O	control	0.01867545
19UW-WB-01-03-A-LIwA	gDNA	LIwA	A	wet	0.023328815
19UW-WB-03-07-A-LIn	gDNA	LIn	A	wet	0.010673072
19UW-WB-11-10-O-LIwA	gDNA	LIwA	O	dry	0.19420547
19UW-WB-19-07-O-SI	gDNA	SI	O	dry	0.269509702
19UW-WB-14-06-O-LIn	gDNA	LIn	O	control	0.032380905
19UW-WB-13-03-O-LIn	gDNA	LIn	O	dry	0.084203272
19UW-WB-15-09-A-pb-cDNA	cDNA	pb	A	control	0.080306031
19UW-WB-15-09-O-pb-cDNA	cDNA	pb	O	control	0.047699047
19UW-WB-05-02-O-pb-cDNA	cDNA	pb	O	wet	0.072963898
19UW-WB-06-05-A-LIwA	gDNA	LIwA	A	wet	0.005968265
19UW-WB-19-03-O-SI	gDNA	SI	O	wet	0.105563247
19UW-WB-02-06-O-pb-gDNA	gDNA	pb	O	wet	0.033295423
19UW-WB-08-05-O-LIwA	gDNA	LIwA	O	control	0.057663346
19UW-WB-19-07-O-pb-cDNA	cDNA	pb	O	dry	0.040479224
19UW-WB-04-02-O-pb-cDNA	cDNA	pb	O	wet	0.022638057
19UW-WB-04-02-O-pb-cDNA	cDNA	pb	O	wet	0.022638057
19UW-WB-15-09-A-pb-gDNA	gDNA	pb	A	control	0.079605538
19UW-WB-14-04-O-SI	gDNA	SI	O	wet	0.046630347
19UW-WB-16-09-O-SI	gDNA	SI	O	dry	0.415566851
19UW-WB-05-07-O-LIn	gDNA	LIn	O	dry	0.223721427
19UW-WB-09-03-O-pb-gDNA	gDNA	pb	O	wet	0.009474915
19UW-WB-01-03-O-pb-gDNA	gDNA	pb	O	wet	0.038557097
19UW-WB-16-09-A-SI	gDNA	SI	A	dry	0.163080826
19UW-WB-16-03-A-pb-gDNA	gDNA	pb	A	wet	0.020828722
19UW-WB-11-10-A-LIwA	gDNA	LIwA	A	dry	0.185707958
19UW-WB-19-03-A-pb-cDNA	cDNA	pb	A	wet	0.077391755
19UW-WB-10-04-O-pb-gDNA	gDNA	pb	O	dry	0.077416475
19UW-WB-18-05-A-pb-gDNA	gDNA	pb	A	dry	0.037628143
19UW-WB-05-02-O-pb-cDNA	cDNA	pb	O	wet	0.072963898
19UW-WB-14-04-O-LIn	gDNA	LIn	O	wet	0.042381702
19UW-WB-12-02-O-SI	gDNA	SI	O	dry	0.57941277
19UW-WB-03-02-O-LIn	gDNA	LIn	O	dry	0.173961994
19UW-WB-19-07-O-pb-cDNA	cDNA	pb	O	dry	0.040479224
19UW-WB-05-07-O-LIn	gDNA	LIn	O	dry	0.223721427
19UW-WB-10-04-A-LIwA	gDNA	LIwA	A	dry	0.00690055
19UW-WB-05-07-O-LIwA	gDNA	LIwA	O	dry	0.14530401
19UW-WB-11-10-O-SI	gDNA	SI	O	dry	0.558693503
19UW-WB-01-06-O-pb-gDNA	gDNA	pb	O	dry	0.018180704
19UW-WB-06-08-O-LIwA	gDNA	LIwA	O	dry	0.093018766
19UW-WB-19-03-A-pb-cDNA	cDNA	pb	A	wet	0.077391755
19UW-WB-11-10-O-LIwA	gDNA	LIwA	O	dry	0.19420547
19UW-WB-02-06-A-LIwA	gDNA	LIwA	A	wet	0.018337894
19UW-WB-07-05-O-pb-cDNA	cDNA	pb	O	control	0.014740252
19UW-WB-10-04-O-SI	gDNA	SI	O	dry	0.247634551
19UW-WB-02-06-O-pb-gDNA	gDNA	pb	O	wet	0.033295423
19UW-WB-01-03-A-pb-gDNA	gDNA	pb	A	wet	0.016112395
19UW-WB-17-07-O-LIwA	gDNA	LIwA	O	wet	0.099306903
19UW-WB-17-02-O-LIwA	gDNA	LIwA	O	control	0.044678012
19UW-WB-18-09-O-pb-gDNA	gDNA	pb	O	wet	0.036695664
19UW-WB-16-09-O-SI	gDNA	SI	O	dry	0.415566851
19UW-WB-16-03-O-SI	gDNA	SI	O	wet	0.041010467
19UW-WB-13-03-O-SI	gDNA	SI	O	dry	0.336292422
19UW-WB-09-09-A-SI	gDNA	SI	A	control	0.011848961
19UW-WB-19-03-A-SI	gDNA	SI	A	wet	0.052160822
19UW-WB-19-07-A-LIwA	gDNA	LIwA	A	dry	0.145127483
19UW-WB-02-06-O-SI	gDNA	SI	O	wet	0.045164376
19UW-WB-14-04-A-pb-gDNA	gDNA	pb	A	wet	0.020550054
19UW-WB-05-08-O-LIwA	gDNA	LIwA	O	control	0.063843317
19UW-WB-14-04-A-LIn	gDNA	LIn	A	wet	0.031226026
19UW-WB-14-04-A-LIn	gDNA	LIn	A	wet	0.031226026
19UW-WB-04-02-O-pb-gDNA	gDNA	pb	O	wet	0.020549184
19UW-WB-16-09-O-SI	gDNA	SI	O	dry	0.415566851
19UW-WB-18-09-O-pb-gDNA	gDNA	pb	O	wet	0.036695664
19UW-WB-19-07-A-pb-cDNA	cDNA	pb	A	dry	0.040879171
19UW-WB-18-08-O-pb-gDNA	gDNA	pb	O	control	0.043307839
[truncated: 51,821 more rows]
