# Supplementary material for: Experimentally determined traits shape bacterial community composition one and five years following wildfire
Source: Nat Ecol Evol. 2023 Jul 31;7(9):1419–31. doi: 10.1038/s41559-023-02135-4 (PMC10482699; doi:10.1038/s41559-023-02135-4)
Supplement: Source Data Extended Data Fig. 10 — Statistical source data. [file 41559_2023_2135_MOESM19_ESM.csv]

core.id	Burn.trtmt	Incubation.trtmt	Day	C.CO2.absorbed.per.g.C.per.day
19UW-WB-01-06	dry burn	LIn	3	0.004965887
19UW-WB-01-06	dry burn	LIn	7	0.002760702
19UW-WB-01-06	dry burn	LIn	14	0.001947823
19UW-WB-01-06	dry burn	LIn	20	0.001718224
19UW-WB-01-06	dry burn	LIn	27	0.00138092
19UW-WB-01-06	dry burn	LIn	34	0.001418456
19UW-WB-01-06	dry burn	LIwA	3	0.004085175
19UW-WB-01-06	dry burn	LIwA	7	0.002806126
19UW-WB-01-06	dry burn	LIwA	14	0.001685985
19UW-WB-01-06	dry burn	LIwA	20	0.001520598
19UW-WB-01-06	dry burn	LIwA	27	0.001095045
19UW-WB-01-06	dry burn	LIwA	34	0.001093015
19UW-WB-01-06	dry burn	SI	3	0.004948426
19UW-WB-01-06	dry burn	SI	7	0.00288664
19UW-WB-01-06	dry burn	SI	14	0.001921516
19UW-WB-01-06	dry burn	SI	20	0.001681816
19UW-WB-01-06	dry burn	SI	27	0.001232724
19UW-WB-01-06	dry burn	SI	34	0.001228921
19UW-WB-02-07	dry burn	LIn	3	0.008071656
19UW-WB-02-07	dry burn	LIn	7	0.003709808
19UW-WB-02-07	dry burn	LIn	14	0.00258903
19UW-WB-02-07	dry burn	LIn	20	0.002123208
19UW-WB-02-07	dry burn	LIn	27	0.001842824
19UW-WB-02-07	dry burn	LIn	34	0.00155284
19UW-WB-02-07	dry burn	LIwA	3	0.007152411
19UW-WB-02-07	dry burn	LIwA	7	0.003782834
19UW-WB-02-07	dry burn	LIwA	14	0.002513377
19UW-WB-02-07	dry burn	LIwA	20	0.001883654
19UW-WB-02-07	dry burn	LIwA	27	0.001533899
19UW-WB-02-07	dry burn	LIwA	34	0.001261484
19UW-WB-02-07	dry burn	SI	3	0.007069554
19UW-WB-02-07	dry burn	SI	7	0.003287497
19UW-WB-02-07	dry burn	SI	14	0.002264502
19UW-WB-02-07	dry burn	SI	20	0.001791871
19UW-WB-02-07	dry burn	SI	27	0.001504478
19UW-WB-02-07	dry burn	SI	34	0.001223136
19UW-WB-03-02	dry burn	LIn	3	0.008546263
19UW-WB-03-02	dry burn	LIn	7	0.00536236
19UW-WB-03-02	dry burn	LIn	14	0.002822208
19UW-WB-03-02	dry burn	LIn	20	0.002065445
19UW-WB-03-02	dry burn	LIn	27	0.001321042
19UW-WB-03-02	dry burn	LIn	34	0.001083451
19UW-WB-03-02	dry burn	LIwA	3	0.007812933
19UW-WB-03-02	dry burn	LIwA	7	0.004932575
19UW-WB-03-02	dry burn	LIwA	14	0.002839115
19UW-WB-03-02	dry burn	LIwA	20	0.002212416
19UW-WB-03-02	dry burn	LIwA	27	0.001371932
19UW-WB-03-02	dry burn	LIwA	34	0.001147034
19UW-WB-03-02	dry burn	SI	3	0.00708178
19UW-WB-03-02	dry burn	SI	7	0.005607956
19UW-WB-03-02	dry burn	SI	14	0.003045138
19UW-WB-03-02	dry burn	SI	20	0.002191357
19UW-WB-03-02	dry burn	SI	27	0.001401575
19UW-WB-03-02	dry burn	SI	34	0.001202468
19UW-WB-04-03	dry burn	LIn	3	0.003579248
19UW-WB-04-03	dry burn	LIn	7	0.002521155
19UW-WB-04-03	dry burn	LIn	14	0.001772901
19UW-WB-04-03	dry burn	LIn	20	0.001631263
19UW-WB-04-03	dry burn	LIn	27	0.001296277
19UW-WB-04-03	dry burn	LIn	34	0.001446135
19UW-WB-04-03	dry burn	LIwA	3	0.004054304
19UW-WB-04-03	dry burn	LIwA	7	0.003367549
19UW-WB-04-03	dry burn	LIwA	14	0.002043538
19UW-WB-04-03	dry burn	LIwA	20	0.001931056
19UW-WB-04-03	dry burn	LIwA	27	0.001433779
19UW-WB-04-03	dry burn	LIwA	34	0.001546029
19UW-WB-04-03	dry burn	SI	3	0.003970668
19UW-WB-04-03	dry burn	SI	7	0.002490191
19UW-WB-04-03	dry burn	SI	14	0.001709304
19UW-WB-04-03	dry burn	SI	20	0.001602396
19UW-WB-04-03	dry burn	SI	27	0.001275632
19UW-WB-04-03	dry burn	SI	34	0.001377977
19UW-WB-05-07	dry burn	LIn	3	0.006498441
19UW-WB-05-07	dry burn	LIn	7	0.003830392
19UW-WB-05-07	dry burn	LIn	14	0.001936093
19UW-WB-05-07	dry burn	LIn	20	0.001589386
19UW-WB-05-07	dry burn	LIn	27	0.001102067
19UW-WB-05-07	dry burn	LIn	34	0.001035828
19UW-WB-05-07	dry burn	LIwA	3	0.006745189
19UW-WB-05-07	dry burn	LIwA	7	0.004148438
19UW-WB-05-07	dry burn	LIwA	14	0.002148091
19UW-WB-05-07	dry burn	LIwA	20	0.00162198
19UW-WB-05-07	dry burn	LIwA	27	0.001033107
19UW-WB-05-07	dry burn	LIwA	34	0.001091367
19UW-WB-05-07	dry burn	SI	3	0.004901212
19UW-WB-05-07	dry burn	SI	7	0.003623121
19UW-WB-05-07	dry burn	SI	14	0.001706058
19UW-WB-05-07	dry burn	SI	20	0.001211295
19UW-WB-05-07	dry burn	SI	27	0.00092123
19UW-WB-05-07	dry burn	SI	34	0.0009132
19UW-WB-06-08	dry burn	LIn	3	0.006090867
19UW-WB-06-08	dry burn	LIn	7	0.003365709
19UW-WB-06-08	dry burn	LIn	14	0.002274974
19UW-WB-06-08	dry burn	LIn	20	0.001938061
19UW-WB-06-08	dry burn	LIn	27	0.001389884
19UW-WB-06-08	dry burn	LIn	34	0.001615178
19UW-WB-06-08	dry burn	LIwA	3	0.00625192
19UW-WB-06-08	dry burn	LIwA	7	0.003863599
19UW-WB-06-08	dry burn	LIwA	14	0.002429911
19UW-WB-06-08	dry burn	LIwA	20	0.001887119
19UW-WB-06-08	dry burn	LIwA	27	0.001223689
19UW-WB-06-08	dry burn	LIwA	34	0.001261954
19UW-WB-06-08	dry burn	SI	3	0.006296156
19UW-WB-06-08	dry burn	SI	7	0.003393793
19UW-WB-06-08	dry burn	SI	14	0.001941253
19UW-WB-06-08	dry burn	SI	20	0.001445067
19UW-WB-06-08	dry burn	SI	27	0.001097572
19UW-WB-06-08	dry burn	SI	34	0.001083933
19UW-WB-07-06	dry burn	LIn	3	0.00156809
19UW-WB-07-06	dry burn	LIn	7	0.000971896
19UW-WB-07-06	dry burn	LIn	14	0.000823525
19UW-WB-07-06	dry burn	LIn	20	0.000756609
19UW-WB-07-06	dry burn	LIn	27	0.000690257
19UW-WB-07-06	dry burn	LIn	34	0.000593822
19UW-WB-07-06	dry burn	LIwA	3	0.004706765
19UW-WB-07-06	dry burn	LIwA	7	0.00259369
19UW-WB-07-06	dry burn	LIwA	14	0.001620661
19UW-WB-07-06	dry burn	LIwA	20	0.001157371
19UW-WB-07-06	dry burn	LIwA	27	0.000834251
19UW-WB-07-06	dry burn	LIwA	34	0.000613766
19UW-WB-07-06	dry burn	SI	3	0.001435362
19UW-WB-07-06	dry burn	SI	7	0.000865684
19UW-WB-07-06	dry burn	SI	14	0.000692475
19UW-WB-07-06	dry burn	SI	20	0.000625096
19UW-WB-07-06	dry burn	SI	27	0.000557558
19UW-WB-07-06	dry burn	SI	34	0.000486952
19UW-WB-08-10	dry burn	LIn	3	0.003932442
19UW-WB-08-10	dry burn	LIn	7	0.002993404
19UW-WB-08-10	dry burn	LIn	14	0.001639966
19UW-WB-08-10	dry burn	LIn	20	0.001244303
19UW-WB-08-10	dry burn	LIn	27	0.00084745
19UW-WB-08-10	dry burn	LIn	34	0.000801565
19UW-WB-08-10	dry burn	LIwA	3	0.003989503
19UW-WB-08-10	dry burn	LIwA	7	0.002967445
19UW-WB-08-10	dry burn	LIwA	14	0.001628062
19UW-WB-08-10	dry burn	LIwA	20	0.001126682
19UW-WB-08-10	dry burn	LIwA	27	0.000781843
19UW-WB-08-10	dry burn	LIwA	34	0.000746393
19UW-WB-08-10	dry burn	SI	3	0.002117956
19UW-WB-08-10	dry burn	SI	7	0.002664759
19UW-WB-08-10	dry burn	SI	14	0.00138923
19UW-WB-08-10	dry burn	SI	20	0.000853234
19UW-WB-08-10	dry burn	SI	27	0.000602739
19UW-WB-08-10	dry burn	SI	34	0.000572074
19UW-WB-09-08	dry burn	LIn	3	0.007202391
19UW-WB-09-08	dry burn	LIn	7	0.003795702
19UW-WB-09-08	dry burn	LIn	14	0.001899187
19UW-WB-09-08	dry burn	LIn	20	0.001293835
19UW-WB-09-08	dry burn	LIn	27	0.000938808
19UW-WB-09-08	dry burn	LIn	34	0.000702196
19UW-WB-09-08	dry burn	LIwA	3	0.005708296
19UW-WB-09-08	dry burn	LIwA	7	0.003407949
19UW-WB-09-08	dry burn	LIwA	14	0.001769975
19UW-WB-09-08	dry burn	LIwA	20	0.001321411
19UW-WB-09-08	dry burn	LIwA	27	0.000989608
19UW-WB-09-08	dry burn	LIwA	34	0.00069427
19UW-WB-09-08	dry burn	SI	3	0.007684921
19UW-WB-09-08	dry burn	SI	7	0.003668338
19UW-WB-09-08	dry burn	SI	14	0.001978703
19UW-WB-09-08	dry burn	SI	20	0.001239124
19UW-WB-09-08	dry burn	SI	27	0.000880768
19UW-WB-09-08	dry burn	SI	34	0.000639324
19UW-WB-10-04	dry burn	LIn	3	0.004851118
19UW-WB-10-04	dry burn	LIn	7	0.002752657
19UW-WB-10-04	dry burn	LIn	14	0.001513376
19UW-WB-10-04	dry burn	LIn	20	0.001099903
19UW-WB-10-04	dry burn	LIn	27	0.00079801
19UW-WB-10-04	dry burn	LIn	34	0.000882259
19UW-WB-10-04	dry burn	LIwA	3	0.005241935
19UW-WB-10-04	dry burn	LIwA	7	0.003388264
19UW-WB-10-04	dry burn	LIwA	14	0.001913234
19UW-WB-10-04	dry burn	LIwA	20	0.001353076
19UW-WB-10-04	dry burn	LIwA	27	0.00090431
19UW-WB-10-04	dry burn	LIwA	34	0.000942511
19UW-WB-10-04	dry burn	SI	3	0.003572476
19UW-WB-10-04	dry burn	SI	7	0.002442928
19UW-WB-10-04	dry burn	SI	14	0.001231129
19UW-WB-10-04	dry burn	SI	20	0.000888143
19UW-WB-10-04	dry burn	SI	27	0.000685392
19UW-WB-10-04	dry burn	SI	34	0.000672935
19UW-WB-11-10	dry burn	LIn	3	0.007845598
19UW-WB-11-10	dry burn	LIn	7	0.00352738
19UW-WB-11-10	dry burn	LIn	14	0.00191027
19UW-WB-11-10	dry burn	LIn	20	0.001438976
19UW-WB-11-10	dry burn	LIn	27	0.00096828
19UW-WB-11-10	dry burn	LIn	34	0.000889835
19UW-WB-11-10	dry burn	LIwA	3	0.006915801
19UW-WB-11-10	dry burn	LIwA	7	0.003206569
19UW-WB-11-10	dry burn	LIwA	14	0.001789055
19UW-WB-11-10	dry burn	LIwA	20	0.001433572
19UW-WB-11-10	dry burn	LIwA	27	0.000986837
19UW-WB-11-10	dry burn	LIwA	34	0.000829332
19UW-WB-11-10	dry burn	SI	3	0.005806342
19UW-WB-11-10	dry burn	SI	7	0.003125234
19UW-WB-11-10	dry burn	SI	14	0.001652904
19UW-WB-11-10	dry burn	SI	20	0.001114053
19UW-WB-11-10	dry burn	SI	27	0.000869182
19UW-WB-11-10	dry burn	SI	34	0.000919254
19UW-WB-12-02	dry burn	LIn	3	0.00222738
19UW-WB-12-02	dry burn	LIn	7	0.001511714
19UW-WB-12-02	dry burn	LIn	14	0.000938036
19UW-WB-12-02	dry burn	LIn	20	0.000750182
19UW-WB-12-02	dry burn	LIn	27	0.000630199
19UW-WB-12-02	dry burn	LIn	34	0.000401878
19UW-WB-12-02	dry burn	LIwA	3	0.00245198
19UW-WB-12-02	dry burn	LIwA	7	0.001364331
19UW-WB-12-02	dry burn	LIwA	14	0.000966393
19UW-WB-12-02	dry burn	LIwA	20	0.00071362
19UW-WB-12-02	dry burn	LIwA	27	0.000593086
19UW-WB-12-02	dry burn	LIwA	34	0.000419518
19UW-WB-12-02	dry burn	SI	3	0.000666503
19UW-WB-12-02	dry burn	SI	7	0.001748421
19UW-WB-12-02	dry burn	SI	14	0.000785933
19UW-WB-12-02	dry burn	SI	20	0.000576273
19UW-WB-12-02	dry burn	SI	27	0.000195923
19UW-WB-12-02	dry burn	SI	34	0.000292794
19UW-WB-13-03	dry burn	LIn	3	0.005323849
19UW-WB-13-03	dry burn	LIn	7	0.002146185
19UW-WB-13-03	dry burn	LIn	14	0.001483108
19UW-WB-13-03	dry burn	LIn	20	0.001187933
19UW-WB-13-03	dry burn	LIn	27	0.00100711
19UW-WB-13-03	dry burn	LIn	34	0.001112437
19UW-WB-13-03	dry burn	LIwA	3	0.005681903
19UW-WB-13-03	dry burn	LIwA	7	0.002361846
19UW-WB-13-03	dry burn	LIwA	14	0.001558367
19UW-WB-13-03	dry burn	LIwA	20	0.001282954
19UW-WB-13-03	dry burn	LIwA	27	0.001029312
19UW-WB-13-03	dry burn	LIwA	34	0.001119455
19UW-WB-13-03	dry burn	SI	3	0.005600127
19UW-WB-13-03	dry burn	SI	7	0.002165056
19UW-WB-13-03	dry burn	SI	14	0.001378191
19UW-WB-13-03	dry burn	SI	20	0.001048496
19UW-WB-13-03	dry burn	SI	27	0.000781519
19UW-WB-13-03	dry burn	SI	34	0.000784876
19UW-WB-14-07	dry burn	LIn	3	0.003928927
19UW-WB-14-07	dry burn	LIn	7	0.001875503
19UW-WB-14-07	dry burn	LIn	14	0.001035356
19UW-WB-14-07	dry burn	LIn	20	0.000755597
19UW-WB-14-07	dry burn	LIn	27	0.000553474
19UW-WB-14-07	dry burn	LIn	34	0.000415774
19UW-WB-14-07	dry burn	LIwA	3	0.00325634
19UW-WB-14-07	dry burn	LIwA	7	0.002133616
19UW-WB-14-07	dry burn	LIwA	14	0.001108925
19UW-WB-14-07	dry burn	LIwA	20	0.000793338
19UW-WB-14-07	dry burn	LIwA	27	0.000565199
19UW-WB-14-07	dry burn	LIwA	34	0.00044284
19UW-WB-14-07	dry burn	SI	3	0.003338453
19UW-WB-14-07	dry burn	SI	7	0.001817833
19UW-WB-14-07	dry burn	SI	14	0.001070708
19UW-WB-14-07	dry burn	SI	20	0.00075415
19UW-WB-14-07	dry burn	SI	27	0.000573717
19UW-WB-14-07	dry burn	SI	34	0.000417
19UW-WB-15-03	dry burn	LIn	3	0.006324324
19UW-WB-15-03	dry burn	LIn	7	0.003325279
19UW-WB-15-03	dry burn	LIn	14	0.001844022
19UW-WB-15-03	dry burn	LIn	20	0.00153424
19UW-WB-15-03	dry burn	LIn	27	0.001107238
19UW-WB-15-03	dry burn	LIn	34	0.000951334
19UW-WB-15-03	dry burn	LIwA	3	0.006446806
19UW-WB-15-03	dry burn	LIwA	7	0.003311918
19UW-WB-15-03	dry burn	LIwA	14	0.001869241
19UW-WB-15-03	dry burn	LIwA	20	0.001500079
19UW-WB-15-03	dry burn	LIwA	27	0.001123697
19UW-WB-15-03	dry burn	LIwA	34	0.001000734
19UW-WB-15-03	dry burn	SI	3	0.005912989
19UW-WB-15-03	dry burn	SI	7	0.003203259
19UW-WB-15-03	dry burn	SI	14	0.001464414
19UW-WB-15-03	dry burn	SI	20	0.001041453
19UW-WB-15-03	dry burn	SI	27	0.000807905
19UW-WB-15-03	dry burn	SI	34	0.000847316
19UW-WB-16-09	dry burn	LIn	3	0.006809801
19UW-WB-16-09	dry burn	LIn	7	0.003978802
19UW-WB-16-09	dry burn	LIn	14	0.002107324
19UW-WB-16-09	dry burn	LIn	20	0.001487987
19UW-WB-16-09	dry burn	LIn	27	0.001068692
19UW-WB-16-09	dry burn	LIn	34	0.000898758
19UW-WB-16-09	dry burn	LIwA	3	0.006117627
19UW-WB-16-09	dry burn	LIwA	7	0.004357171
19UW-WB-16-09	dry burn	LIwA	14	0.002421301
19UW-WB-16-09	dry burn	LIwA	20	0.001724114
19UW-WB-16-09	dry burn	LIwA	27	0.001188363
19UW-WB-16-09	dry burn	LIwA	34	0.001000527
19UW-WB-16-09	dry burn	SI	3	0.006635314
19UW-WB-16-09	dry burn	SI	7	0.004252797
19UW-WB-16-09	dry burn	SI	14	0.002160366
19UW-WB-16-09	dry burn	SI	20	0.001451815
19UW-WB-16-09	dry burn	SI	27	0.000960409
19UW-WB-16-09	dry burn	SI	34	0.000754696
19UW-WB-17-01	dry burn	LIn	3	0.005482014
19UW-WB-17-01	dry burn	LIn	7	0.002861029
19UW-WB-17-01	dry burn	LIn	14	0.001578958
19UW-WB-17-01	dry burn	LIn	20	0.001403117
19UW-WB-17-01	dry burn	LIn	27	0.001044598
19UW-WB-17-01	dry burn	LIn	34	0.000781893
19UW-WB-17-01	dry burn	LIwA	3	0.007493001
19UW-WB-17-01	dry burn	LIwA	7	0.004028934
19UW-WB-17-01	dry burn	LIwA	14	0.002091179
19UW-WB-17-01	dry burn	LIwA	20	0.001586739
19UW-WB-17-01	dry burn	LIwA	27	0.001175818
19UW-WB-17-01	dry burn	LIwA	34	0.000881201
19UW-WB-17-01	dry burn	SI	3	0.004971095
19UW-WB-17-01	dry burn	SI	7	0.002799375
19UW-WB-17-01	dry burn	SI	14	0.001342276
19UW-WB-17-01	dry burn	SI	20	0.001066081
19UW-WB-17-01	dry burn	SI	27	0.000828832
19UW-WB-17-01	dry burn	SI	34	0.000625604
19UW-WB-18-05	dry burn	LIn	3	0.002371336
19UW-WB-18-05	dry burn	LIn	7	0.002650259
19UW-WB-18-05	dry burn	LIn	14	0.001933686
19UW-WB-18-05	dry burn	LIn	20	0.001581255
19UW-WB-18-05	dry burn	LIn	27	0.001304978
19UW-WB-18-05	dry burn	LIn	34	0.000905452
19UW-WB-18-05	dry burn	LIwA	3	0.003298618
19UW-WB-18-05	dry burn	LIwA	7	0.003352706
19UW-WB-18-05	dry burn	LIwA	14	0.002398206
19UW-WB-18-05	dry burn	LIwA	20	0.001974201
19UW-WB-18-05	dry burn	LIwA	27	0.001424325
19UW-WB-18-05	dry burn	LIwA	34	0.000940248
19UW-WB-18-05	dry burn	SI	3	0.003166884
19UW-WB-18-05	dry burn	SI	7	0.004203408
19UW-WB-18-05	dry burn	SI	14	0.002752461
19UW-WB-18-05	dry burn	SI	20	0.002038558
19UW-WB-18-05	dry burn	SI	27	0.001374373
19UW-WB-18-05	dry burn	SI	34	0.000988348
19UW-WB-19-07	dry burn	LIn	3	0.010197697
19UW-WB-19-07	dry burn	LIn	7	0.007167046
19UW-WB-19-07	dry burn	LIn	14	0.005001328
19UW-WB-19-07	dry burn	LIn	20	0.003939651
19UW-WB-19-07	dry burn	LIn	27	0.002891133
19UW-WB-19-07	dry burn	LIn	34	0.003104907
19UW-WB-19-07	dry burn	LIwA	3	0.008700976
19UW-WB-19-07	dry burn	LIwA	7	0.007318528
19UW-WB-19-07	dry burn	LIwA	14	0.004859854
19UW-WB-19-07	dry burn	LIwA	20	0.004148994
19UW-WB-19-07	dry burn	LIwA	27	0.003012961
19UW-WB-19-07	dry burn	LIwA	34	0.003103425
19UW-WB-19-07	dry burn	SI	3	0.010523206
19UW-WB-19-07	dry burn	SI	7	0.007026223
19UW-WB-19-07	dry burn	SI	14	0.004601037
19UW-WB-19-07	dry burn	SI	20	0.003603594
19UW-WB-19-07	dry burn	SI	27	0.002668984
19UW-WB-19-07	dry burn	SI	34	0.002774518
